# Supplementary material for: Genome-wide analysis of ABA-responsive elements ABRE and CE3 reveals divergent patterns in Arabidopsis and rice
Source: BMC Genomics. 2007 Aug 1;8:260. doi: 10.1186/1471-2164-8-260 (PMC2000901; doi:10.1186/1471-2164-8-260)
Supplement: Additional file 3 — Single occurrences of ABRE in Arabidopsis thaliana. [file 1471-2164-8-260-S3.xls]

## Sheet: Gomez-Porras et al
Additional Files 3: Single occurrences of ABRE in Arabidopsis thaliana
Gene_ID: AGI gene identifier, Hits: Number of ABREs found per Gene ID, ORF description: Gene annotation obtained from TAIR (www.arabidopsis.org), Distance to ATG: Distance to translation start site, Strand: location of the CRE (sense or reverse strand), Length IS: Length of intergenic sequence, Length 5'UTR: Length of 5'UTR (if known). Only genes with one 5'UTR are considered, the corresponding f…
Gene_ID	Hits	ORF description	Distance to ATG	Strand	Length_IS	Length 5'UTR	Location	Verified
At1g01030	2	"similar to DNA-binding proteins from (Arabidopsis thaliana) RAV1 GI:3868857, RAV2 GI:3868859; contains Pfam profile PF02362: B3 DNA binding domain"	365	+	2982		2
At1g01030	2	"similar to DNA-binding proteins from (Arabidopsis thaliana) RAV1 GI:3868857, RAV2 GI:3868859; contains Pfam profile PF02362: B3 DNA binding domain"	366	-	2982		2
At1g01180	1	expressed protein	207	-	908		2
At1g01190	2	similar to cytochrome P450 SP:O48927 from (Glycine max)	298	+	5598		2
At1g01190	2	similar to cytochrome P450 SP:O48927 from (Glycine max)	299	-	5598		2
At1g01240	6	expressed protein	100	+	653		2
At1g01240	6	expressed protein	101	-	653		2
At1g01240	6	expressed protein	445	+	653		2
At1g01240	6	expressed protein	446	-	653		2
At1g01240	6	expressed protein	485	+	653		2
At1g01240	6	expressed protein	486	-	653		2
At1g01250	4	similar to transcription factor TINY GB:CAA64359 GI:1246403 from (Arabidopsis thaliana)	202	+	2656	15	2
At1g01250	4	similar to transcription factor TINY GB:CAA64359 GI:1246403 from (Arabidopsis thaliana)	287	+	2656	15	2
At1g01250	4	similar to transcription factor TINY GB:CAA64359 GI:1246403 from (Arabidopsis thaliana)	288	-	2656	15	2
At1g01250	4	similar to transcription factor TINY GB:CAA64359 GI:1246403 from (Arabidopsis thaliana)	479	+	2656	15	2
At1g01290	2	identical to molybdopterin biosynthesis CNX3 protein SP|Q39056 from (Arabidopsis thaliana)	723	+	338	13	3
At1g01290	2	identical to molybdopterin biosynthesis CNX3 protein SP|Q39056 from (Arabidopsis thaliana)	724	-	338	13	3
At1g01300	1	contains Pfam domain, PF00026: eukaryotic aspartyl protease	984	+	1393	122	2
At1g01360	1	similar to hypothetical protein GB:CAB45785 GI:5262156 from (Arabidopsis thaliana)	562	+	2455	114	2
At1g01380	1	similar to myb homolog (CPC) GI:2346966 from (Arabidopsis thaliana)	869	+	1616		2
At1g01410	2	hypothetical protein	708	+	963		2
At1g01410	2	hypothetical protein	855	+	963		2
At1g01470	1	"similar to SP|P46518 Late embryogenesis abundant protein Lea14-A {Gossypium hirsutum}; contains Pfam profile PF03168: Late embryogenesis abundant protein"	885	-	980	97	2	Yes
At1g01520	3	similar to myb-related protein GI:2505876 from (Arabidopsis thaliana)	147	+	539		2
At1g01520	3	similar to myb-related protein GI:2505876 from (Arabidopsis thaliana)	148	-	539		2
At1g01520	3	similar to myb-related protein GI:2505876 from (Arabidopsis thaliana)	265	+	539		2
At1g01540	1	"contains protein kinase domain, Pfam:PF00069; contains serine/threonine protein kinase domain, INTERPRO:IPR002290"	811	+	2117		2	Yes
At1g01550	1	expressed protein	760	+	1021		2
At1g01580	1	"similar to ferric-chelate reductase (FRO1) (Pisum sativum) GI:15341529; contains Pfam profile: PF01794 ferric reductase like transmembrane component"	644	-	1959		2
At1g01630	1	"contains Pfam PF00650 : CRAL/TRIO domain and PF03765 : CRAL/TRIO, N-terminus; similar to polyphosphoinositide binding protein Ssh2p GB:AAB94599 GI:2739046 from (Glycine max)"	699	-	1754	149	2
At1g01680	2	U-box domain-containing protein	731	+	422	38	3
At1g01680	2	U-box domain-containing protein	732	-	422	38	3
At1g01690	1	expressed protein	442	-	773	101	2
At1g01720	3	"contains Pfam PF02365: No apical meristem (NAM) domain; similar to NAC domain protein NAM GB:AAD17313 GI:4325282 from (Arabidopsis thaliana)"	44	+	558	141	1	Yes
At1g01720	3	"contains Pfam PF02365: No apical meristem (NAM) domain; similar to NAC domain protein NAM GB:AAD17313 GI:4325282 from (Arabidopsis thaliana)"	45	-	558	141	1	Yes
At1g01720	3	"contains Pfam PF02365: No apical meristem (NAM) domain; similar to NAC domain protein NAM GB:AAD17313 GI:4325282 from (Arabidopsis thaliana)"	85	+	558	141	1	Yes
At1g01840	2	expressed protein	899	+	2692	113	2
At1g01840	2	expressed protein	900	-	2692	113	2
At1g01980	1	"similar to SP|P30986 reticuline oxidase precursor (Berberine-bridge-forming enzyme) (BBE) (Tetrahydroprotoberberine synthase) (Eschscholzia californica); contains PF01565 FAD binding domain"	198	-	299		2
At1g02040	1	contains Pfam profile: PF00096 zinc finger, C2H2 type	925	+	845		3
At1g02060	1	contains Pfam profile PF01535: PPR repeat	107	-	476	44	2
At1g02130	2	identical to Ras-related protein ARA-5 SP:P28188 from (Arabidopsis thaliana)	256	+	270	66	2
At1g02130	2	identical to Ras-related protein ARA-5 SP:P28188 from (Arabidopsis thaliana)	257	-	270	66	2
At1g02210	2	contains weak similarity to no apical meristem NAM (GI:1279640) (Petunia x hybrida)	55	+	5109		2
At1g02210	2	contains weak similarity to no apical meristem NAM (GI:1279640) (Petunia x hybrida)	898	-	5109		2
At1g02310	1	similar to (1-4)-beta-mannan endohydrolase precursor GI:9836826 from (Lycopersicon esculentum)	839	-	8		3
At1g02390	1	contains Pfam profile PF01553: Acyltransferase	163	+	1880	69	2
At1g02670	5	"similar to SP|P79051 DNA repair protein rhp16 (RAD16 homolog) {Schizosaccharomyces pombe}; contains Pfam profiles PF00271: Helicase conserved C-terminal domain, PF00176: SNF2 family N-terminal domain"	385	+	1064		2
At1g02670	5	"similar to SP|P79051 DNA repair protein rhp16 (RAD16 homolog) {Schizosaccharomyces pombe}; contains Pfam profiles PF00271: Helicase conserved C-terminal domain, PF00176: SNF2 family N-terminal domain"	386	-	1064		2
At1g02670	5	"similar to SP|P79051 DNA repair protein rhp16 (RAD16 homolog) {Schizosaccharomyces pombe}; contains Pfam profiles PF00271: Helicase conserved C-terminal domain, PF00176: SNF2 family N-terminal domain"	837	+	1064		2
At1g02670	5	"similar to SP|P79051 DNA repair protein rhp16 (RAD16 homolog) {Schizosaccharomyces pombe}; contains Pfam profiles PF00271: Helicase conserved C-terminal domain, PF00176: SNF2 family N-terminal domain"	838	-	1064		2
At1g02670	5	"similar to SP|P79051 DNA repair protein rhp16 (RAD16 homolog) {Schizosaccharomyces pombe}; contains Pfam profiles PF00271: Helicase conserved C-terminal domain, PF00176: SNF2 family N-terminal domain"	868	+	1064		2
At1g02700	2	similar to hypothetical protein GB:CAB80707 GI:7268598 from (Arabidopsis thaliana)	56	+	1109	38	2
At1g02700	2	similar to hypothetical protein GB:CAB80707 GI:7268598 from (Arabidopsis thaliana)	57	-	1109	38	2
At1g02816	3	contains Pfam profile PF04398: Protein of unknown function, DUF538	44	+	171		2
At1g02816	3	contains Pfam profile PF04398: Protein of unknown function, DUF538	45	-	171		2
At1g02816	3	contains Pfam profile PF04398: Protein of unknown function, DUF538	499	+	171		3
At1g03010	1	contains NPH3 family domain, Pfam:PF03000	154	-	1003		2
At1g03030	3	"contains Pfam PF00485: Phosphoribulokinase / Uridine kinase family; Belongs to Interpro IPR006083 Phosphoribulokinase/uridine kinase family; similar to Uridine kinase (Uridine monophosphokinase) (SP:P27515) {Saccharomyces cerevisiae}; ESTs gb|AA585719,	23	+	2973	132	1
At1g03030	3	"contains Pfam PF00485: Phosphoribulokinase / Uridine kinase family; Belongs to Interpro IPR006083 Phosphoribulokinase/uridine kinase family; similar to Uridine kinase (Uridine monophosphokinase) (SP:P27515) {Saccharomyces cerevisiae}; ESTs gb|AA585719,	24	-	2973	132	1
At1g03030	3	"contains Pfam PF00485: Phosphoribulokinase / Uridine kinase family; Belongs to Interpro IPR006083 Phosphoribulokinase/uridine kinase family; similar to Uridine kinase (Uridine monophosphokinase) (SP:P27515) {Saccharomyces cerevisiae}; ESTs gb|AA585719,	917	-	2973	132	2
At1g03050	2	"contains Pfam PF01417: ENTH domain. ENTH (Epsin N-terminal homology) domain; similar to CLATHRIN COAT ASSEMBLY PROTEIN AP180 - Mus musculus, SWISSPROT:Q61548"	302	+	1094		2
At1g03050	2	"contains Pfam PF01417: ENTH domain. ENTH (Epsin N-terminal homology) domain; similar to CLATHRIN COAT ASSEMBLY PROTEIN AP180 - Mus musculus, SWISSPROT:Q61548"	303	-	1094		2
At1g03070	2	"low similarity to N-methyl-D-aspartate receptor-associated protein (Drosophila melanogaster) GI:567104; contains Pfam profile PF01027: Uncharacterized protein family UPF0005"	286	-	3256		2	Yes
At1g03070	2	"low similarity to N-methyl-D-aspartate receptor-associated protein (Drosophila melanogaster) GI:567104; contains Pfam profile PF01027: Uncharacterized protein family UPF0005"	670	+	3256		2	Yes
At1g03106	1	expressed protein	150	-	44		3
At1g03110	1	"contains 4 WD-40 repeats (PF00400); similar to WD-repeat domain 4 protein (GI:9955698) (Mus musculus)"	986	+	211	113	3
At1g03120	1	"similar to embryonic cell protein (Daucus carota) GI:18337; contains Pfam profile PF04927: Seed maturation protein"	109	+	307		2
At1g03180	2	hypothetical protein	509	+	2864		2
At1g03180	2	hypothetical protein	510	-	2864		2
At1g03600	2	"similar to SP:P74367 {Synechocystis sp.}; similar to ESTs emb|Z27038, gb|AA451546, emb|Z29876, gb|T45359 and gb|R90316"	58	+	2398	40	2	Yes
At1g03600	2	"similar to SP:P74367 {Synechocystis sp.}; similar to ESTs emb|Z27038, gb|AA451546, emb|Z29876, gb|T45359 and gb|R90316"	59	-	2398	40	2	Yes
At1g03610	2	expressed protein	822	+	1231	417	2
At1g03610	2	expressed protein	823	-	1231	417	2
At1g03630	2	identical to SP:O48741 protochlorophyllide reductase C, chloroplast precursor (EC 1.3.1.33) (PCR C) (NADPH-protochlorophyllide oxidoreductase C) (POR C) (Arabidopsis thaliana)	46	+	1637	48	1
At1g03630	2	identical to SP:O48741 protochlorophyllide reductase C, chloroplast precursor (EC 1.3.1.33) (PCR C) (NADPH-protochlorophyllide oxidoreductase C) (POR C) (Arabidopsis thaliana)	47	-	1637	48	1
At1g03650	1	"low similarity to SP|P07347 N-terminal acetyltransferase complex ARD1 subunit (Arrest-defective protein 1) {Saccharomyces cerevisiae}; contains Pfam profile PF00583: acetyltransferase, GNAT family"	550	-	646	90	2
At1g03687	2	contains Pfam PF03942: DTW domain	474	+	327		3
At1g03687	2	contains Pfam PF03942: DTW domain	475	-	327		3
At1g03720	1	contains weak similarity to Cathepsin L precursor (EC 3.4.22.15) (Major excreted protein) (MEP) (Cyclic protein-2) (CP-2) (Swiss-Prot:P07154) (Rattus norvegicus)	155	-	338		2
At1g03870	1	identical to gi_13377784_gb_AAK20861	375	-	623	172	2	Yes
At1g03930	1	"identical to dual specificity kinase 1 (ADK1) (Arabidopsis thaliana) gi|1216484|gb|AAB47968; supported by cDNA gi:18700076 and gi:1216483. Note: differences between cDNAs in the 11th exon, possibly due to errors or alternative splicing."	200	-	385		2	Yes
At1g03990	1	"low similarity to long chain fatty alcohol oxidase from Candida cloacae (GI:6983581), Candida tropicalis (GI:6983594); Location of EST 248L9T7, gb|AA713296"	351	+	2738		2
At1g04020	2	contains Pfam domain, PF00533: BRCA1 C Terminus (BRCT) domain	69	+	322		2
At1g04020	2	contains Pfam domain, PF00533: BRCA1 C Terminus (BRCT) domain	70	-	322		2
At1g04070	1	Contains similarity to hypothetical mitochondrial import receptor subunit gb Z98597 from S. pombe. ESTs gb|T45575 and gb|Z26435 and gb|AA394576 come from this gene	448	+	1800	70	2
At1g04080	1	Contains similarity to pre-mRNA processing protein PRP39 gb L29224 from S. cerevisiae. ESTs gb|R64908 and gb|T88158, gb|N38703 and gb|AA651043 come from this gene	367	-	189		3
At1g04110	1	contains similarity to subtilisin-like protease GI:3687307 from (Lycopersicon esculentum)	158	-	265		2
At1g04250	1	"Identical to SP|P93830 Auxin-responsive protein IAA17 (Indoleacetic acid-induced protein 17) {Arabidopsis thaliana}; ESTs gb|H36782 and gb|F14074 come from this gene"	58	+	6842	124	1	Yes
At1g04360	2	contains Pfam profile: PF00097 zinc finger, C3HC4 type (RING finger)	726	+	688	226	3
At1g04360	2	contains Pfam profile: PF00097 zinc finger, C3HC4 type (RING finger)	727	-	688	226	3
At1g04370	1	Similar to Nicotiana EREBP-3 (gb|D38124)	871	-	6298		2	Yes
At1g04540	2	"low similarity to cold-regulated gene SRC2 (Glycine max) GI:2055230; contains Pfam profile PF00168: C2 domain"	480	+	1221		2
At1g04540	2	"low similarity to cold-regulated gene SRC2 (Glycine max) GI:2055230; contains Pfam profile PF00168: C2 domain"	481	-	1221		2
At1g04560	2	"contains Pfam PF05512: AWPM-19-like family; similar to late embryogenesis abundant protein, (Lea) with hydrophobic domain, high pI value (11.6); 15kD protein; putative (GI:310570) {Glycine max}"	139	+	2866	83	2
At1g04560	2	"contains Pfam PF05512: AWPM-19-like family; similar to late embryogenesis abundant protein, (Lea) with hydrophobic domain, high pI value (11.6); 15kD protein; putative (GI:310570) {Glycine max}"	140	-	2866	83	2
At1g04690	2	"nearly identical to K+ channel protein (Arabidopsis thaliana) GI:1063415; contains Pfam profile PF00248: oxidoreductase, aldo/keto reductase family"	489	+	5695	84	2	Yes
At1g04690	2	"nearly identical to K+ channel protein (Arabidopsis thaliana) GI:1063415; contains Pfam profile PF00248: oxidoreductase, aldo/keto reductase family"	490	-	5695	84	2	Yes
At1g04930	1	Common family member: At2g32840 (Arabidopsis thaliana)	151	+	428	65	2
At1g05100	3	contains protein kinase domain, Pfam:PF00069	150	+	3987	69	2	Yes
At1g05100	3	contains protein kinase domain, Pfam:PF00069	478	+	3987	69	2	Yes
At1g05100	3	contains protein kinase domain, Pfam:PF00069	479	-	3987	69	2	Yes
At1g05260	1	identical to SP|O23044 Peroxidase 3 precursor (EC 1.11.1.7) (Atperox P3) (Rare cold inducible protein) (RCI3A) (ATPRC) {Arabidopsis thalliana}	331	+	2553	59	2	Yes
At1g05330	1	"; expression supported by MPSS"	295	+	399		2
At1g05360	1	Similar to Arabidopsis hypothetical protein PID:e326839 (gb|Z97337) contains transmembrane domains	122	-	616	194	1
At1g05370	2	expressed protein	245	+	1726		2
At1g05370	2	expressed protein	896	+	1726		2
At1g05510	1	expressed protein	209	-	512	74	2
At1g05615	1	hypothetical protein	810	-	1572		2
At1g05620	1	"similar to Chain A, Crystal Structure Of Nucleoside Hydrolase From Leishmania MajorGI:8569431; contains Pfam profile PF01156: Inosine-uridine preferring nucleoside hydrolase"	841	+	895	120	2
At1g05960	1	similar to hypothetical protein GB:AAF80120 GI:8810459 from (Arabidopsis thaliana )	434	+	501		2
At1g06040	1	"identical to SP|Q96288 Salt-tolerance protein (Arabidopsis thaliana); contains Pfam profile PF00643: B-box zinc finger"	818	+	251	231	3	Yes
At1g06120	2	"similar to delta 9 acyl-lipid desaturase GB:BAA25180 GI:2970034 (ADS1) from (Arabidopsis thaliana); supported by cDNA:gi_12083275_gb_AF332434.1_AF332434"	867	+	920	20	2
At1g06120	2	"similar to delta 9 acyl-lipid desaturase GB:BAA25180 GI:2970034 (ADS1) from (Arabidopsis thaliana); supported by cDNA:gi_12083275_gb_AF332434.1_AF332434"	868	-	920	20	2
At1g06135	2	expressed protein	276	-	1480	110	2
At1g06135	2	expressed protein	724	+	1480	110	2
At1g06530	2	"similar to myosin heavy chain (GI:1408194) {Placopecten magellanicus}; similar to Myosin heavy chain, clone 203 (Fragment) (SP:P39922){Hydra attenuata}; contains one transmembrane domain"	290	-	5481	31	2
At1g06530	2	"similar to myosin heavy chain (GI:1408194) {Placopecten magellanicus}; similar to Myosin heavy chain, clone 203 (Fragment) (SP:P39922){Hydra attenuata}; contains one transmembrane domain"	732	-	5481	31	2
At1g06540	1	expressed protein	888	+	280		3
At1g06550	1	"similar to CHY1 (gi:8572760); contains Pfam profile PF00388 enoyl-CoA hydratase/isomerase family protein"	111	+	260		2
At1g06640	1	"similar to 2A6 (GI:599622) and tomato ethylene synthesis regulatory protein E8 (SP|P10967); contains Pfam profile: PF00671 Iron/Ascorbate oxidoreductase family"	294	-	2751	21	2
At1g06680	2	"JBC 14:211-238 (2002); identical to 23 kDa polypeptide of oxygen-evolving comlex (OEC) GB:CAA66785 GI:1769905 (Arabidopsis thaliana)"	131	+	266	61	2	Yes
At1g06680	2	"JBC 14:211-238 (2002); identical to 23 kDa polypeptide of oxygen-evolving comlex (OEC) GB:CAA66785 GI:1769905 (Arabidopsis thaliana)"	132	-	266	61	2	Yes
At1g06780	1	contains Pfam profile: PF01501 glycosyl transferase family 8	320	+	1484	265	2
At1g06800	1	"similar to DEFECTIVE IN ANTHER DEHISCENCE1 (Arabidopsis thaliana) GI:16215706; contains Pfam profile PF01764: Lipase"	973	-	2313	243	2
At1g06840	1	similar to receptor protein kinase GB:BAA11869 GI:1389566 from (Arabidopsis thaliana)	764	+	91		3
At1g06960	1	"non-consensus splice donor GC at exon 4; similar to spliceosomal protein (U2B) GI:169588 from (Solanum tuberosum)"	92	+	185		2
At1g06980	1	similar to hypothetical protein GI:2347189 from (Arabidopsis thaliana)	255	+	2212	64	2
At1g07025	1	contains similarity to mitochondrial carrier proteins	741	-	1649		2
At1g07080	4	"similar to SP|P13284 Gamma-interferon inducible lysosomal thiol reductase precursor {Homo sapiens}; contains Pfam profile PF03227: Gamma interferon inducible lysosomal thiol reductase (GILT)"	62	+	158	59	2
At1g07080	4	"similar to SP|P13284 Gamma-interferon inducible lysosomal thiol reductase precursor {Homo sapiens}; contains Pfam profile PF03227: Gamma interferon inducible lysosomal thiol reductase (GILT)"	63	-	158	59	2
At1g07080	4	"similar to SP|P13284 Gamma-interferon inducible lysosomal thiol reductase precursor {Homo sapiens}; contains Pfam profile PF03227: Gamma interferon inducible lysosomal thiol reductase (GILT)"	81	+	158	59	2
At1g07080	4	"similar to SP|P13284 Gamma-interferon inducible lysosomal thiol reductase precursor {Homo sapiens}; contains Pfam profile PF03227: Gamma interferon inducible lysosomal thiol reductase (GILT)"	82	-	158	59	2
At1g07090	1	contains Pfam profile PF04852: Protein of unknown function (DUF640)	596	+	1757	102	2
At1g07130	1	contains InterPro entry IPR004365: OB-fold nucleic acid binding domain	650	-	1195	152	2
At1g07150	1	contains eukaryotic protein kinase domain, INTERPRO:IPR000719	943	-	498	18	3
At1g07210	2	"contains Pfam profile: PF01084 ribosomal protein S18; similar to 30S ribosomal protein S18 (SP:P80382) {Thermus thermophilus}"	916	+	4391	84	2
At1g07210	2	"contains Pfam profile: PF01084 ribosomal protein S18; similar to 30S ribosomal protein S18 (SP:P80382) {Thermus thermophilus}"	917	-	4391	84	2
At1g07250	1	similar to UDP-glucose glucosyltransferase GI:453245 from (Manihot esculenta)	771	+	451	63	3
At1g07260	2	contains Pfam profile: PF00201 UDP-glucoronosyl and UDP-glucosyl transferase	429	+	27		3
At1g07260	2	contains Pfam profile: PF00201 UDP-glucoronosyl and UDP-glucosyl transferase	430	-	27		3
At1g07390	1	"contains leucine rich-repeat (LRR) domains Pfam:PF00560, INTERPRO:IPR001611; contains similarity to Hcr2-5D (Lycopersicon esculentum) gi|3894393|gb|AAC78596"	480	-	1586		2
At1g07410	3	similar to GTP-binding protein RAB11C GI:1370146 from (Lotus japonicus)	822	+	511		3
At1g07410	3	similar to GTP-binding protein RAB11C GI:1370146 from (Lotus japonicus)	823	-	511		3
At1g07410	3	similar to GTP-binding protein RAB11C GI:1370146 from (Lotus japonicus)	849	-	511		3
At1g07470	1	"nearly identical to transcription factor IIA large subunit GI:2826884 from (Arabidopsis thaliana); contains Pfam profile: PF03153 transcription factor IIA, alpha/beta subunit"	60	+	479		2
At1g07500	2	"; expression supported by MPSS"	183	-	2744		2
At1g07500	2	"; expression supported by MPSS"	389	+	2744		2
At1g07510	2	"similar to AAA-metalloprotease FtsH (Pisum sativum) GI:15021761; contains Pfam profiles PF01434: Peptidase family M41, PF00004: ATPase AAA family"	215	-	346	311	1
At1g07510	2	"similar to AAA-metalloprotease FtsH (Pisum sativum) GI:15021761; contains Pfam profiles PF01434: Peptidase family M41, PF00004: ATPase AAA family"	421	+	346	311	3
At1g07600	2	identical to Metallothionein-like protein 1A (MT-1A) (MT-Q) (MT-2) SP:P43392 from (Arabidopsis thaliana)	548	+	5219		2
At1g07600	2	identical to Metallothionein-like protein 1A (MT-1A) (MT-Q) (MT-2) SP:P43392 from (Arabidopsis thaliana)	549	-	5219		2
At1g07660	1	identical to histone H4 from Lycopersicon esculentum GI:297150, Lolium temulentum SP|P02308, Acropora formosa GI:455652, Citrus jambhiri GI:16797797	495	-	563		2
At1g07730	1	contains Pfam PF03018: Plant disease resistance response protein	277	+	254		3
At1g07740	1	"contains Pfam profile PF01535: PPR repeat; possible frameshift prevents accurate annotation of the gene product"	362	+	169	12	3
At1g07810	1	"identical to SP|P92939 Calcium-transporting ATPase 1, endoplasmic reticulum-type (EC 3.6.3.8) {Arabidopsis thaliana); contains InterPro Accession IPR006069: Cation transporting ATPase"	452	+	294		3
At1g07900	1	identical to SP|Q9LQR0 LOB domain protein 1 {Arabidopsis thaliana}	973	+	2968		2	Yes
At1g07910	2	identical to GB:AAB07881 AT.I.24-9 gene product from (Arabidopsis thaliana) (Mol. Gen. Genet. 219 (1-2), 106-112 (1989))	529	+	3080		2
At1g07910	2	identical to GB:AAB07881 AT.I.24-9 gene product from (Arabidopsis thaliana) (Mol. Gen. Genet. 219 (1-2), 106-112 (1989))	530	-	3080		2
At1g07930	2	identical to GB:CAA34456 from (Arabidopsis thaliana) (Plant Mol. Biol. 14 (1), 107-110 (1990))	839	+	951		2
At1g07930	2	identical to GB:CAA34456 from (Arabidopsis thaliana) (Plant Mol. Biol. 14 (1), 107-110 (1990))	840	-	951		2
At1g07985	3	Expressed protein	67	+	477	103	1
At1g07985	3	Expressed protein	68	-	477	103	1
At1g07985	3	Expressed protein	83	+	477	103	1
At1g08170	2	"similar to histone H2B from Chlamydomonas reinhardtii (SP|P54347, SP|P54346, SP|P50565), Volvox carteri (SP|P16867, SP|P16868); contains Pfam profile PF00125 Core histone H2A/H2B/H3/H4"	830	+	2537		2
At1g08170	2	"similar to histone H2B from Chlamydomonas reinhardtii (SP|P54347, SP|P54346, SP|P50565), Volvox carteri (SP|P16867, SP|P16868); contains Pfam profile PF00125 Core histone H2A/H2B/H3/H4"	831	-	2537		2
At1g08190	2	"99.8% identical to Vacuolar assembly protein VPS41 homolog (SP:P93043) (Arabidopsis thaliana); similar to vacuolar assembly protein vps41 GI:1835787 from (Lycopersicon esculentum)"	86	+	2425	150	1
At1g08190	2	"99.8% identical to Vacuolar assembly protein VPS41 homolog (SP:P93043) (Arabidopsis thaliana); similar to vacuolar assembly protein vps41 GI:1835787 from (Lycopersicon esculentum)"	87	-	2425	150	1
At1g08220	1	expressed protein	128	+	904	34	2
At1g08250	2	contains similarity to prephenate dehydratase GI:1008717 from (Amycolatopsis methanolica)	737	+	3637	66	2
At1g08250	2	contains similarity to prephenate dehydratase GI:1008717 from (Amycolatopsis methanolica)	738	-	3637	66	2
At1g08300	1	expressed protein	742	-	1531		2
At1g08460	2	"identical to HDA8 (Arabidopsis thaliana) GI:21360988low similarity to SP|Q9Z2V5 Histone deacetylase 6 (HD6) (Histone deacetylase mHDA2) {Mus musculus}; contains Pfam profile PF00850: Histone deacetylase family; supporting cDNA gi|21360987|gb|AF510167.1|"	19	+	637	64	1
At1g08460	2	"identical to HDA8 (Arabidopsis thaliana) GI:21360988low similarity to SP|Q9Z2V5 Histone deacetylase 6 (HD6) (Histone deacetylase mHDA2) {Mus musculus}; contains Pfam profile PF00850: Histone deacetylase family; supporting cDNA gi|21360987|gb|AF510167.1|"	20	-	637	64	1
At1g08860	2	"Similar to BONZAI1 (Arabidopsis thaliana) GI:15487382; contains Pfam profile PF00168: C2 domain"	826	+	1158		2
At1g08860	2	"Similar to BONZAI1 (Arabidopsis thaliana) GI:15487382; contains Pfam profile PF00168: C2 domain"	827	-	1158		2
At1g08880	1	"Strong similarity to histone H2A Cicer arietinum SP|O65759, Picea abies SP|P35063; contains Pfam profile PF00125 Core histone H2A/H2B/H3/H4; ESTs gb|ATTS3874,gb|T46627,gb|T14194 come from this gene"	363	-	814	105	2
At1g08920	1	"similar to ERD6 protein {Arabidopsis thaliana} GI:3123712, sugar-porter family proteins 1 and 2 (Arabidopsis thaliana) GI:14585699, GI:14585701; contains Pfam profile PF00083: major facilitator superfamily protein"	43	+	6100	175	1	Yes
At1g09090	2	identical to respiratory burst oxidase protein B from Arabidopsis thaliana (gi:3242783)	712	-	897	4	2	Yes
At1g09090	2	identical to respiratory burst oxidase protein B from Arabidopsis thaliana (gi:3242783)	790	-	897	4	2	Yes
At1g09180	2	strong similarity to SP:Q01474 GTP-binding protein SAR1B and SP:O04834 GTP-binding protein SAR1A (Arabidopsis thaliana)	68	+	2815	124	1
At1g09180	2	strong similarity to SP:Q01474 GTP-binding protein SAR1B and SP:O04834 GTP-binding protein SAR1A (Arabidopsis thaliana)	220	-	2815	124	2
At1g09350	2	contains Pfam profile: PF01501 glycosyl transferase family 8	269	+	1584	69	2	Yes
At1g09350	2	contains Pfam profile: PF01501 glycosyl transferase family 8	270	-	1584	69	2	Yes
At1g09480	2	similar to cinnamyl alcohol dehydrogenase, Eucalyptus gunnii (gi:1143445), CPRD14 protein, Vigna unguiculata (gi:1854445)	241	+	1043		2
At1g09480	2	similar to cinnamyl alcohol dehydrogenase, Eucalyptus gunnii (gi:1143445), CPRD14 protein, Vigna unguiculata (gi:1854445)	242	-	1043		2
At1g09483	2	hypothetical protein	952	+	330		3
At1g09483	2	hypothetical protein	953	-	330		3
At1g09490	1	"similar to cinnamyl alcohol dehydrogenase, Eucalyptus gunnii (gi:1143445), CPRD14 protein, Vigna unguiculata (gi:1854445); Location of EST gb|H37170, gb|H77227 and gb|AA605565"	162	-	392	48	2	Yes
At1g09600	1	contains Pfam domain, PF00069: Protein kinase domain	736	-	844		2
At1g09795	1	"identical to ATP phosphoribosyl transferase (AtATP-PRT2) (Arabidopsis thaliana) GI:6683619; supporting cDNA gi|6683618|dbj|AB025250.1|"	30	+	2714	54	1
At1g09812	1	"; expression supported by MPSS"	880	-	4986		2
At1g09815	1	contains similarity to Swiss-Prot:Q9HCU8 DNA polymerase delta subunit 4 (DNA polymerase delta subunit p12) (Homo sapiens)	393	+	809	70	2
At1g09850	1	"identical to papain-like cysteine peptidase XBCP3 GI:14600257 from (Arabidopsis thaliana); contains Pfam profiles PF00112: Papain family cysteine protease and PF00396: Granulin"	153	-	1544	49	2
At1g09870	2	"contains Pfam profile PF00328: Histidine acid phosphatase; similar to multiple inositol polyphosphate phosphatase (GI:4105496)(Mus musculus); EST gb|R64758 comes from this gene"	33	+	431	76	1
At1g09870	2	"contains Pfam profile PF00328: Histidine acid phosphatase; similar to multiple inositol polyphosphate phosphatase (GI:4105496)(Mus musculus); EST gb|R64758 comes from this gene"	34	-	431	76	1
At1g09890	1	"; expression supported by MPSS"	222	+	2583		2
At1g09960	1	nearly identical to sucrose transporter SUT4 (Arabidopsis thaliana) GI:9957053	627	+	2638	45	2	Yes
At1g10130	1	"nearly identical to SP|Q9SY55 Calcium-transporting ATPase 3, endoplasmic reticulum-type (EC 3.6.3.8) {Arabidopsis thaliana); contains InterPro Accession IPR006069: Cation transporting ATPase"	436	-	5101	209	2
At1g10270	2	"contains Pfam profile: PF01535 PPR repeat; similar to ESTs gb|R30192 and gb|AA651017"	160	-	2256	31	2	Yes
At1g10270	2	"contains Pfam profile: PF01535 PPR repeat; similar to ESTs gb|R30192 and gb|AA651017"	252	-	2256	31	2	Yes
At1g10390	1	contains Pfam profiles: PF04096 nucleoporin autopeptidase, PF03093 nucleoporin FG repeat family	686	-	1167		2
At1g10522	2	expressed protein	119	+	387		2
At1g10522	2	expressed protein	120	-	387		2
At1g10530	2	expressed protein	843	+	2207	146	2
At1g10530	2	expressed protein	844	-	2207	146	2
At1g10585	1	expressed protein	297	-	219	31	3	Yes
At1g10600	2	"similar to AMSH (Homo sapiens) GI:4098124; contains Pfam profile PF01398: Mov34/MPN/PAD-1 family"	245	+	307		2
At1g10600	2	"similar to AMSH (Homo sapiens) GI:4098124; contains Pfam profile PF01398: Mov34/MPN/PAD-1 family"	246	-	307		2
At1g10770	1	contains Pfam profile PF04043: Plant invertase/pectin methylesterase inhibitor	367	-	1589	49	2
At1g10960	2	strong similarity to FERREDOXIN PRECURSOR GB:P16972 (SP|P16972) from (Arabidopsis thaliana)	43	+	401	59	1	Yes
At1g10960	2	strong similarity to FERREDOXIN PRECURSOR GB:P16972 (SP|P16972) from (Arabidopsis thaliana)	44	-	401	59	1	Yes
At1g11020	2	contains Pfam profile: PF00097 zinc finger, C3HC4 type (RING finger)	100	+	711	277	1
At1g11020	2	contains Pfam profile: PF00097 zinc finger, C3HC4 type (RING finger)	101	-	711	277	1
At1g11050	1	contains protein kinase domain, Pfam:PF00069	428	-	963	4	2	Yes
At1g11120	1	expressed protein	861	+	4290		2
At1g11180	2	contains Pfam domain, PF04144: SCAMP family	225	+	1098	55	2
At1g11180	2	contains Pfam domain, PF04144: SCAMP family	226	-	1098	55	2
At1g11220	1	contains similarity to cotton fiber expressed protein 1 (Gossypium hirsutum) gi|3264828|gb|AAC33276	437	-	2868		2
At1g11320	1	identical to hypothetical protein GB:AAD49990 GI:5734725 from (Arabidopsis thaliana)	563	-	2991	105	2
At1g11470	2	hypothetical protein	945	+	605		3
At1g11470	2	hypothetical protein	946	-	605		3
At1g11545	1	similar to endo-xyloglucan transferase GI:2244732 from (Gossypium hirsutum)	413	-	1394	74	2	Yes
At1g11580	1	similar to pectin methylesterase GI:1617583 from (Lycopersicon esculentum)	574	-	5026	40	2	Yes
At1g11655	1	expressed protein	77	-	1108	66	2
At1g11840	2	highly similar to putative lactoylglutathione lyase SP:Q39366 from (Brassica oleracea)	179	+	2074		2
At1g11840	2	highly similar to putative lactoylglutathione lyase SP:Q39366 from (Brassica oleracea)	180	-	2074		2
At1g11870	2	"similar to PIR|T03949 serine--tRNA ligase (EC 6.1.1.11) serS {Zea mays}; contains Pfam profiles PF00587: tRNA synthetase class II core domain (G, H, P, S and T), PF02403: Seryl-tRNA synthetase N-terminal domain"	73	+	403	49	2	Yes
At1g11870	2	"similar to PIR|T03949 serine--tRNA ligase (EC 6.1.1.11) serS {Zea mays}; contains Pfam profiles PF00587: tRNA synthetase class II core domain (G, H, P, S and T), PF02403: Seryl-tRNA synthetase N-terminal domain"	74	-	403	49	2	Yes
At1g11970	1	hypothetical protein	24	-	489		2
At1g12000	1	"strong similarity to SP|Q41141 Pyrophosphate--fructose 6-phosphate 1-phosphotransferase beta subunit (EC 2.7.1.90) (PFP) ((PPI-PFK) {Ricinus communis}; contains Pfam profile PF00365: Phosphofructokinase"	178	+	835	108	2	Yes
At1g12030	3	contains Pfam profile PF04720: Protein of unknown function (DUF506)	333	+	1413		2
At1g12030	3	contains Pfam profile PF04720: Protein of unknown function (DUF506)	334	-	1413		2
At1g12030	3	contains Pfam profile PF04720: Protein of unknown function (DUF506)	515	+	1413		2
At1g12130	4	"contains similarity to flavin-containing monooxygenase 2 (FMO2) from Homo sapiens (GI:1834493); contains Pfam profile PF00743 Flavin-binding monooxygenase-like"	151	+	999		2
At1g12130	4	"contains similarity to flavin-containing monooxygenase 2 (FMO2) from Homo sapiens (GI:1834493); contains Pfam profile PF00743 Flavin-binding monooxygenase-like"	152	-	999		2
At1g12130	4	"contains similarity to flavin-containing monooxygenase 2 (FMO2) from Homo sapiens (GI:1834493); contains Pfam profile PF00743 Flavin-binding monooxygenase-like"	167	+	999		2
At1g12130	4	"contains similarity to flavin-containing monooxygenase 2 (FMO2) from Homo sapiens (GI:1834493); contains Pfam profile PF00743 Flavin-binding monooxygenase-like"	168	-	999		2
At1g12250	1	"weak similarity to SP|O22160 Thylakoid lumenal 15 kDa protein, chloroplast precursor (p15) {Arabidopsis thaliana}; contains Pfam profile PF00805: Pentapeptide repeats (8 copies)"	103	+	1625	17	2
At1g12360	1	"similar to cytokinesis-related Sec1 protein KEULE (Arabidopsis thaliana) gi|12659318|gb|AAK01291; contains Pfam domain, PF00995: Sec1 family"	186	+	87		3
At1g12560	1	"similar to expansin GI:2828241 from (Brassica napus); alpha-expansin gene family, PMID:11641069"	312	-	725		2
At1g12630	2	"similar to DREB1B GI:3738226 from (Arabidopsis thaliana); contains Pfam profile PF00847: AP2 domain"	54	+	1824		2
At1g12630	2	"similar to DREB1B GI:3738226 from (Arabidopsis thaliana); contains Pfam profile PF00847: AP2 domain"	55	-	1824		2
At1g12680	1	contains protein kinase domain, Pfam:PF00069	506	+	2250		2
At1g12805	1	expressed protein	284	-	1280	131	2
At1g12810	1	contains proline rich extensin domains, INTERPRO:IPR002965	91	-	188	24	2
At1g12960	1	similar to GB:BAA96068 from (Panax ginseng)	403	-	72		3
At1g12970	1	leucine-rich repeat family protein	522	+	484	87	3
At1g12990	1	"low similarity to beta-1,4-mannosyl-glycoprotein beta-1,4-N-acetylglucosaminyltransferase (EC 2.4.1.144) from Mus musculus (SP|Q10470), Rattus norvegicus (SP|Q02527), Homo sapiens (SP|Q09327); contains Pfam profile PF04724 :Glycosyltransferase family 17"	252	+	2674	333	1
At1g13080	1	identical to gb|D78605 cytochrome P450 monooxygenase from Arabidopsis thaliana and is a member of the PF|00067 Cytochrome P450 family. ESTs gb|Z18072, gb|Z35218 and gb|T43466 come from this gene	198	-	2066		2	Yes
At1g13100	1	"strong similarity to gb|X97864 cytochrome P450 and identical to Cytochrome P450 71B29 (SP:Q9SAE4)(Arabidopsis thaliana);PF|00067 Cytochrome P450 family"	107	-	380	59	2	Yes
At1g13245	1	expressed protein	803	+	2941	87	2
At1g13320	1	similar to protein phosphatase 2A 65 kDa regulatory subunit GI:683502 from (Arabidopsis thaliana)	85	-	1387		2
At1g13360	1	expressed protein	417	+	353	31	3
At1g13570	1	"contains F-box domain Pfam:PF00646 ; similar to SKP1 interacting partner 2 (SKIP2) TIGR_Ath1:At5g67250"	218	+	257	180	2
At1g13610	1	"; expression supported by MPSS"	856	+	12538		2
At1g13740	5	expressed protein	76	+	1124	295	1	Yes
At1g13740	5	expressed protein	77	-	1124	295	1	Yes
At1g13740	5	expressed protein	161	+	1124	295	1	Yes
At1g13740	5	expressed protein	162	-	1124	295	1	Yes
At1g13740	5	expressed protein	877	-	1124	295	2	Yes
At1g13830	2	similar to beta-1,3-glucanase-like protein (GI:14279169) (Olea europaea) similar to Glucan endo-1,3-beta-glucosidase precursor (EC 3.2.1.39) ((1-3)-beta- glucan endohydrolase) ((1-3)-beta-glucanase) (Beta-1,3- endoglucanase) (Swiss-Prot:P52409) (Triticum	120	+	2075	106	2
At1g13830	2	similar to beta-1,3-glucanase-like protein (GI:14279169) (Olea europaea) similar to Glucan endo-1,3-beta-glucosidase precursor (EC 3.2.1.39) ((1-3)-beta- glucan endohydrolase) ((1-3)-beta-glucanase) (Beta-1,3- endoglucanase) (Swiss-Prot:P52409) (Triticum	121	-	2075	106	2
At1g14020	4	"contains Pfam PF03138: Plant protein family. The function of this family of plant proteins is unknown; previously annotated as 'growth regulator protein -related' based on similarity to axi 1 protein (GB:X80301) (GI:559920) from (Nicotiana tabacum), whi	514	+	908	199	2
At1g14020	4	"contains Pfam PF03138: Plant protein family. The function of this family of plant proteins is unknown; previously annotated as 'growth regulator protein -related' based on similarity to axi 1 protein (GB:X80301) (GI:559920) from (Nicotiana tabacum), whi	801	-	908	199	2
At1g14020	4	"contains Pfam PF03138: Plant protein family. The function of this family of plant proteins is unknown; previously annotated as 'growth regulator protein -related' based on similarity to axi 1 protein (GB:X80301) (GI:559920) from (Nicotiana tabacum), whi	827	+	908	199	2
At1g14020	4	"contains Pfam PF03138: Plant protein family. The function of this family of plant proteins is unknown; previously annotated as 'growth regulator protein -related' based on similarity to axi 1 protein (GB:X80301) (GI:559920) from (Nicotiana tabacum), whi	828	-	908	199	2
At1g14200	4	contains Pfam profile: PF00097 zinc finger, C3HC4 type (RING finger)	249	+	76		3	Yes
At1g14200	4	contains Pfam profile: PF00097 zinc finger, C3HC4 type (RING finger)	250	-	76		3	Yes
At1g14200	4	contains Pfam profile: PF00097 zinc finger, C3HC4 type (RING finger)	400	+	76		3	Yes
At1g14200	4	contains Pfam profile: PF00097 zinc finger, C3HC4 type (RING finger)	401	-	76		3	Yes
At1g14205	4	similar to SP|P09415 50S ribosomal protein L18 {Bacillus stearothermophilus}	789	+	381		3
At1g14205	4	similar to SP|P09415 50S ribosomal protein L18 {Bacillus stearothermophilus}	790	-	381		3
At1g14205	4	similar to SP|P09415 50S ribosomal protein L18 {Bacillus stearothermophilus}	940	+	381		3
At1g14205	4	similar to SP|P09415 50S ribosomal protein L18 {Bacillus stearothermophilus}	941	-	381		3
At1g14240	2	"low similarity to nod factor binding lectin-nucleotide phosphohydrolase (Dolichos biflorus) GI:4868375; contains Pfam profile PF01150: GDA1/CD39 (nucleoside phosphatase) family"	768	+	1044		2	Yes
At1g14240	2	"low similarity to nod factor binding lectin-nucleotide phosphohydrolase (Dolichos biflorus) GI:4868375; contains Pfam profile PF01150: GDA1/CD39 (nucleoside phosphatase) family"	769	-	1044		2	Yes
At1g14345	2	contains one transmembrane domain	59	+	184	30	2
At1g14345	2	contains one transmembrane domain	60	-	184	30	2
At1g14390	1	similar to putative receptor-like protein kinase GI:2947063 from (Arabidopsis thaliana)	907	+	2680		2
At1g14490	1	contains similarity to DNA-binding proteins	594	+	768		2
At1g14540	1	similar to lignin forming anionic peroxidase (Nicotiana sylvestris) SWISS-PROT: Q02200	92	+	344		2
At1g14730	1	"similar to cytochrome GB:AAD11424 GI:4206110 (Mesembryanthemum crystallinum); contains Pfam domain, PF03188: Cytochrome b561"	494	-	5350	139	2
At1g14810	1	"similar to SP:O31219 Aspartate-semialdehyde dehydrogenase (EC 1.2.1.11) (ASA dehydrogenase) (ASADH) {Legionella pneumophila}; contains Pfam profiles PF02774: Semialdehyde dehydrogenase dimerisation domain, PF01118: Semialdehyde dehydrogenase NAD binding	975	+	4391	56	2
At1g14830	1	nearly identical to dynamin-like protein C (Arabidopsis thaliana) GI:19569772	707	+	471	200	3
At1g14930	1	"low similarity to major latex protein {Papaver somniferum}(GI:20810) ; contains Pfam profile PF00407: Pathogenesis-related protein Bet v I family"	747	+	908	49	2
At1g14940	1	"low similarity to major latex protein {Papaver somniferum}(GI:294060) ; contains Pfam profile PF00407: Pathogenesis-related protein Bet v I family"	944	+	1458	49	2	Yes
At1g15060	1	expressed protein	287	-	384	85	2
At1g15080	1	"similar to phosphatidic acid phosphatase 2a2 (Cavia porcellus) GI:3641336; contains Pfam profile PF01569 PAP2 superfamily"	676	-	686		2
At1g15100	2	contains Pfam profile: PF00097 zinc finger, C3HC4 type (RING finger)	422	+	3752	33	2	Yes
At1g15100	2	contains Pfam profile: PF00097 zinc finger, C3HC4 type (RING finger)	423	-	3752	33	2	Yes
At1g15150	1	"similar to ripening regulated protein DDTFR18 (Lycopersicon esculentum) GI:12231296; contains Pfam profile PF01554: Uncharacterized membrane protein family"	332	-	265	59	3
At1g15170	1	"similar to ripening regulated protein DDTFR18 (Lycopersicon esculentum) GI:12231296; contains Pfam profile PF01554: Uncharacterized membrane protein family"	448	-	744	49	2	Yes
At1g15180	1	contains Pfam profile PF01554: Uncharacterized membrane protein family	198	-	1416	62	2
At1g15215	1	expressed protein	527	+	1528		2
At1g15330	2	"low similarity to SP|Q9MYP4 5'-AMP-activated protein kinase, gamma-3 subunit (AMPK gamma-3 chain) (AMPK gamma3) {Sus scrofa}; contains Pfam profile PF00571: CBS domain"	131	+	646	22	2
At1g15330	2	"low similarity to SP|Q9MYP4 5'-AMP-activated protein kinase, gamma-3 subunit (AMPK gamma-3 chain) (AMPK gamma3) {Sus scrofa}; contains Pfam profile PF00571: CBS domain"	132	-	646	22	2
At1g15380	1	contains glyoxalase family protein domain, Pfam:PF00903	525	+	2233		2	Yes
At1g15430	1	expressed protein	232	-	939		2	Yes
At1g15490	1	Contains PF 00561 alpha/beta hydrolase fold	646	-	20		3
At1g15590	3	hypothetical protein	397	-	913		2
At1g15590	3	hypothetical protein	448	+	913		2
At1g15590	3	hypothetical protein	449	-	913		2
At1g15600	1	hypothetical protein	486	-	499		2
At1g15690	2	identical to pyrophosphate-energized vacuolar membrane proton pump (pyrophosphate-energized inorganic pyrophosphatase) SP:P31414 from (Arabidopsis thaliana)	269	-	4350	125	2
At1g15690	2	identical to pyrophosphate-energized vacuolar membrane proton pump (pyrophosphate-energized inorganic pyrophosphatase) SP:P31414 from (Arabidopsis thaliana)	897	-	4350	125	2
At1g15720	2	contains Pfam PF00249: Myb-like DNA-binding domain	6	+	338	113	1
At1g15720	2	contains Pfam PF00249: Myb-like DNA-binding domain	7	-	338	113	1
At1g15740	2	leucine-rich repeat family protein	103	+	949		2
At1g15740	2	leucine-rich repeat family protein	104	-	949		2
At1g15760	1	"preedicted by genemark.hmm; expression supported by MPSS"	487	+	4849		2
At1g15810	1	contains similarity to ribosomal protein S15	600	+	833	78	2
At1g15830	1	expressed protein	721	-	196		3
At1g16070	1	"similar to Tubby related protein 1 (Tubby-like protein 1) (Swiss-Prot:Q9Z273) (Mus musculus); low similarity to Tubby related protein 1 (Tubby-like protein 1) (Swiss-Prot:O0029) {Homo sapiens}; similar to phosphodiesterase (GI:467578) (Mus musculus); co	622	-	137	117	3
At1g16120	1	contains similarity to wall-associated kinase 4 GI:3355308 from (Arabidopsis thaliana)	58	-	1747		2
At1g16300	2	"similar to glyceraldehyde-3-phosphate dehydrogenase (Pinus sylvestris) GI:1100223; contains Pfam profiles PF02800: Glyceraldehyde 3-phosphate dehydrogenase C-terminal domain, PF00044: Glyceraldehyde 3-phosphate dehydrogenase NAD binding domain"	275	+	771	123	2
At1g16300	2	"similar to glyceraldehyde-3-phosphate dehydrogenase (Pinus sylvestris) GI:1100223; contains Pfam profiles PF02800: Glyceraldehyde 3-phosphate dehydrogenase C-terminal domain, PF00044: Glyceraldehyde 3-phosphate dehydrogenase NAD binding domain"	276	-	771	123	2
At1g16420	1	"similar to latex-abundant protein (Hevea brasiliensis) gb:AAD13216; contains Pfam profile PF00656: ICE-like protease (caspase) p20 domain"	765	+	877	26	2
At1g16515	3	expressed protein	424	-	2105	104	2
At1g16515	3	expressed protein	735	+	2105	104	2
At1g16515	3	expressed protein	767	-	2105	104	2
At1g16520	3	expressed protein	446	+	956	134	2
At1g16520	3	expressed protein	478	-	956	134	2
At1g16520	3	expressed protein	789	+	956	134	2
At1g16540	3	"identical to molybdenum cofactor sulfurase (LOS5/ABA3) (Arabidopsis thaliana) GI:15407262; supporting cDNA gi|15407261|gb|AY034895.1|"	196	+	6575	50	2
At1g16540	3	"identical to molybdenum cofactor sulfurase (LOS5/ABA3) (Arabidopsis thaliana) GI:15407262; supporting cDNA gi|15407261|gb|AY034895.1|"	197	-	6575	50	2
At1g16540	3	"identical to molybdenum cofactor sulfurase (LOS5/ABA3) (Arabidopsis thaliana) GI:15407262; supporting cDNA gi|15407261|gb|AY034895.1|"	253	-	6575	50	2
At1g16560	1	contains Pfam profile PF04080: Per1-like	45	-	198		2
At1g16590	1	similar to Mad2B protein (Homo sapiens) gi|4835900|gb|AAD30290	34	+	194	91	1
At1g16730	3	expressed protein	872	+	138		3
At1g16730	3	expressed protein	893	+	138		3
At1g16730	3	expressed protein	894	-	138		3
At1g16740	3	similar to ribosomal protein L20 GI:3603025 from (Guillardia theta)	171	+	377	83	2
At1g16740	3	similar to ribosomal protein L20 GI:3603025 from (Guillardia theta)	172	-	377	83	2
At1g16740	3	similar to ribosomal protein L20 GI:3603025 from (Guillardia theta)	193	-	377	83	2
At1g16770	1	hypothetical protein	129	-	592		2
At1g16850	1	expressed protein	939	-	733	33	3
At1g16860	1	contains weak similarity to merozoite surface protein (Plasmodium falciparum) gi|12043655|gb|AAG47601	843	+	1648		2
At1g16980	1	"similar to trehalose-6-phosphate synthase SL-TPS/P (Selaginella lepidophylla) GI:4100325; contains Pfam profiles PF00982: Glycosyltransferase family 20, PF02358: Trehalose-phosphatase"	724	+	1536		2
At1g17050	1	"similar to GI:11322965; Except for first 55 amino acids, 52% identical to Prenyl transferase (Cyanophora paradoxa) (gi 99282). Location of est 120E9T7 (gb|T43950)"	263	-	865	190	2
At1g17145	1	expressed protein	785	+	1586		2
At1g17220	2	similar to SP|P57997|IF2C_PHAVU Translation initiation factor IF-2, chloroplast precursor (PvIF2cp) {Phaseolus vulgaris}	177	+	326	300	1
At1g17220	2	similar to SP|P57997|IF2C_PHAVU Translation initiation factor IF-2, chloroplast precursor (PvIF2cp) {Phaseolus vulgaris}	178	-	326	300	1
At1g17230	1	"contains protein kinase domain, Pfam:PF00069; contains leucine-rich repeats, Pfam:PF00560"	397	+	906	51	2
At1g17345	1	similar to GP:10185820 auxin-induced protein TGSAUR22 {Tulipa gesneriana}	186	-	1661	102	2
At1g17420	2	similar to lipoxygenase gi:1495804 (Solanum tuberosum), gi:1654140 (Lycopersicon esculentum)	272	+	7510	101	2	Yes
At1g17420	2	similar to lipoxygenase gi:1495804 (Solanum tuberosum), gi:1654140 (Lycopersicon esculentum)	343	-	7510	101	2	Yes
At1g17430	1	low similarity to SP|Q02104 Lipase 1 precursor (EC 3.1.1.3) (Triacylglycerol lipase) {Psychrobacter immobilis}, contains Pfam profile PF00561: hydrolase, alpha/beta fold family	912	+	786	43	3
At1g17460	1	contains Pfam PF00249: Myb-like DNA-binding domain	239	-	344		2
At1g17470	1	identical to developmentally regulated GTP binding protein (DRG1) (Arabidopsis thaliana) GI:2345150	432	+	207		3
At1g17615	1	domain signature TIR exists, suggestive of a disease resistance protein.	253	-	1083		2
At1g17710	1	expressed protein	852	+	536	43	3
At1g17890	1	similar to GDP-4-keto-6-deoxy-D-mannose-3,5-epimerase-4-reductase (GER1)GI:6016479 from (Arabidopsis thaliana)	160	-	314		2	Yes
At1g18070	1	similar to EF-1-alpha-related GTP-binding protein gi|1009232|gb|AAA79032	813	-	359	124	3
At1g18320	2	contains Pfam domain PF02466: Mitochondrial import inner membrane translocase subunit Tim17	242	+	403	112	2
At1g18320	2	contains Pfam domain PF02466: Mitochondrial import inner membrane translocase subunit Tim17	243	-	403	112	2
At1g18390	1	contains protein kinase domain, Pfam:PF00069	604	+	834		2
At1g18400	1	contains Pfam profile: PF00010 helix-loop-helix DNA-binding domain	129	+	1462	66	2
At1g18460	2	similar to triacylglycerol lipase, gastric precursor (EC 3.1.1.3) {Canis familiaris} (SP|P80035)	63	+	496	212	1
At1g18460	2	similar to triacylglycerol lipase, gastric precursor (EC 3.1.1.3) {Canis familiaris} (SP|P80035)	137	+	496	212	1
At1g18470	1	contains Pfam profile: PF00097 zinc finger, C3HC4 type	104	+	19		3
At1g18710	1	contains Pfam profile: PF00249 myb-like DNA-binding domain	613	+	7356	187	2
At1g18740	1	expressed protein	341	+	1772	131	2
At1g18900	2	"low similarity to 67kD chloroplastic RNA-binding protein, P67 (Arabidopsis thaliana) GI:9755842; contains Pfam profile PF01535: PPR repeat"	431	+	3247		2
At1g18900	2	"low similarity to 67kD chloroplastic RNA-binding protein, P67 (Arabidopsis thaliana) GI:9755842; contains Pfam profile PF01535: PPR repeat"	432	-	3247		2
At1g18940	2	similar to nodulin-like protein (Arabidopsis thaliana) GI:3329368, nodule-specific protein Nlj70 (Lotus japonicus) GI:3329366	178	+	604		2
At1g18940	2	similar to nodulin-like protein (Arabidopsis thaliana) GI:3329368, nodule-specific protein Nlj70 (Lotus japonicus) GI:3329366	179	-	604		2
At1g18950	2	contains aminoacyl-transfer RNA synthetases class-II signature 1, PROSITE:PS00179	947	+	806	140	3
At1g18950	2	contains aminoacyl-transfer RNA synthetases class-II signature 1, PROSITE:PS00179	948	-	806	140	3
At1g19070	1	"similar to putative non-LTR retroelement reverse transcriptase GI:3738337 from (Arabidopsis thaliana) ; similar to SKP1 interacting partner 2 (SKIP2) TIGR_Ath1:At5g67250"	247	+	852		2
At1g19080	1	expressed protein	59	+	664		2
At1g19150	3	"very strong similarity to PSI type II chlorophyll a/b-binding protein Lhca2*1 GI:541565 from (Arabidopsis thaliana); contains Pfam profile: PF00504 chlorophyll A-B binding protein"	62	+	232	57	2	Yes
At1g19150	3	"very strong similarity to PSI type II chlorophyll a/b-binding protein Lhca2*1 GI:541565 from (Arabidopsis thaliana); contains Pfam profile: PF00504 chlorophyll A-B binding protein"	63	-	232	57	2	Yes
At1g19150	3	"very strong similarity to PSI type II chlorophyll a/b-binding protein Lhca2*1 GI:541565 from (Arabidopsis thaliana); contains Pfam profile: PF00504 chlorophyll A-B binding protein"	294	-	232	57	3	Yes
At1g19160	1	contains weak hit to TIGRFAM TIGR01640 : F-box protein interaction domain	894	+	189		3
At1g19180	3	expressed protein	58	+	3107		2	Yes
At1g19180	3	expressed protein	59	-	3107		2	Yes
At1g19180	3	expressed protein	799	+	3107		2	Yes
At1g19210	1	similar to AP2 domain transcription factor GI:4567204 from (Arabidopsis thaliana)	25	+	965		2
At1g19230	1	nearly identical to respiratory burst oxidase protein E GI:3242787 (gi:3242787) from (Arabidopsis thaliana)	741	+	11409		2
At1g19240	1	expressed protein	260	-	16318	36	2
At1g19394	2	expressed protein	306	+	597		2
At1g19394	2	expressed protein	307	-	597		2
At1g19530	2	expressed protein	678	+	1136	61	2
At1g19530	2	expressed protein	679	-	1136	61	2
At1g19790	2	"similar to lateral root primordium 1 (LRP1) (Arabidopsis thaliana) GI:882341; contains Pfam profile PF05142: Domain of unknown function (DUF702)"	256	+	1994		2
At1g19790	2	"similar to lateral root primordium 1 (LRP1) (Arabidopsis thaliana) GI:882341; contains Pfam profile PF05142: Domain of unknown function (DUF702)"	257	-	1994		2
At1g19840	2	similar to auxin-induced protein TGSAUR21 (GI:10185818) (Tulipa gesneriana)	322	+	12461		2
At1g19840	2	similar to auxin-induced protein TGSAUR21 (GI:10185818) (Tulipa gesneriana)	323	-	12461		2
At1g19900	2	contains similarity to glyoxal oxidase precursor (Phanerochaete chrysosporium) gi|1050302|gb|AAA87594	861	+	880	57	2
At1g19900	2	contains similarity to glyoxal oxidase precursor (Phanerochaete chrysosporium) gi|1050302|gb|AAA87594	862	-	880	57	2
At1g19980	1	contains weak similarity to CAST1 (Rattus norvegicus) gi|22138113|gb|AAL07517	262	-	341	131	2
At1g20070	2	expressed protein	549	+	1716	298	2
At1g20070	2	expressed protein	600	+	1716	298	2
At1g20110	2	contains Pfam profile: PF01363 FYVE zinc finger	92	+	528	69	2
At1g20110	2	contains Pfam profile: PF01363 FYVE zinc finger	93	-	528	69	2
At1g20140	1	similar to Skp1 GI:4959710 from (Medicago sativa)	312	-	1045	69	2	Yes
At1g20180	3	similar to At14a (GI:11994571 and GI:11994573) (Arabidopsis thaliana)	252	+	2462	144	2
At1g20180	3	similar to At14a (GI:11994571 and GI:11994573) (Arabidopsis thaliana)	253	-	2462	144	2
At1g20180	3	similar to At14a (GI:11994571 and GI:11994573) (Arabidopsis thaliana)	462	+	2462	144	2
At1g20300	1	contains Pfam profile: PF01535 PPR repeat	419	+	5416	72	2
At1g20330	3	identical to sterol-C-methyltransferase GI:1061040 from (Arabidopsis thaliana)	634	-	3815	106	2	Yes
At1g20330	3	identical to sterol-C-methyltransferase GI:1061040 from (Arabidopsis thaliana)	757	+	3815	106	2	Yes
At1g20330	3	identical to sterol-C-methyltransferase GI:1061040 from (Arabidopsis thaliana)	758	-	3815	106	2	Yes
At1g20460	1	expressed protein	263	-	1754	144	2
At1g20630	1	identical to catalase 1 GI:2511725 from (Arabidopsis thaliana)	70	+	242	82	1
At1g20990	1	"contains Pfam PF03107: DC1 domain; contains weak hit to Pfam PF00569: Zinc finger, ZZ type"	12	+	1138		2
At1g21000	1	"similar to zinc-binding protein (Pisum sativum) GI:16117799; contains Pfam profile PF04640 : Protein of unknown function, DUF597"	242	+	5804	168	2	Yes
At1g21050	1	contains Pfam profile PF04759: Protein of unknown function, DUF617	535	-	3440	84	2
At1g21310	4	contains extensin-like region, Pfam:PF04554	540	+	1536	21	2
At1g21310	4	contains extensin-like region, Pfam:PF04554	792	+	1536	21	2
At1g21310	4	contains extensin-like region, Pfam:PF04554	876	+	1536	21	2
At1g21310	4	contains extensin-like region, Pfam:PF04554	960	+	1536	21	2
At1g21370	1	expressed protein	366	+	346		3
At1g21395	1	expressed protein	313	-	1227	46	2
At1g21410	2	similar to SKP1 interacting partner 2 (SKIP2) TIGR_Ath1:At5g67250	116	+	430		2
At1g21410	2	similar to SKP1 interacting partner 2 (SKIP2) TIGR_Ath1:At5g67250	117	-	430		2
At1g21460	1	contains similarity to MTN3 (nodule development protein) GB:Y08726 GI:1619601 from (Medicago truncatula)	839	+	59		3
At1g21475	1	hypothetical protein	280	+	2581		2
At1g21520	1	expressed protein	372	-	2027		2
At1g21550	1	contains similarity to calcium-binding protein GB:CAB63264 GI:6580549 from (Lotus japonicus)	786	+	2535	92	2
At1g21600	1	similar to hypothetical protein GB:AAD41412 GI:5263310 from (Arabidopsis thaliana)	556	-	1283		2
At1g21620	3	contains Pfam profile: PF00806: Pumilio-family RNA binding domains (aka PUM-HD, Pumilio homology domain)	289	+	172		3
At1g21620	3	contains Pfam profile: PF00806: Pumilio-family RNA binding domains (aka PUM-HD, Pumilio homology domain)	549	+	172		3
At1g21620	3	contains Pfam profile: PF00806: Pumilio-family RNA binding domains (aka PUM-HD, Pumilio homology domain)	550	-	172		3
At1g21670	1	similar to TolB protein precursor (SP:P50601) {Pseudomonas aeruginosa}	805	+	1332	11	2	Yes
At1g21680	2	"similar to TolB protein precursor (SP:Q9ZDM5) {Rickettsia prowazekii}; ESTs gb|N96028, gb|F14286, gb|T20680, gb|F14443, gb|AA657300 and gb|N65244 come from this gene"	110	+	322	23	2	Yes
At1g21680	2	"similar to TolB protein precursor (SP:Q9ZDM5) {Rickettsia prowazekii}; ESTs gb|N96028, gb|F14286, gb|T20680, gb|F14443, gb|AA657300 and gb|N65244 come from this gene"	111	-	322	23	2	Yes
At1g21690	1	"Similar to SWISS-PROT:P35249 activator 1 37 kDa subunit (Replication factor C 37 kDa subunit, A1 37 kDa subunit, RF-C 37 kDa subunit, RFC37) (Homo sapiens); contains Pfam domain, PF00004: ATPase, AAA family"	175	+	304	31	2
At1g21750	1	"similar to SP|P29828 Protein disulfide isomerase precursor (PDI) (EC 5.3.4.1) {Medicago sativa}; isoform contains non-consensus GA donor splice site at intron 9"	59	-	622	66	1	Yes
At1g21770	2	expressed protein	716	+	2804	37	2
At1g21770	2	expressed protein	717	-	2804	37	2
At1g21780	2	"Contains similarity to gb|AJ000644 SPOP (speckle-type POZ protein) from Homo sapiens and contains a PF|00651 BTB/POZ domain. ESTs gb|T75841, gb|R89974, gb|R30221, gb|N96386, gb|T76457, gb|AI100013 and gb|T76456 come from this gene;supported by full-lengt	71	+	155	34	2	Yes
At1g21780	2	"Contains similarity to gb|AJ000644 SPOP (speckle-type POZ protein) from Homo sapiens and contains a PF|00651 BTB/POZ domain. ESTs gb|T75841, gb|R89974, gb|R30221, gb|N96386, gb|T76457, gb|AI100013 and gb|T76456 come from this gene;supported by full-lengt	72	-	155	34	2	Yes
At1g21940	2	hypothetical protein	214	+	726		2
At1g21940	2	hypothetical protein	215	-	726		2
At1g21950	1	hypothetical protein	859	+	1318		2
At1g22100	1	hypothetical protein	433	+	597		2
At1g22190	1	similar to AP2 domain containing protein RAP2.4 GI:2281633 from (Arabidopsis thaliana)	745	+	5463	463	2	Yes
At1g22640	1	similar to myb-related protein GI:1020155 from (Arabidopsis thaliana)	782	-	1899	92	2	Yes
At1g22770	1	identical to gigantea protein SP:Q9SQI2 from (Arabidopsis thaliana)	74	-	2828		2	Yes
At1g22800	1	"similar to Biotin synthesis protein bioC. {Serratia marcescens} (SP:P36571); ESTs gb|Z34075, gb|Z34835 and gb|AA404888 come from this gene"	390	+	372	85	3
At1g22860	2	contains weak similarity to TGF beta receptor associated protein-1 (Homo sapiens) gi|3150052|gb|AAC16903	430	+	524		2
At1g22860	2	contains weak similarity to TGF beta receptor associated protein-1 (Homo sapiens) gi|3150052|gb|AAC16903	431	-	524		2
At1g22880	1	similar to GB:AAB65156 and GB:AAA96135	747	-	1328		2
At1g22930	1	contains Pfam PF05794: T-complex protein 11	136	+	5345	124	2	Yes
At1g22940	2	strong similarity to hydroxymethylpyrimidine kinase/thiamin-phosphate pyrophosphorylase (BTH1) GI:7488455 from (Brassica napus)	419	+	223	33	3
At1g22940	2	strong similarity to hydroxymethylpyrimidine kinase/thiamin-phosphate pyrophosphorylase (BTH1) GI:7488455 from (Brassica napus)	420	-	223	33	3
At1g22990	1	"low similarity to copper homeostasis factor (GI:3168840)(PMID:9701579); strong similarity to farnesylated protein ATFP7 (GI:4097555); contains heavy-metal-associated domain PF00403"	718	+	3244	56	2	Yes
At1g23040	1	contains proline-rich domains, INTERPRO:IPR000694	743	-	5897	66	2	Yes
At1g23120	2	"low similarity to major latex protein {Papaver somniferum}(GI:294060); Location of EST gb|T88564 ; contains Pfam profile PF00407: Pathogenesis-related protein Bet v I family"	83	+	1054	68	2	Yes
At1g23120	2	"low similarity to major latex protein {Papaver somniferum}(GI:294060); Location of EST gb|T88564 ; contains Pfam profile PF00407: Pathogenesis-related protein Bet v I family"	84	-	1054	68	2	Yes
At1g23140	1	similar to zinc finger and C2 domain protein GI:9957238 from (Arabidopsis thaliana)	479	-	1127	40	2
At1g23150	1	expressed protein	196	+	3336	399	1	Yes
At1g23190	2	"strong similarity to SP|P93805 Phosphoglucomutase, cytoplasmic 2 (EC 5.4.2.2) (Glucose phosphomutase 2) (PGM 2) {Zea mays}; contains InterPro accession IPR006352: Phosphoglucosamine mutase"	67	+	305	56	2
At1g23190	2	"strong similarity to SP|P93805 Phosphoglucomutase, cytoplasmic 2 (EC 5.4.2.2) (Glucose phosphomutase 2) (PGM 2) {Zea mays}; contains InterPro accession IPR006352: Phosphoglucosamine mutase"	68	-	305	56	2
At1g23200	1	contains Pfam profile: PF01095 pectinesterase	93	+	2708	58	2
At1g23340	1	similar to At1g70550, At1g10750 contains Pfam profile PF03080: Arabidopsis proteins of unknown function	893	+	1752	304	2
At1g23390	2	"similar to hypothetical protein GB:AAF27090 GI:6730669 from (Arabidopsis thaliana); contains Pfam profiles PF01344: Kelch motif, PF00646: F-box domain"	852	+	6460	16	2
At1g23390	2	"similar to hypothetical protein GB:AAF27090 GI:6730669 from (Arabidopsis thaliana); contains Pfam profiles PF01344: Kelch motif, PF00646: F-box domain"	915	+	6460	16	2
At1g23450	1	contains INTERPRO:IPR002885 PPR repeats	818	+	492		3
At1g23670	1	contains Pfam profile PF02713: Domain of unknown function DUF220	685	-	513	61	3
At1g23710	2	expressed protein	200	-	3285	112	2	Yes
At1g23710	2	expressed protein	308	-	3285	112	2	Yes
At1g23740	1	contains Pfam profile PF00107: oxidoreductase, zinc-binding dehydrogenase family	617	+	6585	72	2	Yes
At1g23750	2	contains weak similarity to G-quartet DNA binding protein 3 (Tetrahymena thermophila) gi|4583503|gb|AAD25098	67	+	427		2
At1g23750	2	contains weak similarity to G-quartet DNA binding protein 3 (Tetrahymena thermophila) gi|4583503|gb|AAD25098	68	-	427		2
At1g23770	1	"contains Pfam PF00646: F-box domain; similar to F-box only protein 7 (SP:Q9Y3I1) {Homo sapiens} ; similar to SKP1 interacting partner 2 (SKIP2) TIGR_Ath1:At5g67250"	721	-	922		2
At1g23910	1	hypothetical protein	119	-	3548		2
At1g24000	1	contains Pfam profile PF00407: Pathogenesis-related protein Bet v I family	119	-	3326		2
At1g24010	2	expressed protein	354	+	2276	35	2
At1g24010	2	expressed protein	355	-	2276	35	2
At1g24090	1	"very low similarity to GAG-POL precursor (Oryza sativa (japonica cultivar-group)) GI:5902445; contains Pfam profiles PF00075: RNase H, PF04134: Protein of unknown function, DUF393"	639	+	1099		2
At1g24130	1	"contains 7 WD-40 repeats (PF00400);similar to beta transducin-like protein HET-D2Y (GI:17225210) (Podospora anserina)."	969	+	1988		2
At1g24230	1	"weak similarity to transcriptional co-repressor SIN3A (Drosophila melanogaster) GI:2570794; contains Pfam profile PF02671: Paired amphipathic helix repeat"	406	+	1625		2
At1g24265	1	expressed protein	633	-	4572		2
At1g24320	1	similar to alpha-glucosidase I from GI:16506680 (Arabidopsis thaliana)	170	+	5906	36	2
At1g24340	1	"similar to polyketide hydroxylases from several bacterial species; contains Pfam:PF01360 (Monooxygenase)"	32	-	334	207	1	Yes
At1g24430	2	"similar to deacetylvindoline 4-O-acetyltransferase from Catharanthus roseus GI:4091808 GB:AAC99311, acetyl CoA: benzylalcohol acetyltransferase Clarkia breweri GI:3170250, acetyl-CoA:benzylalcohol acetyltranferase Clarkia concinna GI:6166328; contains Pf	778	+	5		3	Yes
At1g24430	2	"similar to deacetylvindoline 4-O-acetyltransferase from Catharanthus roseus GI:4091808 GB:AAC99311, acetyl CoA: benzylalcohol acetyltransferase Clarkia breweri GI:3170250, acetyl-CoA:benzylalcohol acetyltranferase Clarkia concinna GI:6166328; contains Pf	779	-	5		3	Yes
At1g24480	2	hypothetical protein	175	+	162		3
At1g24480	2	hypothetical protein	176	-	162		3
At1g24530	2	"similar to Vegetatible incompatibility protein HET-E-1 (SP:Q00808) {Podospora anserina}; contains 7 WD-40 repeats (PF00400)"	73	+	3962	60	2
At1g24530	2	"similar to Vegetatible incompatibility protein HET-E-1 (SP:Q00808) {Podospora anserina}; contains 7 WD-40 repeats (PF00400)"	74	-	3962	60	2
At1g24580	4	zinc finger (C3HC4-type RING finger) family protein	160	+	611	52	2
At1g24580	4	zinc finger (C3HC4-type RING finger) family protein	161	-	611	52	2
At1g24580	4	zinc finger (C3HC4-type RING finger) family protein	324	+	611	52	2
At1g24580	4	zinc finger (C3HC4-type RING finger) family protein	399	+	611	52	2
At1g24600	1	expressed protein	277	-	4999	66	2
At1g24938	1	hypothetical protein	874	+	1461		2
At1g25270	1	similar to MtN21 GI:2598575 (root nodule development) from (Medicago truncatula)	682	+	1865		2
At1g25275	1	expressed protein	70	-	762		2
At1g25340	2	contains Pfam profile: PF00249 myb-like DNA-binding domain	737	+	2982	129	2
At1g25340	2	contains Pfam profile: PF00249 myb-like DNA-binding domain	738	-	2982	129	2
At1g25450	1	nearly identical to fatty acid condensing enzyme CUT1 GI:5001734 from (Arabidopsis thaliana)	454	-	3029	105	2
At1g25510	6	contains Pfam domain, PF00026: eukaryotic aspartyl protease	229	+	1244	25	2
At1g25510	6	contains Pfam domain, PF00026: eukaryotic aspartyl protease	230	-	1244	25	2
At1g25510	6	contains Pfam domain, PF00026: eukaryotic aspartyl protease	423	+	1244	25	2
At1g25510	6	contains Pfam domain, PF00026: eukaryotic aspartyl protease	424	-	1244	25	2
At1g25510	6	contains Pfam domain, PF00026: eukaryotic aspartyl protease	966	+	1244	25	2
At1g25510	6	contains Pfam domain, PF00026: eukaryotic aspartyl protease	967	-	1244	25	2
At1g26360	1	"similar to SP|Q40708 PIR7A protein {Oryza sativa}, ethylene-induced esterase (Citrus sinensis) GI:14279437, polyneuridine aldehyde esterase (Rauvolfia serpentina) GI:6651393; contains Pfam profile PF00561: alpha/beta hydrolase fold"	290	+	2166	14	2
At1g26380	1	"similar to SP|P30986 reticuline oxidase precursor (Berberine-bridge-forming enzyme) (BBE) (Tetrahydroprotoberberine synthase) (Eschscholzia californica); contains PF01565 FAD binding domain"	393	+	1179	20	2
At1g26390	1	"similar to SP|P30986 reticuline oxidase precursor (Berberine-bridge-forming enzyme) (BBE) (Tetrahydroprotoberberine synthase) (Eschscholzia californica); contains PF01565 FAD binding domain"	355	+	1488	23	2
At1g26400	1	"similar to SP|P30986 reticuline oxidase precursor (Berberine-bridge-forming enzyme) (BBE) (Tetrahydroprotoberberine synthase) (Eschscholzia californica); contains PF01565 FAD binding domain"	205	+	1511		2
At1g26410	1	"similar to SP|P30986 reticuline oxidase precursor (Berberine-bridge-forming enzyme) (BBE) (Tetrahydroprotoberberine synthase) (Eschscholzia californica); contains PF01565 FAD binding domain"	307	+	3800	7	2
At1g26420	1	"similar to SP|P30986 reticuline oxidase precursor (Berberine-bridge-forming enzyme) (BBE) (Tetrahydroprotoberberine synthase) (Eschscholzia californica); contains PF01565 FAD binding domain"	359	+	1127		2
At1g26670	2	identical to SP|Q9SEL5 Vesicle transport v-SNARE 12 (AtVTI12) (Vesicle transport v-SNARE protein VTI1b) (Vesicle soluble NSF attachment protein receptor VTI1b) (AtVTI1b) {Arabidopsis thaliana}	69	+	411	139	1
At1g26670	2	identical to SP|Q9SEL5 Vesicle transport v-SNARE 12 (AtVTI12) (Vesicle transport v-SNARE protein VTI1b) (Vesicle soluble NSF attachment protein receptor VTI1b) (AtVTI1b) {Arabidopsis thaliana}	70	-	411	139	1
At1g26780	1	contains Pfam profile: PF00249 myb-like DNA-binding domain	130	+	9719		2
At1g26810	1	contains Pfam profile: PF01762 galactosyltransferase	173	+	318		2
At1g26945	1	supported by full length cDNA gi:26453215 from (Arabidopsis thaliana)	957	+	6308	117	2
At1g27000	2	bZIP family transcription factor	105	+	745	142	1
At1g27000	2	bZIP family transcription factor	106	-	745	142	1
At1g27090	1	glycine-rich protein	383	-	121		3
At1g27100	1	contains Pfam profile: PF04601 protein of unknown function (DUF569	644	-	868	98	2
At1g27140	1	similar to glutathione S-transferase GB: AAF22517 GI:6652870 from (Papaver somniferum) GB:AY050343.	590	-	971		2
At1g27300	1	expressed protein	50	+	350	61	1	Yes
At1g27310	1	similar to Swiss-Prot:P33331 nuclear transport factor 2 (NTF-2) (Nuclear transport factor P10) (Saccharomyces cerevisiae)	295	+	1438	106	2
At1g27330	1	similar to EST gb|AA650671 and gb|T20610	116	-	684	86	2
At1g27480	1	"similar to LCAT-like lysophospholipase (LLPL) (Homo sapiens) GI:4589720; contains Pfam profile PF02450: Lecithin:cholesterol acyltransferase (phosphatidylcholine-sterol acyltransferase)"	117	-	221	93	2	Yes
At1g27760	2	"contains Pfam PF05004: Interferon-related developmental regulator (IFRD); similar to IFR1 protein GI:16580630 (Gallus gallus); similar to Interferon-related developmental regulator 1 (TPA induced sequence 7) (TIS7 protein) (SP:P19182) {Mus musculus}"	122	+	1130		2	Yes
At1g27760	2	"contains Pfam PF05004: Interferon-related developmental regulator (IFRD); similar to IFR1 protein GI:16580630 (Gallus gallus); similar to Interferon-related developmental regulator 1 (TPA induced sequence 7) (TIS7 protein) (SP:P19182) {Mus musculus}"	123	-	1130		2	Yes
At1g27790	1	similar to At3g24380, At5g36840, At5g35010, At3g42740, At4g05290, At2g14770, At3g43390, At2g05560, At4g08880, At1g34730	483	-	698		2
At1g27870	2	hypothetical protein	523	-	418		3
At1g27870	2	hypothetical protein	723	+	418		3
At1g27930	1	contains Pfam profile PF04669: Protein of unknown function (DUF579)	758	+	1416	340	2	Yes
At1g28030	1	"similar to GS-AOP loci (GI:16118889, GI:16118887, GI:16118891, GI:16118893); contains PF03171 2OG-Fe(II) oxygenase superfamily domain"	95	-	635		2
At1g28360	1	identical to ERF domain protein 12(AtERF12) GI:15207791 from (Arabidopsis thaliana)	273	+	2048	86	2
At1g28370	1	identical to ERF domain protein 11 (AtERF11) GI:15207789 from (Arabidopsis thaliana)	751	+	3228	89	2
At1g28490	1	"identical to SP|Q946Y7 Syntaxin 61 (AtSYP61) (Osmotic stess-sensitive mutant 1) {Arabidopsis thaliana}; identical to cDNA syntaxin of plants 61 (SYP61) GI:16041649"	744	+	1863		2
At1g28540	3	expressed protein	44	+	163	32	2
At1g28540	3	expressed protein	61	+	163	32	2
At1g28540	3	expressed protein	62	-	163	32	2
At1g28610	1	"similar to lipase (Arabidopsis thaliana) GI:1145627; contains Pfam profile: PF00657 Lipase/Acylhydrolase with GDSL-like motif"	260	-	499		2
At1g28680	1	"similar to elicitor inducible gene product EIG-I24 (Nicotiana tabacum) (gi:10798748); contains Pfam transferase family domain PF00248"	538	+	1844	33	2
At1g29060	2	expressed protein	47	+	8484	164	1
At1g29060	2	expressed protein	48	-	8484	164	1
At1g29070	1	similar to plastid ribosomal protein L34 precursor GB:AAF64157 GI:7578860 from (Spinacia oleracea)	36	+	109	93	1
At1g29090	1	"contains similarity to cysteine protease SPCP1 GI:13491750 from (Ipomoea batatas); contains Pfam profile PF00112: Papain family cysteine protease"	871	-	4308	67	2
At1g29180	1	contains Pfam profile PF03107: DC1 domain	895	-	4727		2
At1g29195	1	expressed protein	628	-	736	142	2
At1g29230	2	identical to CBL-interacting protein kinase 18 (Arabidopsis thaliana) gi|14334388|gb|AAK59695	337	+	2166		2
At1g29230	2	identical to CBL-interacting protein kinase 18 (Arabidopsis thaliana) gi|14334388|gb|AAK59695	338	-	2166		2
At1g29290	1	expressed protein	726	+	7498	89	2
At1g29310	2	"similar to PfSec61 (Plasmodium falciparum) GI:3057044; contains Pfam profile PF00344: eubacterial secY protein"	78	+	2711		2
At1g29310	2	"similar to PfSec61 (Plasmodium falciparum) GI:3057044; contains Pfam profile PF00344: eubacterial secY protein"	79	-	2711		2
At1g29350	1	expressed protein	547	-	1650	175	2
At1g29370	1	"similar to putative protein kinase (GI:11125348) (Homo sapiens); similar to Paired box protein Pax-8 (Swiss-Prot:P47240) (Canis familiaris)"	445	-	142		3
At1g29490	1	similar to auxin-induced protein X10A (SP:P33080) (Glycine max)	859	-	1032	91	2
At1g29630	1	similar to Swiss-Prot:P53695 exonuclease I (EXO I) (Schizosaccharomyces pombe)	127	+	454	115	2
At1g29790	2	expressed protein	809	+	2360	49	2
At1g29790	2	expressed protein	810	-	2360	49	2
At1g29930	1	identical to SP|P04778 Chlorophyll A-B binding protein 2, chloroplast precursor (LHCII type I CAB-2) (CAB-140) (LHCP) {Arabidopsis thaliana}	233	+	2045	66	2
At1g30060	1	similar to COP1-interacting protein 4.1 (CIP4.1) (Arabidopsis thaliana) GI:13160650, COP1-interacting protein 4 (CIP4) (Arabidopsis thaliana) GI:13160646	360	+	668		2
At1g30110	3	"similar to diadenosine 5',5'''-P1,P4-tetraphosphate hydrolase GI:1888557 from (Lupinus angustifolius), (Hordeum vulgare subsp. vulgare) GI:2564253; contains Pfam profile PF00293: NUDIX domain"	13	+	8939		2
At1g30110	3	"similar to diadenosine 5',5'''-P1,P4-tetraphosphate hydrolase GI:1888557 from (Lupinus angustifolius), (Hordeum vulgare subsp. vulgare) GI:2564253; contains Pfam profile PF00293: NUDIX domain"	170	+	8939		2
At1g30110	3	"similar to diadenosine 5',5'''-P1,P4-tetraphosphate hydrolase GI:1888557 from (Lupinus angustifolius), (Hordeum vulgare subsp. vulgare) GI:2564253; contains Pfam profile PF00293: NUDIX domain"	171	-	8939		2
At1g30130	3	similar to hypothetical protein GI:1469227 from (Brassica oleracea)	841	+	971	63	2
At1g30130	3	similar to hypothetical protein GI:1469227 from (Brassica oleracea)	867	+	971	63	2
At1g30130	3	similar to hypothetical protein GI:1469227 from (Brassica oleracea)	868	-	971	63	2
At1g30260	2	expressed protein	119	+	3539	108	2
At1g30260	2	expressed protein	120	-	3539	108	2
At1g30540	1	"contains Pfam PF01869: BadF/BadG/BcrA/BcrD ATPase family; similar to Transcriptional regulators of NagC/XylR (ROK) family, sugar kinase (GI:15023013) (Clostridium acetobutylicum); similar to N-acetylglucosamine kinase (EC 2.7.1.59) (GlcNAc kinase) (Swiss	153	-	190	155	1
At1g30590	2	"weak similarity to RNA polymerase I transcription factor RRN3 (Homo sapiens) GI:7670100; contains Pfam profile PF05327: RNA polymerase I specific transcription initiation factor RRN3"	284	+	437		2	Yes
At1g30590	2	"weak similarity to RNA polymerase I transcription factor RRN3 (Homo sapiens) GI:7670100; contains Pfam profile PF05327: RNA polymerase I specific transcription initiation factor RRN3"	285	-	437		2	Yes
At1g30640	2	contains protein kinase domain, Pfam:PF00069	732	+	1035		2	Yes
At1g30640	2	contains protein kinase domain, Pfam:PF00069	733	-	1035		2	Yes
At1g30660	1	contains Pfam profile PF01751: Toprim domain	247	+	5555		2
At1g30690	1	"contains Pfam PF00650 : CRAL/TRIO domain; contains Pfam PF03765 : CRAL/TRIO, N-terminus; similar to cytosolic factor (Phosphatidylinositol/phosphatidylcholine transfer protein) (PI/PCTP) (SP:P24280) (Saccharomyces cerevisiae); ESTs gb|T76582, gb|N06574 a	318	+	1279		2	Yes
At1g30740	1	"similar to SP|P30986 reticuline oxidase precursor (Berberine-bridge-forming enzyme) (BBE) (Tetrahydroprotoberberine synthase) (Eschscholzia californica); contains PF01565 FAD binding domain"	791	+	594		3
At1g31160	1	similar to 14 kDa zinc-binding protein (Protein kinase C inhibitor, PKCI) (Zea mays) Swiss-Prot:P42856	469	-	71	46	3	Yes
At1g31420	2	contains Pfam profile: PF00069: Eukaryotic protein kinase domain	109	+	293		2
At1g31420	2	contains Pfam profile: PF00069: Eukaryotic protein kinase domain	110	-	293		2
At1g31480	1	"Plant Cell 2002 Jan;14:33-46 PMID:11826297; similar to phospholipase (Homo sapiens) GI:4760647; identical to cDNA PF02862: DDHD domain"	151	+	1080	125	2
At1g31600	1	contains Pfam profiles PF03171: oxidoreductase, 2OG-Fe(II) oxygenase family, PF00076: RNA recognition motif. (a.k.a. RRM, RBD, or RNP domain)	26	-	971		2
At1g31690	1	similar to copper amine oxidase (Lens culinaris) gi|15451834|gb|AAB34918	848	-	631		3
At1g31880	1	expressed protein	219	-	5380		2
At1g31950	1	"similar to sesquiterpene synthases (GI:11934937)(Lycopersicon hirsutum), (GI:11934933)(Lycopersicon esculentum); contains Pfam profile: PF01397: Terpene synthase family"	651	+	4466		2
At1g32060	1	nearly identical to SP|P25697 Phosphoribulokinase, chloroplast precursor (EC 2.7.1.19) (Phosphopentokinase) (PRKASE) (PRK) {Arabidopsis thaliana}	517	+	1268	118	2
At1g32190	1	expressed protein	810	-	3303	251	2
At1g32310	2	expressed protein	796	+	198	55	3
At1g32310	2	expressed protein	797	-	198	55	3
At1g32320	2	mitogen-activated protein kinase kinase (MAPKK) family, PMID:12119167	58	+	364		2
At1g32320	2	mitogen-activated protein kinase kinase (MAPKK) family, PMID:12119167	59	-	364		2
At1g32380	2	"identical to SP:Q42583 from (Arabidopsis thaliana); strong similarity to phosphoribosyl diphosphate synthetase 1 (ribose-phosphate pyrophosphokinase 1 (PRS I) (Arabidopsis thaliana) GI:633140, SP|Q42581"	97	-	1072	281	1
At1g32380	2	"identical to SP:Q42583 from (Arabidopsis thaliana); strong similarity to phosphoribosyl diphosphate synthetase 1 (ribose-phosphate pyrophosphokinase 1 (PRS I) (Arabidopsis thaliana) GI:633140, SP|Q42581"	743	+	1072	281	2
At1g32390	1	hypothetical protein	483	-	3650		2
At1g32410	2	contains Pfam domain PF04133: Vacuolar protein sorting 55	99	+	2333		2
At1g32410	2	contains Pfam domain PF04133: Vacuolar protein sorting 55	100	-	2333		2
At1g32440	1	similar to pyruvate kinase isozyme G, chloroplast precursor (Nicotiana tabacum) SWISS-PROT:Q40546	711	+	5836	43	2
At1g32460	1	expressed protein	79	+	18254		2
At1g32560	4	contains Pfam domain, PF03760: Late embryogenesis abundant (LEA) group 1	79	-	305	44	2
At1g32560	4	contains Pfam domain, PF03760: Late embryogenesis abundant (LEA) group 1	97	+	305	44	2
At1g32560	4	contains Pfam domain, PF03760: Late embryogenesis abundant (LEA) group 1	98	-	305	44	2
At1g32560	4	contains Pfam domain, PF03760: Late embryogenesis abundant (LEA) group 1	137	+	305	44	2
At1g32700	1	"similar to zinc-binding protein (Pisum sativum) GI:16117799; contains Pfam profile PF04640 : Protein of unknown function, DUF597"	365	+	5722		2
At1g32710	1	"contains similarity to subunit 6b of cytochrome c oxidase (Arabidopsis thaliana) GI:6518353; contains Pfam profile PF02297: Cytochrome oxidase c subunit VIb"	110	+	3353		2
At1g32750	1	"identical to HAC13 (Arabidopsis thaliana) gi|21105767|gb|AAM34782; contains Pfam domains, PF00439: Bromodomain and PF00240: Ubiquitin family"	566	-	2989		2
At1g32870	2	"similar to to NAC2 (GI:645671) (Arabidopsis thaliana); contains Pfam PF02365: No apical meristem (NAM) protein"	137	+	2792	24	2	Yes
At1g32870	2	"similar to to NAC2 (GI:645671) (Arabidopsis thaliana); contains Pfam PF02365: No apical meristem (NAM) protein"	740	+	2792	24	2	Yes
At1g32920	1	expressed protein	385	-	1898	94	2
At1g33060	1	similar to NAC1 GB:AAF68626 GI:7716952 from (Medicago truncatula)	6	+	2751	28	1
At1g33265	1	"contains Pfam profile PF03647: Uncharacterised protein family (UPF0136); supporting cDNA gi|23198247|gb|BT000332.1|"	598	+	218	67	3
At1g33360	2	similar to CLP protease regulatory subunit CLPX GI:2674203 from (Arabidopsis thaliana)	195	+	189		3
At1g33360	2	similar to CLP protease regulatory subunit CLPX GI:2674203 from (Arabidopsis thaliana)	196	-	189		3
At1g33400	1	contains Pfam profile PF00515 TPR Domain	301	-	675	32	2
At1g33450	1	low similarity to MtN20 (Medicago truncatula) GI:2598591	520	-	8838		2
At1g33530	1	"contains F-box domain Pfam:PF00646; contains TIGRFAM TIGR01640: F-box protein interaction domain"	386	-	930		2
At1g33680	1	similar to FUSE binding protein 2 GB:AAC50892 GI:1575607 from (Homo sapiens)	568	-	536	111	3
At1g33750	1	similar to DELTA-CADINENE SYNTHASE ISOZYME A GB:Q43714 from (Gossypium arboreum)	404	+	3338		2
At1g33920	1	low similarity to PP2 lectin polypeptide (Cucurbita maxima) GI:410437	586	-	3646		2
At1g34340	2	"similar to late embryogenesis abundant protein (EMB8) GI:1350544 SP|Q40863 from (Picea glauca); contains Interpro entry IPR000379 esterase/lipase/thioesterase family"	60	-	1694	109	1
At1g34340	2	"similar to late embryogenesis abundant protein (EMB8) GI:1350544 SP|Q40863 from (Picea glauca); contains Interpro entry IPR000379 esterase/lipase/thioesterase family"	120	-	1694	109	2
At1g34575	1	"similar to SP|P30986 reticuline oxidase precursor (Berberine-bridge-forming enzyme) (BBE) (Tetrahydroprotoberberine synthase) (Eschscholzia californica); contains PF01565 FAD binding domain"	202	+	662		2
At1g34630	2	expressed protein	77	+	652	117	1	Yes
At1g34630	2	expressed protein	78	-	652	117	1	Yes
At1g34720	1	hypothetical protein	149	+	678		2
At1g35080	1	hypothetical protein	605	-	3337		2
At1g35250	1	contains Pfam profile PF03061: thioesterase family protein	496	+	2421	14	2
At1g35290	1	contains Pfam profile PF03061: thioesterase family protein	616	+	1049	63	2
At1g35310	1	"similar to Csf-2 (Cucumis sativus)(GI:5762258)(J Am Soc Hortic Sci 124, 136-139 (1999)) ; contains Pfam profile PF00407: Pathogenesis-related protein Bet v I family"	217	+	3276	46	2
At1g35513	1	similar to SP|Q9S7H8 Isochorismate synthase 1, chloroplast precursor (EC 5.4.99.6) (IcsI) (Isochorismate mutase) (Salicylic acid induction deficient 2) (Sid2) (Enhanced disease susceptibility 16) (Eds16) {Arabidopsis thaliana}	242	+	1895		2
At1g35610	1	contains Pfam protein PF03107 DC1 domain	360	-	3897		2
At1g35720	2	identical to annexin (AnnAt1) (Arabidopsis thaliana) GI:4959106	113	+	587	35	2
At1g35720	2	identical to annexin (AnnAt1) (Arabidopsis thaliana) GI:4959106	114	-	587	35	2
At1g35900	1	hypothetical protein	340	+	5550		2
At1g36000	2	"identical to SP|Q9C8V8 Putative LOB domain protein 5 {Arabidopsis thaliana}; similar to lateral organ boundaries (LOB) domain-containing proteins from Arabidopsis thaliana"	603	+	1447		2
At1g36000	2	"identical to SP|Q9C8V8 Putative LOB domain protein 5 {Arabidopsis thaliana}; similar to lateral organ boundaries (LOB) domain-containing proteins from Arabidopsis thaliana"	943	-	1447		2
At1g36925	1	hypothetical protein	321	+	1184		2
At1g36980	2	expressed protein	707	+	711	41	2
At1g36980	2	expressed protein	708	-	711	41	2
At1g37010	1	hypothetical protein	500	+	3772		2
At1g37130	1	identical to SP|P11035 Nitrate reductase 2 (formerly EC 1.6.6.1) (NR2) {Arabidopsis thaliana}	79	+	12525	90	1	Yes
At1g41830	1	"similar to pollen-specific BP10 protein (SP|Q00624)(Brassica napus); contains Pfam profile: PF00394 Multicopper oxidase"	371	+	7182	59	2
At1g43160	3	identical to AP2 domain containing protein RAP2.6 GI:2281637 from (Arabidopsis thaliana)	84	+	19255	176	1	Yes
At1g43160	3	identical to AP2 domain containing protein RAP2.6 GI:2281637 from (Arabidopsis thaliana)	327	+	19255	176	2	Yes
At1g43160	3	identical to AP2 domain containing protein RAP2.6 GI:2281637 from (Arabidopsis thaliana)	328	-	19255	176	2	Yes
At1g43590	2	contains Pfam domain, PF04827: Protein of unknown function (DUF635)	636	+	1392		2
At1g43590	2	contains Pfam domain, PF04827: Protein of unknown function (DUF635)	637	-	1392		2
At1g43600	2	contains Pfam profile PF03031: NLI interacting factor	309	+	729		2
At1g43600	2	contains Pfam profile PF03031: NLI interacting factor	310	-	729		2
At1g43610	2	contains Pfam profile PF03031: NLI interacting factor	195	+	8555		2
At1g43610	2	contains Pfam profile PF03031: NLI interacting factor	196	-	8555		2
At1g43670	2	"very strong similarity to SP|P46267 Fructose-1,6-bisphosphatase, cytosolic (EC 3.1.3.11) (D-fructose-1,6- bisphosphate 1-phosphohydrolase) (FBPase) {Brassica napus}; contains Pfam profile PF00316: fructose-1,6-bisphosphatase"	110	+	2541	77	2
At1g43670	2	"very strong similarity to SP|P46267 Fructose-1,6-bisphosphatase, cytosolic (EC 3.1.3.11) (D-fructose-1,6- bisphosphate 1-phosphohydrolase) (FBPase) {Brassica napus}; contains Pfam profile PF00316: fructose-1,6-bisphosphatase"	111	-	2541	77	2
At1g43770	2	contains Pfam domain, PF00628: PHD-finger	966	+	2093		2
At1g43770	2	contains Pfam domain, PF00628: PHD-finger	967	-	2093		2
At1g43777	1	hypothetical protein	573	+	1049		2
At1g43780	1	similar to serine carboxylase II-3 GB:CAA55478 GI:474392 from (Hordeum vulgare)	151	-	4991		2
At1g44020	1	contains Pfam profile PF03107: DC1 domain	991	+	607		3
At1g44030	1	contains Pfam profile PF03107: DC1 domain	947	+	5580	77	2
At1g44318	1	similar to delta-aminolevulinic acid dehydratase (Alad) GI:493019 (SP|P43210) from Glycine max, SP|P24493 from Spinacia oleracea, SP|P30124 from Pisum sativum	430	-	7193		2
At1g44674	1	hypothetical protein	679	+	2248		2
At1g44820	3	similar to aminoacylase-1 (N-acyl-L-amino-acid amidohydrolase ACY-1)(Homo sapiens) SWISS-PROT:Q03154	937	+	1502	27	2
At1g44820	3	similar to aminoacylase-1 (N-acyl-L-amino-acid amidohydrolase ACY-1)(Homo sapiens) SWISS-PROT:Q03154	938	-	1502	27	2
At1g44820	3	similar to aminoacylase-1 (N-acyl-L-amino-acid amidohydrolase ACY-1)(Homo sapiens) SWISS-PROT:Q03154	967	+	1502	27	2
At1g44880	1	"similar to At5g28170, At1g35110, At3g42530, At4g19320, At5g36020, At4g03970, At3g43010, At2g10350; contains Pfam profile PF02902: Ulp1 protease family, C-terminal catalytic domain"	83	-	911		2
At1g45080	1	includes At2g06610, At5g28266, At3g42620, At4g07696, At2g06690, At2g16160, At2g05480, At2g12140, At1g45080, At2g16330	877	+	604		3
At1g45150	1	expressed protein	962	+	1126	116	2
At1g45190	1	Since this genomic sequence region is unfinished, the annotated gene may be missing a stop codon or start codon	235	+	2454	55	2
At1g46768	1	identical to AP2 domain containing protein RAP2.1 GI:2281627 from (Arabidopsis thaliana)	730	+	1517	29	2
At1g47300	2	similar to hypothetical protein GB:AAD22295 GI:4544385 from (Arabidopsis thaliana)	745	+	287		3
At1g47300	2	similar to hypothetical protein GB:AAD22295 GI:4544385 from (Arabidopsis thaliana)	746	-	287		3
At1g47350	1	contains TIGR01640: F-box protein interaction domain	493	+	1913		2
At1g47370	1	domain signature TIR exists, suggestive of a disease resistance protein.	21	-	569		2
At1g47395	1	expressed protein	157	+	2377	83	2
At1g47400	1	expressed protein	163	+	2308	101	2
At1g47410	1	identical to hypothetical protein GB:AAD46041 GI:5668815 from (Arabidopsis thaliana)	522	-	4036		2
At1g47530	1	"similar to ripening regulated protein DDTFR18 (Lycopersicon esculentum) GI:12231296; contains Pfam profile PF01554: Uncharacterized membrane protein family"	371	+	5051	44	2	Yes
At1g47610	1	"contains 7 WD-40 repeats (PF00400); similar to En/Spm-like transposon protein (GI:2739374) (Arabidopsis thaliana)"	76	+	1050	53	2
At1g48000	2	similar to myb-related transcription factor (cpm10) GB:U33915 GI:1002795 from (Craterostigma plantagineum)	426	+	3344	83	2
At1g48000	2	similar to myb-related transcription factor (cpm10) GB:U33915 GI:1002795 from (Craterostigma plantagineum)	427	-	3344	83	2
At1g48030	1	identical to GB:AAF34795 (gi:12704696) from (Arabidopsis thaliana)	46	+	324		2
At1g48050	1	"identical to Ku80-like protein (Arabidopsis thaliana) GI:12006422; contains Pfam profiles: PF02197 Regulatory subunit of type II PKA R-subunit, PF02735: Ku70/Ku80 beta-barrel domain, PF03731: Ku70/Ku80 N-terminal alpha/beta domain, PF03730: Ku70/Ku80 C-	706	+	1771	46	2
At1g48100	2	"similar to polygalacturonase PG1 GI:5669846, PG2 GI:5669848 from (Glycine max); contains PF00295: Glycosyl hydrolases family 28 (polygalacturonases)"	83	+	4875	47	2	Yes
At1g48100	2	"similar to polygalacturonase PG1 GI:5669846, PG2 GI:5669848 from (Glycine max); contains PF00295: Glycosyl hydrolases family 28 (polygalacturonases)"	84	-	4875	47	2	Yes
At1g48110	1	contains Pfam profile PF04146: YT521-B-like family	547	+	7119		2
At1g48130	2	"identical to peroxiredoxin (Rehydrin homolog) (Arabidopsis thaliana) SWISS-PROT:O04005; contains Pfam profile: PF00578 AhpC/TSA (alkyl hydroperoxide reductase and thiol-specific antioxidant) family"	114	+	877	108	2
At1g48130	2	"identical to peroxiredoxin (Rehydrin homolog) (Arabidopsis thaliana) SWISS-PROT:O04005; contains Pfam profile: PF00578 AhpC/TSA (alkyl hydroperoxide reductase and thiol-specific antioxidant) family"	115	-	877	108	2
At1g48140	1	contains weak similarity to Swiss-Prot:Q9P2X0 dolichol-phosphate mannosyltransferase subunit 3 (Dolichol-phosphate mannose synthase subunit 3, Dolichyl-phosphate beta-D- mannosyltransferase subunit 3, Mannose-P-dolichol synthase subunit 3, MPD synthase su	467	+	314		3
At1g48175	1	similar to tRNA-specific adenosine deaminase 2 (EC 3.5.4.-) (tRNA-specific adenosine-34 deaminase subunit TAD2) (Swiss-Prot:P47058) (Saccharomyces cerevisiae)	785	+	1435		2
At1g48200	2	expressed protein	931	+	70		3
At1g48200	2	expressed protein	932	-	70		3
At1g48210	2	"similar to Pto kinase interactor 1 (Lycopersicon esculentum) gi|3668069|gb|AAC61805; contains protein kinase domain, Pfam:PF00069"	670	+	127		3
At1g48210	2	"similar to Pto kinase interactor 1 (Lycopersicon esculentum) gi|3668069|gb|AAC61805; contains protein kinase domain, Pfam:PF00069"	671	-	127		3
At1g48300	5	expressed protein	527	+	2448	35	2
At1g48300	5	expressed protein	555	+	2448	35	2
At1g48300	5	expressed protein	734	-	2448	35	2
At1g48300	5	expressed protein	762	+	2448	35	2
At1g48300	5	expressed protein	763	-	2448	35	2
At1g48320	1	"similar to ComAB (Bacillus licheniformis) GI:1834379; contains Pfam profile PF03061: thioesterase family protein"	676	-	1005	71	2	Yes
At1g48410	1	"identical to SP|O04379 Argonaute protein (AGO1) {Arabidopsis thaliana}; contains Pfam profiles PF02171: Piwi domain, PF02170: PAZ domain"	632	-	483		3
At1g48840	2	contains Pfam profile: PF04842 plant protein of unknown function (DUF639)	163	+	232		2
At1g48840	2	contains Pfam profile: PF04842 plant protein of unknown function (DUF639)	164	-	232		2
At1g48870	2	"contains Pfam PF00400: WD domain, G-beta repeat; similar to WD-repeat protein 5 (WD repeat protein BIG-3) (SP: Q9UGP9) (Homo sapiens); similar to rab11 binding protein GI:4512103 from (Bos taurus)"	158	+	858		2
At1g48870	2	"contains Pfam PF00400: WD domain, G-beta repeat; similar to WD-repeat protein 5 (WD repeat protein BIG-3) (SP: Q9UGP9) (Homo sapiens); similar to rab11 binding protein GI:4512103 from (Bos taurus)"	159	-	858		2
At1g48910	2	similar to flavin monoxygenase-like protein floozy (Petunia x hybrida) GI:15010541	145	+	3801		2
At1g48910	2	similar to flavin monoxygenase-like protein floozy (Petunia x hybrida) GI:15010541	380	-	3801		2
At1g48960	2	"contains Pfam PF00582: universal stress protein family; similar to hypothetical protein GI:7770340 from (Arabidopsis thaliana)"	864	+	2248	66	2
At1g48960	2	"contains Pfam PF00582: universal stress protein family; similar to hypothetical protein GI:7770340 from (Arabidopsis thaliana)"	865	-	2248	66	2
At1g48970	2	"similar to guanine nucleotide exchange factor, eIF-2B, delta subunit (Mus musculus) GI:529428; contains Pfam profile PF01008: Initiation factor 2 subunit family"	620	+	289	286	3	Yes
At1g48970	2	"similar to guanine nucleotide exchange factor, eIF-2B, delta subunit (Mus musculus) GI:529428; contains Pfam profile PF01008: Initiation factor 2 subunit family"	621	-	289	286	3	Yes
At1g48990	1	contains Pfam profile: PF01277 oleosin	61	+	1331	36	2
At1g49000	1	expressed protein	33	+	1403	92	1
At1g49310	1	expressed protein	3	-	641	37	1
At1g49330	2	contains proline-rich extensin domains, INTERPRO:IPR002965	288	+	2050		2
At1g49330	2	contains proline-rich extensin domains, INTERPRO:IPR002965	684	-	2050		2
At1g49450	1	"contains 7 WD-40 repeats (PF00400); similar to En/Spm-like transposon protein GI:2739374 from (Arabidopsis thaliana); no characterized homologs"	80	+	756	143	1	Yes
At1g49490	2	"contains similarity to disease resistance protein GI:3894383 from (Lycopersicon esculentum); contains leucine-rich repeats, Pfam:PF00560; contains proline rich extensin domains, INTERPRO:IPR002965"	945	+	917		3
At1g49490	2	"contains similarity to disease resistance protein GI:3894383 from (Lycopersicon esculentum); contains leucine-rich repeats, Pfam:PF00560; contains proline rich extensin domains, INTERPRO:IPR002965"	946	-	917		3
At1g49500	1	expressed protein	558	-	1701	105	2	Yes
At1g49580	1	"similar to calcium/calmodulin-dependent protein kinase CaMK3 (Nicotiana tabacum) gi|16904226|gb|AAL30820; contains protein kinase domain, Pfam:PF00069; contains serine/threonine protein kinase domain, INTERPRO:IPR002290"	104	+	2506	153	1
At1g49830	2	similarity to ER33 protein (Lycopersicon esculentum) GI:5669656	112	+	12		3
At1g49830	2	similarity to ER33 protein (Lycopersicon esculentum) GI:5669656	113	-	12		3
At1g49870	2	"; expression supported by MPSS"	323	+	438		2
At1g49870	2	"; expression supported by MPSS"	324	-	438		2
At1g49980	1	"low similarity to DNA polymerase kappa (Mus musculus) GI:14279087; contains Pfam profile PF00817: ImpB/MucB/SamB family"	949	-	2428	55	2	Yes
At1g50010	2	identical to tubulin alpha-2/alpha-4 chain SP|P29510 GB:P29510 from (Arabidopsis thaliana)	73	+	369	123	1
At1g50010	2	identical to tubulin alpha-2/alpha-4 chain SP|P29510 GB:P29510 from (Arabidopsis thaliana)	74	-	369	123	1
At1g50270	1	contains INTERPRO:IPR002885 PPR repeats	219	-	353		2
At1g50290	2	expressed protein	115	+	1163	172	1
At1g50290	2	expressed protein	116	-	1163	172	1
At1g50340	1	"low similarity to SP|P83326 Pectinesterase inhibitor (Pectin methylesterase inhibitor) (PMEI) {Actinidia chinensis}; contains Pfam profile PF04043: Plant invertase/pectin methylesterase inhibitor"	835	-	2221		2
At1g50350	1	hypothetical protein	537	+	906		2
At1g50380	1	"similar to oligopeptidase B (Leishmania major) GI:4581757; contains Pfam profiles PF00326: prolyl oligopeptidase family, PF02897: Prolyl oligopeptidase, N-terminal beta-propeller domain"	29	-	334	171	1
At1g50440	1	contains Pfam profile: PF00097 zinc finger, C3HC4 type (RING finger)	82	+	137		2
At1g50510	1	"similar to IndA protein (GI:7576263) (Erwinia chrysanthemi); contains Pfam profile PF04227: Indigoidine synthase A like protein"	886	-	150		3
At1g50580	1	"similar to UDP rhamnose: anthocyanidin-3-glucoside rhamnosyltransferase GB:CAA81057 GI:397567 from (Petunia x hybrida); contains Pfam profile: PF00201 UDP-glucoronosyl and UDP-glucosyl transferase"	340	-	443		2
At1g50780	1	weak similarity to aldehyde oxidase (Arabidopsis thaliana) GI:3172025	117	+	763		2
At1g50890	3	expressed protein	124	-	188		2
At1g50890	3	expressed protein	753	+	188		3
At1g50890	3	expressed protein	894	+	188		3
At1g50940	1	contains Pfam profile: PF00766 electron transfer flavoprotein, alpha subunit	692	+	105	31	3
At1g50960	1	"similar to gibberellin 20-oxidase from Pisum sativum (GI:1848146), Phaseolus vulgaris (GI:2262201); contains Pfam domain PF03171, 2OG-Fe(II) oxygenase superfamily"	650	-	5323		2
At1g51170	1	protein kinase family protein	137	-	1693	53	2	Yes
At1g51190	1	similar to ovule development protein AINTEGUMENTA (GI:1209099) (Arabidopsis thaliana)	744	-	5709		2
At1g51400	3	100% identical to GI:4836947 (F5D21.10)	452	-	66		3	Yes
At1g51400	3	100% identical to GI:4836947 (F5D21.10)	580	+	66		3	Yes
At1g51400	3	100% identical to GI:4836947 (F5D21.10)	581	-	66		3	Yes
At1g51680	1	identical to SP|Q42524 4-coumarate--CoA ligase 1 (EC 6.2.1.12) (4CL 1) (4-coumaroyl-CoA synthase 1) {Arabidopsis thaliana}	579	+	2		3	Yes
At1g51760	1	identical to IAA-Ala hydrolase (IAR3) (Arabidopsis thaliana) GI:3421384	616	+	2318	94	2	Yes
At1g51780	1	"identical to auxin conjugate hydrolase ILL5 (Arabidopsis thaliana) gi|5725649|gb|AAD48152; contains nonconsensus AT acceptor splice site at exon3"	431	+	1287	90	2
At1g51890	1	"similar to light repressible receptor protein kinase (Arabidopsis thaliana) gi|1321686|emb|CAA66376; contains leucine rich repeat (LRR) domains, Pfam:PF00560; contains protein kinase domain, Pfam:PF00069"	128	-	733		2
At1g51970	1	hypothetical protein	854	+	396		3
At1g51980	1	similar to mitochondrial processing peptidase alpha subunit, mitochondrial precursor, Alpha-MPP (Ubiquinol-cytochrome C reductase subunit II) (Potato) SWISS-PROT:P29677	48	+	8485	111	1
At1g52087	1	hypothetical protein	992	-	3220		2
At1g52180	1	contains Pfam profile: MIP PF00230	771	+	504		3
At1g52230	3	"identical to SP|Q9SUI6; similar to PSI-H precursor (Nicotiana sylvestris) GI:407355; contains Pfam profile PF03244: Photosystem I reaction centre subunit VI"	43	+	138	66	1	Yes
At1g52230	3	"identical to SP|Q9SUI6; similar to PSI-H precursor (Nicotiana sylvestris) GI:407355; contains Pfam profile PF03244: Photosystem I reaction centre subunit VI"	44	-	138	66	1	Yes
At1g52230	3	"identical to SP|Q9SUI6; similar to PSI-H precursor (Nicotiana sylvestris) GI:407355; contains Pfam profile PF03244: Photosystem I reaction centre subunit VI"	98	+	138	66	2	Yes
At1g52340	1	similar to stem secoisolariciresinol dehydrogenase GI:13752458 from (Forsythia x intermedia)	462	+	35		3
At1g52440	1	hypothetical protein	569	+	2865		2
At1g52580	1	contains PFAM domain PF01694, Rhomboid family	438	+	1085		2
At1g52630	1	"contains Pfam PF03138: Plant protein family. The function of this family of plant proteins is unknown;"	379	+	47		3
At1g52680	2	low similarity to late embryogenesis abundant proteins from (Brassica napus) SP|P13934, (Cicer arietinum) GI:2909420	139	+	570	51	2
At1g52680	2	low similarity to late embryogenesis abundant proteins from (Brassica napus) SP|P13934, (Cicer arietinum) GI:2909420	964	+	570	51	3
At1g52690	2	"similar to SP|P13934 Late embryogenesis abundant protein 76 (LEA 76) {Brassica napus}; contains Pfam profile PF02987: Late embryogenesis abundant protein"	232	+	732	97	2	Yes
At1g52690	2	"similar to SP|P13934 Late embryogenesis abundant protein 76 (LEA 76) {Brassica napus}; contains Pfam profile PF02987: Late embryogenesis abundant protein"	630	-	732	97	2	Yes
At1g52905	2	expressed protein	918	+	3168	145	2
At1g52905	2	expressed protein	919	-	3168	145	2
At1g52920	1	contains Pfam domain, PF05147: Lanthionine synthetase C-like protein	220	+	36		3
At1g52990	2	"similar to SP|P48384 Thioredoxin M-type, chloroplast precursor (TRX-M) {Pisum sativum}; contains Pfam profile PF00085: Thioredoxin"	434	+	154		3
At1g52990	2	"similar to SP|P48384 Thioredoxin M-type, chloroplast precursor (TRX-M) {Pisum sativum}; contains Pfam profile PF00085: Thioredoxin"	435	-	154		3
At1g53090	2	"contains 7 WD-40 repeats (PF00400) (1 below cutoff); similar to phytochrome A supressor spa1 (GI:4809171) (Arabidopsis thaliana)"	569	+	1132		2
At1g53090	2	"contains 7 WD-40 repeats (PF00400) (1 below cutoff); similar to phytochrome A supressor spa1 (GI:4809171) (Arabidopsis thaliana)"	570	-	1132		2
At1g53110	1	expressed protein	853	+	1741	245	2
At1g53160	1	"nearly identical to squamosa promoter binding protein-like 4 (Arabidopsis thaliana) GI:5931657; contains Pfam profile PF03110: SBP domain"	632	-	3824		2
At1g53165	2	similar to serine/threonine protein kinase 24 (Homo sapiens) SWISS-PROT:Q9Y6E0	81	+	4683		2
At1g53165	2	similar to serine/threonine protein kinase 24 (Homo sapiens) SWISS-PROT:Q9Y6E0	82	-	4683		2
At1g53170	2	identical to ERF transcription factor 8 GI:10567108 from (Arabidopsis thaliana)	988	+	2004	156	2	Yes
At1g53170	2	identical to ERF transcription factor 8 GI:10567108 from (Arabidopsis thaliana)	989	-	2004	156	2	Yes
At1g53370	1	contains F-box domain Pfam:PF00646	124	+	1967		2
At1g53380	2	contains Pfam profile PF04859: Plant protein of unknown function (DUF641	337	+	1432		2	Yes
At1g53380	2	contains Pfam profile PF04859: Plant protein of unknown function (DUF641	338	-	1432		2	Yes
At1g53610	1	hypothetical protein	613	-	3200		2
At1g53670	3	"similar to pilin-like transcription factor (Homo sapiens) GI:5059062; contains Pfam profile PF01641: SelR domain"	80	+	729	11	2
At1g53670	3	"similar to pilin-like transcription factor (Homo sapiens) GI:5059062; contains Pfam profile PF01641: SelR domain"	81	-	729	11	2
At1g53670	3	"similar to pilin-like transcription factor (Homo sapiens) GI:5059062; contains Pfam profile PF01641: SelR domain"	471	+	729	11	2
At1g53705	1	hypothetical protein	337	-	359		2
At1g53760	1	expressed protein	735	+	692		3	Yes
At1g53790	1	"contains Pfam PF00646: F-box domain; contains TIGRFAM TIGR01640 : F-box protein interaction domain"	584	+	691	61	2
At1g53800	1	expressed protein	171	+	274		2
At1g53870	1	contains Pfam profile PF04525: Protein of unknown function (DUF567)	176	+	2769	33	2
At1g53890	1	contains Pfam profile PF04525: Protein of unknown function (DUF567)	176	+	4374		2
At1g53910	1	identical to AP2 domain containing protein GI:2281649 from (Arabidopsis thaliana)	595	+	4122	129	2
At1g54095	2	expressed protein	776	+	1061		2
At1g54095	2	expressed protein	777	-	1061		2
At1g54110	1	Ca2+:Cation Antiporter (CaCA) Family member PMID:11500563	241	+	325		2
At1g54120	1	expressed protein	46	+	2967	58	1
At1g54130	4	"identical to RSH3 (RelA/SpoT homolog) GI:7141308 from (Arabidopsis thaliana); contains Pfam profiles PF01966: HD domain, PF04607: Region found in RelA / SpoT proteins"	810	+	3331	305	2
At1g54130	4	"identical to RSH3 (RelA/SpoT homolog) GI:7141308 from (Arabidopsis thaliana); contains Pfam profiles PF01966: HD domain, PF04607: Region found in RelA / SpoT proteins"	811	-	3331	305	2
At1g54130	4	"identical to RSH3 (RelA/SpoT homolog) GI:7141308 from (Arabidopsis thaliana); contains Pfam profiles PF01966: HD domain, PF04607: Region found in RelA / SpoT proteins"	842	+	3331	305	2
At1g54130	4	"identical to RSH3 (RelA/SpoT homolog) GI:7141308 from (Arabidopsis thaliana); contains Pfam profiles PF01966: HD domain, PF04607: Region found in RelA / SpoT proteins"	843	-	3331	305	2
At1g54200	3	expressed protein	89	+	5135	143	1
At1g54200	3	expressed protein	90	-	5135	143	1
At1g54200	3	expressed protein	706	-	5135	143	2
At1g54340	1	"strong similarity to NADP-isocitrate dehydrogenase GI:5764653 from (Citrus limon); Nicotiana tabacum SP|P50218"	824	+	2599	40	2
At1g54410	1	contains Pfam domain, PF00257: Dehydrin	408	+	1010	114	2	Yes
At1g54500	1	"similar to SP|P00270 Rubredoxin (Rd) {Desulfovibrio gigas}; contains Pfam profile PF00301: Rubredoxin"	840	-	37		3	Yes
At1g54690	1	"strong similarity to histone H2A GI:3204129 SP|O65759 from Cicer arietinum, Picea abies SP|P35063; contains Pfam profile PF00125 Core histone H2A/H2B/H3/H4"	463	-	2866	81	2
At1g54850	1	contains similarity to LMW heat shock protein GI:2326354 from (Arabidopsis thaliana)	55	+	139	51	2
At1g54860	1	expressed protein	831	+	1200	131	2
At1g54870	4	C-terminal similar to dormancy related protein GI:1220178 from (Trollius ledebourii)	121	+	468	5	2
At1g54870	4	C-terminal similar to dormancy related protein GI:1220178 from (Trollius ledebourii)	122	-	468	5	2
At1g54870	4	C-terminal similar to dormancy related protein GI:1220178 from (Trollius ledebourii)	350	+	468	5	2
At1g54870	4	C-terminal similar to dormancy related protein GI:1220178 from (Trollius ledebourii)	774	-	468	5	3
At1g54880	1	hypothetical protein	822	+	395		3
At1g54890	1	similar to late embryogenesis abundant protein (EMB7) GI:1350543 from (Picea glauca)	712	-	1524	24	2
At1g55150	1	"similar to ethylene-responsive RNA helicase GI:5669638 from (Lycopersicon esculentum); contains Pfam profiles PF00270: DEAD/DEAH box helicase, PF00271: Helicase conserved C-terminal domain"	58	+	151	150	1
At1g55160	2	expressed protein	794	-	1106	59	2
At1g55160	2	expressed protein	822	+	1106	59	2
At1g55240	2	contains Pfam profile PF04819: Family of unknown function (DUF716) (Plant viral-response family)	131	-	1201	16	2
At1g55240	2	contains Pfam profile PF04819: Family of unknown function (DUF716) (Plant viral-response family)	212	-	1201	16	2
At1g55265	3	contains Pfam profile PF04398: Protein of unknown function, DUF538	93	+	945	13	2
At1g55265	3	contains Pfam profile PF04398: Protein of unknown function, DUF538	94	-	945	13	2
At1g55265	3	contains Pfam profile PF04398: Protein of unknown function, DUF538	411	-	945	13	2
At1g55270	2	"similar to SKP1 interacting partner 4 (Arabidopsis thaliana) GI:10716953; contains Pfam profiles PF01344: Kelch motif, PF00646: F-box domain"	145	+	698	211	1
At1g55270	2	"similar to SKP1 interacting partner 4 (Arabidopsis thaliana) GI:10716953; contains Pfam profiles PF01344: Kelch motif, PF00646: F-box domain"	146	-	698	211	1
At1g55290	1	"similar to GI:5924383 from (Daucus carota); contains PF03171 2OG-Fe(II) oxygenase superfamily domain"	529	-	1490		2
At1g55365	3	hypothetical protein	165	-	5256		2
At1g55365	3	hypothetical protein	323	+	5256		2
At1g55365	3	hypothetical protein	324	-	5256		2
At1g55370	4	expressed protein	468	+	419	69	3
At1g55370	4	expressed protein	469	-	419	69	3
At1g55370	4	expressed protein	627	+	419	69	3
At1g55370	4	expressed protein	921	+	419	69	3
At1g55480	2	expressed protein	55	+	373	138	1
At1g55480	2	expressed protein	56	-	373	138	1
At1g55675	1	expressed protein	137	+	254		2
At1g55820	1	hydroxyproline-rich glycoprotein family protein	231	+	130		3
At1g56010	1	"contains Pfam PF02365: No apical meristem (NAM) domain; identical to NAC1 GB:AAF21437 GI:6649236 from (Arabidopsis thaliana)"	798	+	3619		2	Yes
At1g56070	2	similar to ELONGATION FACTOR 2 GB:O14460 from (Schizosaccharomyces pombe)	580	+	785		2
At1g56070	2	similar to ELONGATION FACTOR 2 GB:O14460 from (Schizosaccharomyces pombe)	581	-	785		2
At1g56085	1	hypothetical protein	892	+	862		3
At1g56100	1	"contains TIGRFAM TIGR01614: pectinesterase inhibitor domain; contains weak hit to Pfam PF04043: Plant invertase/pectin methylesterase inhibitor"	447	-	1019		2
At1g56110	1	"similar to XNop56 protein (Xenopus laevis) GI:14799394; contains Pfam profile PF01798: Putative snoRNA binding domain"	864	-	410	56	3
At1g56150	1	similar to SP:P33082 Auxin-induced protein X15. (Soybean) {Glycine max}	755	-	3423	25	2
At1g56170	3	similar to Transcription factor GB:CAA74053 GI:2398533 from (Arabidopsis thaliana) similarity to transcription factor Hap5a similar to transcription factor Hap5a (Arabidopsis thaliana)(GI:6523090)	67	+	1176		2	Yes
At1g56170	3	similar to Transcription factor GB:CAA74053 GI:2398533 from (Arabidopsis thaliana) similarity to transcription factor Hap5a similar to transcription factor Hap5a (Arabidopsis thaliana)(GI:6523090)	68	-	1176		2	Yes
At1g56170	3	similar to Transcription factor GB:CAA74053 GI:2398533 from (Arabidopsis thaliana) similarity to transcription factor Hap5a similar to transcription factor Hap5a (Arabidopsis thaliana)(GI:6523090)	580	-	1176		2	Yes
At1g56220	1	"similar to Auxin-repressed 12.5 kDa protein (Swiss-Prot:Q05349) (Fragaria ananassa); similar to auxin-repressed protein (GI:927034) (Fragaria x ananassa); similar to dormancy-associated protein (GI:2605887) (Pisum sativum)"	159	+	6136		2
At1g56240	1	contains similarity to SKP1 interacting partner 3 GI:10716951 from (Arabidopsis thaliana)	25	+	7206		2
At1g56300	1	"similar to SP|Q9QYI7 DnaJ homolog subfamily B member 8 Mus musculus; contains Pfam profile: PF00226: DnaJ domain"	235	+	41		3
At1g56450	1	"identical to 20S proteasome beta subunit (PBG1) GI:3421123 (Arabidopsis thaliana); identical to cDNA proteasome subunit prch GI:2511597"	168	+	323	77	2
At1g56460	1	contains Pfam profile PF04795: PAPA-1-like conserved region	266	-	1933		2
At1g56600	5	similar to galactinol synthase, isoform GolS-1 GI:5608497 from (Ajuga reptans)	252	+	2809	83	2	Yes
At1g56600	5	similar to galactinol synthase, isoform GolS-1 GI:5608497 from (Ajuga reptans)	253	-	2809	83	2	Yes
At1g56600	5	similar to galactinol synthase, isoform GolS-1 GI:5608497 from (Ajuga reptans)	426	+	2809	83	2	Yes
At1g56600	5	similar to galactinol synthase, isoform GolS-1 GI:5608497 from (Ajuga reptans)	427	-	2809	83	2	Yes
At1g56600	5	similar to galactinol synthase, isoform GolS-1 GI:5608497 from (Ajuga reptans)	463	+	2809	83	2	Yes
At1g56650	2	"contains Pfam profile: PF00249 myb-like DNA-binding domain; identical to cDNA putative transcription factor (MYB75) GI:3941507"	965	+	3125	47	2	Yes
At1g56650	2	"contains Pfam profile: PF00249 myb-like DNA-binding domain; identical to cDNA putative transcription factor (MYB75) GI:3941507"	966	-	3125	47	2	Yes
At1g58320	2	"similar to PGPS/D12 (Petunia x hybrida) GI:4105794; contains Pfam profile PF04749: Protein of unknown function, DUF614"	459	+	480		2
At1g58320	2	"similar to PGPS/D12 (Petunia x hybrida) GI:4105794; contains Pfam profile PF04749: Protein of unknown function, DUF614"	460	-	480		2
At1g58340	2	contains Pfam profile: PF01554 uncharacterized membrane protein family UPF0013	75	+	10989	138	1
At1g58340	2	contains Pfam profile: PF01554 uncharacterized membrane protein family UPF0013	76	-	10989	138	1
At1g58360	1	identical to amino acid permease I GI:22641 from (Arabidopsis thaliana)	116	-	9106	87	2	Yes
At1g59500	3	"similar to auxin-responsive GH3 product (Glycine max) GI:18591; contains Pfam profile PF03321: GH3 auxin-responsive promoter"	183	+	1108		2
At1g59500	3	"similar to auxin-responsive GH3 product (Glycine max) GI:18591; contains Pfam profile PF03321: GH3 auxin-responsive promoter"	390	+	1108		2
At1g59500	3	"similar to auxin-responsive GH3 product (Glycine max) GI:18591; contains Pfam profile PF03321: GH3 auxin-responsive promoter"	391	-	1108		2
At1g59580	1	"identical to mitogen-activated protein kinase homolog 2 (AtMPK2)(Arabidopsis thaliana) SWISS-PROT:Q39022; PMID:12119167"	902	-	264		3
At1g59590	1	expressed protein	780	-	1705	108	2	Yes
At1g59610	1	"strong similarity to dynamin-like protein 6 (ADL6) (Arabidopsis thaliana) GI:6651399; contains Pfam profiles PF01031: Dynamin central region, PF00350: Dynamin family, PF02212: Dynamin GTPase effector domain, PF00169: PH domain; identical to cDNA dynamin-	41	+	1258	192	1
At1g59620	2	domain signature CC-NBS exists, suggestive of a disease resistance protein.	446	+	1541		2
At1g59620	2	domain signature CC-NBS exists, suggestive of a disease resistance protein.	447	-	1541		2
At1g59650	1	"; supporting cDNA gi|6520232|dbj|AB028233.1|"	664	+	8543	354	2
At1g59720	1	contains Pfam profile PF01535: PPR repeat	126	+	1908		2
At1g59725	2	"similar to SP|Q9QYJ3 DnaJ homolog subfamily B member 1 (Heat shock 40 kDa protein 1) {Mus musculus}; contains Pfam profile PF00226: DnaJ domain"	136	-	5516		2
At1g59725	2	"similar to SP|Q9QYJ3 DnaJ homolog subfamily B member 1 (Heat shock 40 kDa protein 1) {Mus musculus}; contains Pfam profile PF00226: DnaJ domain"	633	-	5516		2
At1g59920	1	hypothetical protein	562	-	2371		2
At1g59930	1	hypothetical protein	562	-	1260		2
At1g60190	3	contains Pfam domain, PF00514: Armadillo/beta-catenin-like repeats and Pfam, PF04564: U-box domain	137	+	1717		2	Yes
At1g60190	3	contains Pfam domain, PF00514: Armadillo/beta-catenin-like repeats and Pfam, PF04564: U-box domain	206	+	1717		2	Yes
At1g60190	3	contains Pfam domain, PF00514: Armadillo/beta-catenin-like repeats and Pfam, PF04564: U-box domain	256	+	1717		2	Yes
At1g60620	2	"identical to RNA polymerase subunit (Arabidopsis thaliana) GI:514324; contains Pfam profile PF01000: RNA polymerase Rpb3/RpoA insert domain"	20	+	829	119	1
At1g60620	2	"identical to RNA polymerase subunit (Arabidopsis thaliana) GI:514324; contains Pfam profile PF01000: RNA polymerase Rpb3/RpoA insert domain"	21	-	829	119	1
At1g60950	3	identical to FERREDOXIN PRECURSOR GB:P16972 (SP|P16972) from (Arabidopsis thaliana)	71	-	2302	45	2
At1g60950	3	identical to FERREDOXIN PRECURSOR GB:P16972 (SP|P16972) from (Arabidopsis thaliana)	763	+	2302	45	2
At1g60950	3	identical to FERREDOXIN PRECURSOR GB:P16972 (SP|P16972) from (Arabidopsis thaliana)	764	-	2302	45	2
At1g60960	1	"identical to putative metal transporter IRT3 (Arabidopsis thaliana) gi|17385796|gb|AAL38438; similar to iron-regulated transporter 1 (Lycopersicon esculentum) gi|9716481|gb|AAF97509; member of the Zinc (Zn2+)-Iron (Fe2+) permease (ZIP) family, PMID:11500	692	-	161	85	3
At1g61110	2	"contains Pfam PF02365: No apical meristem (NAM) domain; similar to NAM protein GI:1279639 from (Petunia hybrida)"	62	+	2113	124	1
At1g61110	2	"contains Pfam PF02365: No apical meristem (NAM) domain; similar to NAM protein GI:1279639 from (Petunia hybrida)"	63	-	2113	124	1
At1g61340	1	"contains Pfam PF00646: F-box domain; similar to late embryogenesis abundant protein GI:1350540 from (Picea glauca)"	235	+	3737		2
At1g61520	1	"nearly identical to PSI type III chlorophyll a/b-binding protein GI:430947; contains Pfam profile: PF00504 chlorophyll A-B binding protein; similar to PSI type III chlorophyll a/b-binding protein GI:430947 from (Arabidopsis thaliana)"	42	-	2635		2	Yes
At1g61800	1	similar to glucose-6-phosphate/phosphate-translocator precursor GI:2997591 from (Pisum sativum)	487	+	9009	87	2	Yes
At1g62030	1	contains Pfam protein PF03107 DC1 domain	382	+	225	58	3
At1g62060	1	expressed protein	786	+	704	53	3
At1g62130	1	contains Pfam domain, PF00004: ATPase, AAA family	1	+	585		2
At1g62290	1	contains Pfam profiles: PF00026 eukaryotic aspartyl protease, PF03489 surfactant protein B, PF05184 saposin-like type B, region 1	348	-	1325		2
At1g62420	1	contains Pfam profile PF04720: Protein of unknown function (DUF506)	866	+	6549		2	Yes
At1g62560	3	"similar to flavin-containing monooxygenase GB:AAA21178 GI:349534 SP|P32417 from (Oryctolagus cuniculus); contains Pfam profile PF00743 Flavin-binding monooxygenase-like"	54	-	2525	89	1	Yes
At1g62560	3	"similar to flavin-containing monooxygenase GB:AAA21178 GI:349534 SP|P32417 from (Oryctolagus cuniculus); contains Pfam profile PF00743 Flavin-binding monooxygenase-like"	415	+	2525	89	2	Yes
At1g62560	3	"similar to flavin-containing monooxygenase GB:AAA21178 GI:349534 SP|P32417 from (Oryctolagus cuniculus); contains Pfam profile PF00743 Flavin-binding monooxygenase-like"	416	-	2525	89	2	Yes
At1g62570	1	"low similarity to flavin-containing monooxygenase FMO3 (Rattus norvegicus) GI:12006730; contains Pfam profile PF00743: Flavin-binding monooxygenase-like"	134	+	6486	71	2	Yes
At1g62710	1	identical to SP|Q39044 Vacuolar processing enzyme, beta-isozyme precursor (EC 3.4.22.-) (Beta-VPE) {Arabidopsis thaliana}	375	+	5958	59	2	Yes
At1g62720	2	contains multiple PPR repeats Pfam Profile: PF01535	436	+	834		2
At1g62720	2	contains multiple PPR repeats Pfam Profile: PF01535	437	-	834		2
At1g62920	1	"; expression supported by MPSS"	228	-	1150		2
At1g62990	1	"contains Pfam profiles: PF03789 ELK domain, PF03790 KNOX1 domain, PF03791 KNOX2 domain; similar to homeobox protein HD1 SP:P46606 from (Brassica napus); identical to cDNA homeodomain transcription factor KNAT7 (KNAT7) GI:11878229"	466	-	4256	103	2
At1g63120	1	contains PFAM domain PF01694, Rhomboid family	850	+	863	90	2
At1g63250	2	"similar to RNA helicase (RH25) (Arabidopsis thaliana) GI:3776023; contains Pfam profiles PF00270: DEAD/DEAH box helicase, PF00271: Helicase conserved C-terminal domain"	890	+	2297		2
At1g63250	2	"similar to RNA helicase (RH25) (Arabidopsis thaliana) GI:3776023; contains Pfam profiles PF00270: DEAD/DEAH box helicase, PF00271: Helicase conserved C-terminal domain"	891	-	2297		2
At1g63270	1	ABC transporter family protein	602	-	473		3
At1g63350	2	domain signature CC-NBS-LRR exists, suggestive of a disease resistance protein.	120	+	915		2
At1g63350	2	domain signature CC-NBS-LRR exists, suggestive of a disease resistance protein.	121	-	915		2
At1g63380	1	contains similarity to 3-oxoacyl-(acyl-carrier protein) reductase SP:P51831 from (Bacillus subtilis)	315	-	282		3
At1g63390	1	low similarity to flavin-containing monooxygenase (FMO3) from Mus musculus (SP|P97501)	420	+	2		3
At1g63400	1	contains multiple PPR-repeats Pfam profile: PF01535	385	-	336		3
At1g63410	1	"contains Pfam profile PF04525: Protein of unknown function (DUF567); expression supported by MPSS"	796	+	1021		2
At1g63440	1	similar to ATP dependent copper transporter SP|Q9S7J8 (Arabidopsis thaliana)	588	-	884		2
At1g63460	2	contains Pfam profile: PF00255 glutathione peroxidases	750	+	446	102	3
At1g63460	2	contains Pfam profile: PF00255 glutathione peroxidases	751	-	446	102	3
At1g63710	3	similar to cytochrome P450 GB:O23066 (Arabidopsis thaliana)	723	-	3146	11	2
At1g63710	3	similar to cytochrome P450 GB:O23066 (Arabidopsis thaliana)	858	+	3146	11	2
At1g63710	3	similar to cytochrome P450 GB:O23066 (Arabidopsis thaliana)	966	-	3146	11	2
At1g63880	1	domain signature TIR-NBS-LRR exists, suggestive of a disease resistance protein.	913	+	374	77	3
At1g63930	1	"; expression supported by MPSS"	388	-	345		3
At1g63980	1	contains Pfam profile PF01585: G-patch domain	61	+	198	84	1
At1g64020	1	similar to phloem serpin-1 (Cucurbita maxima) GI:9937311	442	-	314		3
At1g64050	1	expressed protein	232	+	1817	217	2
At1g64065	2	expressed protein	114	+	1696		2
At1g64065	2	expressed protein	115	-	1696		2
At1g64180	1	"similar to Rap8 (GI:2326183) (Rhynchosciara americana); contains weak similarity to Swiss-Prot:P25386 intracellular protein transport protein USO1 (Saccharomyces cerevisiae)"	176	+	3222	124	2
At1g64185	1	contains Pfam domain PF00903: glyoxalase family protein	756	+	154	13	3
At1g64210	2	"contains 1 predicted transmembrane domain; similar to receptor-like protein kinase (GI:4008006) (Arabidopsis thaliana); similar to receptor-like kinase RHG1 (GI:21239382) (Glycine max); similar to receptor-like protein kinase 3 (GI:13506810) (Lycopersico	858	+	1030		2
At1g64210	2	"contains 1 predicted transmembrane domain; similar to receptor-like protein kinase (GI:4008006) (Arabidopsis thaliana); similar to receptor-like kinase RHG1 (GI:21239382) (Glycine max); similar to receptor-like protein kinase 3 (GI:13506810) (Lycopersico	859	-	1030		2
At1g64255	1	contains Pfam profile PF04434: SWIM zinc finger	685	-	1702		2
At1g64385	2	expressed protein	917	+	7872		2
At1g64385	2	expressed protein	918	-	7872		2
At1g64410	1	hypothetical protein	240	+	2056		2
At1g64440	2	similar to UDP-galactose 4-epimerase from Arabidopsis thaliana SP|Q42605, Cyamopsis tetragonoloba GI:3021357 (AJ005082) (Plant Sci. 142, 147-154 (1999))	64	+	177	59	2
At1g64440	2	similar to UDP-galactose 4-epimerase from Arabidopsis thaliana SP|Q42605, Cyamopsis tetragonoloba GI:3021357 (AJ005082) (Plant Sci. 142, 147-154 (1999))	65	-	177	59	2
At1g64480	2	"identical to calcineurin B-like protein 8 (GI:15866276) (Arabidopsis thaliana); similar to CALCINEURIN B SUBUNIT GB:P25296 from (Saccharomyces cerevisiae)"	880	+	2255		2
At1g64480	2	"identical to calcineurin B-like protein 8 (GI:15866276) (Arabidopsis thaliana); similar to CALCINEURIN B SUBUNIT GB:P25296 from (Saccharomyces cerevisiae)"	892	+	2255		2
At1g64590	1	contains INTERPRO family IPR002198 short-chain dehydrogenase/reductase (SDR) superfamily	825	+	4783	59	2
At1g64600	1	similar to Hypothetical 72.2 kDa protein in RPS27A-GPM1 intergenic region (Swiss-Prot:P36056) (Saccharomyces cerevisiae)	738	+	461	25	3
At1g64660	1	"similar to SP|P13254 Methionine gamma-lyase (EC 4.4.1.11) (L-methioninase) {Pseudomonas putida}; contains Pfam profile PF01053: Cys/Met metabolism PLP-dependent enzyme"	160	-	2522	59	2
At1g64940	2	similar to cytochrome p450 GI:438242 from (Solanum melongena)	101	-	1327		2
At1g64940	2	similar to cytochrome p450 GI:438242 from (Solanum melongena)	575	-	1327		2
At1g64950	3	"similar to cytochrome P450 89A2 (CYPLXXXIX) (SP:Q42602) (Arabidopsis thaliana);similar to cytochrome P450 (GI:438242) (Solanum melongena)"	37	+	2236	26	2
At1g64950	3	"similar to cytochrome P450 89A2 (CYPLXXXIX) (SP:Q42602) (Arabidopsis thaliana);similar to cytochrome P450 (GI:438242) (Solanum melongena)"	38	-	2236	26	2
At1g64950	3	"similar to cytochrome P450 89A2 (CYPLXXXIX) (SP:Q42602) (Arabidopsis thaliana);similar to cytochrome P450 (GI:438242) (Solanum melongena)"	390	-	2236	26	2
At1g65000	2	expressed protein	647	+	1063	112	2
At1g65000	2	expressed protein	648	-	1063	112	2
At1g65445	2	"similar to N-hydroxycinnamoyl/benzoyltransferase (GI:6469032) (Ipomoea batatas);similar to hydroxycinnamoyl transferase (GI:27475616) (Nicotiana tabacum)"	38	+	1240	61	1
At1g65445	2	"similar to N-hydroxycinnamoyl/benzoyltransferase (GI:6469032) (Ipomoea batatas);similar to hydroxycinnamoyl transferase (GI:27475616) (Nicotiana tabacum)"	86	-	1240	61	2
At1g65520	2	"low similarity to enoyl-CoA hydratase (Escherichia coli) GI:2764828, carnitine racemase SP|P31551 (Escherichia coli); contains Pfam profile PF00378 enoyl-CoA hydratase/isomerase family protein"	232	+	1172		2
At1g65520	2	"low similarity to enoyl-CoA hydratase (Escherichia coli) GI:2764828, carnitine racemase SP|P31551 (Escherichia coli); contains Pfam profile PF00378 enoyl-CoA hydratase/isomerase family protein"	233	-	1172		2
At1g65680	1	"similar to beta-expansin GI:8118428 from (Oryza sativa); identical to SWISS-PROT:Q9SHY6 putative beta-expansin 2 precursor (At-EXPB2)(Arabidopsis thaliana); beta-expansin gene family, PMID:11641069"	104	-	3312		2
At1g65720	1	expressed protein	856	-	1834	60	2
At1g65730	1	"similar to iron-phytosiderophore transporter protein yellow stripe 1 (Zea mays) GI:10770865; contains Pfam profile PF03169: OPT oligopeptide transporter protein"	332	+	1430	135	2
At1g65760	1	contains F-box domain Pfam:PF00646	393	+	151		3
At1g65820	1	similar to MGST3_HUMAN SP:O14880	15	-	4372	112	1
At1g65870	2	"similar to dirigent protein (Forsythia x intermedia) gi|6694693|gb|AAF25357; similar to disease resistance response protein 206-d (Pisum sativum) gi|508844|gb|AAB18669"	977	+	878		3
At1g65870	2	"similar to dirigent protein (Forsythia x intermedia) gi|6694693|gb|AAF25357; similar to disease resistance response protein 206-d (Pisum sativum) gi|508844|gb|AAB18669"	978	-	878		3
At1g65890	1	"similar to AMP-binding protein GI:1903034 from (Brassica napus); contains Pfam AMP-binding domain PF00501; identical to cDNA acyl-activating enzyme 12 (At1g65890) mRNA GI:29893228, acyl-activating enzyme 12 (Arabidopsis thaliana) GI:29893229"	569	-	1714	48	2
At1g65930	1	strong similarity to isocitrate dehydrogenase SP|Q40345 from (Medicago sativa)	919	+	9629	164	2
At1g66050	2	contains zinc finger, C3HC4 type (RING finger), signature, PROSITE:PS00518	563	+	739		2
At1g66050	2	contains zinc finger, C3HC4 type (RING finger), signature, PROSITE:PS00518	564	-	739		2
At1g66060	2	"contains Pfam PF04510 : Family of unknown function (DUF577); common family comprised of At4g09440, At1g66000, At1g66060"	255	+	1568		2
At1g66060	2	"contains Pfam PF04510 : Family of unknown function (DUF577); common family comprised of At4g09440, At1g66000, At1g66060"	256	-	1568		2
At1g66290	1	contains F-box domain Pfam:PF00646	884	+	3520		2
At1g66390	1	"contains Pfam profile: PF00249 myb-like DNA-binding domain; similar to GB:AAF66727 from (Petunia x hybrida) (Plant Cell 11 (8), 1433-1444 (1999)); identical to cDNA production of anthocyanin pigment 2 protein (PAP2) GI:11935172"	55	+	5466	95	1
At1g66730	2	contains Pfam profile: PF01068 ATP dependent DNA ligase domain	253	+	2427	83	2
At1g66730	2	contains Pfam profile: PF01068 ATP dependent DNA ligase domain	254	-	2427	83	2
At1g66760	1	contains TIGRfam profile: TIGR00797: MATE efflux family protein, Pfam profile PF01554: Uncharacterized membrane protein family	86	-	4729	132	1
At1g66770	1	"contains Pfam PF03083 MtN3/saliva family; similar to LIM7 (cDNAs induced in meiotic prophase in lily microsporocytes) GI:431154 from (Lilium longiflorum)"	915	+	2047		2
At1g66850	1	"similar to GP|3062791 Lipid transfer protein {Brassica rapa}; contains Pfam profile: PF00234: protease inhibitor/seed storage/LTP family"	156	+	841	27	2
At1g66890	2	expressed protein	97	+	1946	56	2
At1g66890	2	expressed protein	98	-	1946	56	2
At1g67030	1	"identical to zinc finger protein, ZFP6 gi|790683|gb|AAA87302; contains Pfam domain, PF00096: Zinc finger, C2H2 type"	214	-	2107	101	2
At1g67360	1	contains Pfam profile: PF05755 rubber elongation factor protein (REF)	102	+	26		3	Yes
At1g67590	2	contains Pfam domain, PF03763: Remorin, C-terminal region	453	+	1678	175	2
At1g67590	2	contains Pfam domain, PF03763: Remorin, C-terminal region	454	-	1678	175	2
At1g67623	1	"hypothetical protein ; similar to SKP1 interacting partner 2 (SKIP2) TIGR_Ath1:At5g67250"	903	+	168		3
At1g67700	2	expressed protein	48	+	503		2
At1g67700	2	expressed protein	49	-	503		2
At1g67785	1	expressed protein	119	+	538		2
At1g67855	3	hypothetical protein	60	+	26		3
At1g67855	3	hypothetical protein	61	-	26		3
At1g67855	3	hypothetical protein	124	-	26		3
At1g67900	1	contains NPH3 family domain, Pfam:PF03000	372	-	1973		2
At1g67920	1	expressed protein	73	-	1197	187	1
At1g67960	1	AT-AC non-consensus splice sites at intron 6	119	+	113	86	3
At1g68020	1	"similar to SP|Q00764 Alpha,alpha-trehalose-phosphate synthase (UDP-forming) 56 kDa subunit (EC 2.4.1.15) (Trehalose-6-phosphate synthase) {Saccharomyces cerevisiae}; contains Pfam profile: PF02358 trehalose-phosphatase"	603	-	1301	203	2	Yes
At1g68110	2	"similar to clathrin assembly protein AP180 (GI:6492344) (Xenopus laevis); contains Pfam profile: PF01417 ENTH domain, suggesting involvement in endocytosis or cytoskeletal machinery"	81	+	542	183	1
At1g68110	2	"similar to clathrin assembly protein AP180 (GI:6492344) (Xenopus laevis); contains Pfam profile: PF01417 ENTH domain, suggesting involvement in endocytosis or cytoskeletal machinery"	82	-	542	183	1
At1g68170	2	similar to MtN21 GI:2598575 (root nodule development) from (Medicago truncatula)	697	-	3027	3	2
At1g68170	2	similar to MtN21 GI:2598575 (root nodule development) from (Medicago truncatula)	853	+	3027	3	2
At1g68180	1	contains Pfam profile: PF00097 zinc finger, C3HC4 type (RING finger)	46	-	544	13	2
At1g68190	1	zinc finger (B-box type) family protein	74	+	731		2	Yes
At1g68260	1	contains Pfam profile: PF03061: thioesterase family protein	588	+	5588	24	2
At1g68280	1	contains domain similarity with PF03061: thioesterase family protein	404	+	2212		2
At1g68360	2	similar to zinc finger protein GI:790683 from (Arabidopsis thaliana)	229	+	4673		2
At1g68360	2	similar to zinc finger protein GI:790683 from (Arabidopsis thaliana)	252	+	4673		2
At1g68440	5	expressed protein	58	+	2588	82	1
At1g68440	5	expressed protein	59	-	2588	82	1
At1g68440	5	expressed protein	103	+	2588	82	2
At1g68440	5	expressed protein	891	+	2588	82	2
At1g68440	5	expressed protein	892	-	2588	82	2
At1g68460	1	identical to adenylate isopentenyltransferase (IPT1) (Arabidopsis thaliana) GI:14279054	564	-	6370	133	2
At1g68500	1	expressed protein	194	-	6526	38	2
At1g68650	1	contains Pfam profile PF01169: Uncharacterized protein family UPF0016	71	+	3204	77	1
At1g68760	1	"similar to SP|Q58549 ADP-ribose pyrophosphatase (EC 3.6.1.13) {Methanococcus jannaschii}; contains Pfam profile PF00293: NUDIX domain"	47	-	934	48	1
At1g68795	2	CLAVATA3/ESR-Related 12	210	+	1535	217	1
At1g68795	2	CLAVATA3/ESR-Related 12	211	-	1535	217	1
At1g69010	1	contains Pfam profile: PF00010 helix-loop-helix DNA-binding domain	152	+	744	93	2	Yes
At1g69240	1	"low similarity to SP|Q40708 PIR7A protein {Oryza sativa}, polyneuridine aldehyde esterase GI:6651393 from (Rauvolfia serpentina), ethylene-induced esterase (Citrus sinensis) GI:14279437; contains Pfam profile PF00561: hydrolase, alpha/beta fold family"	359	+	267	16	3
At1g69260	2	expressed protein	643	+	3657	152	2
At1g69260	2	expressed protein	644	-	3657	152	2
At1g69370	1	"similar to gi:5732016 and SP|P42738; contains Pfam profile: PF01817: Chorismate mutase"	904	+	3701	142	2
At1g69410	1	strong similarity to eukaryotic initiation factor 5A (2) (Nicotiana plumbaginifolia) GI:19702, SP|Q9AXQ6| Eukaryotic translation initiation factor 5A-1 (eIF-5A 1) {Lycopersicon esculentum}	66	+	194	96	1
At1g69470	2	hypothetical protein	310	+	373		2
At1g69470	2	hypothetical protein	311	-	373		2
At1g69530	1	"identical to expansin (At-EXP1) (Arabidopsis thaliana) GI:1041702; alpha-expansin gene family, PMID:11641069"	652	+	8760		2	Yes
At1g69600	1	zinc finger homeobox family protein / ZF-HD homeobox family protein	606	-	2225		2
At1g69760	1	expressed protein	321	+	1758	81	2
At1g69890	2	contains Pfam profile: PF04601 protein of unknown function (DUF569	521	-	117	77	3	Yes
At1g69890	2	contains Pfam profile: PF04601 protein of unknown function (DUF569	898	-	117	77	3	Yes
At1g70030	1	"similar to Sin3 protein (Yarrowia lipolytica) GI:18076824; contains Pfam profile PF02671: Paired amphipathic helix repeat"	733	+	640		3
At1g70200	1	contains INTERPRO:IPR000504 RNA-binding region RNP-1 (RNA recognition motif) domain	851	-	719	49	3	Yes
At1g70210	2	nearly identical to SP|P42751 Cyclin delta-1 {Arabidopsis thaliana}	323	-	5496	118	2	Yes
At1g70210	2	nearly identical to SP|P42751 Cyclin delta-1 {Arabidopsis thaliana}	410	-	5496	118	2	Yes
At1g70230	1	expressed protein	704	+	2310	69	2	Yes
At1g70260	1	"contains similarity to MtN21 (Medicago truncatula) GI:2598575; contains Pfam profile PF00892: Integral membrane protein"	613	-	755	112	2
At1g70300	1	"similar to potassium transporter HAK2p (Mesembryanthemum crystallinum) gi|14091471|gb|AAK53759; KUP/HAK/KT Transporter family member, PMID:11500563; contains Pfam profile PF02705: K+ potassium transporter"	866	+	3093	397	2
At1g70460	1	contains Pfam PF00069: Protein kinase domain	463	+	1410	307	2	Yes
At1g70480	2	contains Pfam profile PF02713: Domain of unknown function DUF220	71	+	1868		2
At1g70480	2	contains Pfam profile PF02713: Domain of unknown function DUF220	72	-	1868		2
At1g70580	1	"identical to glutamate:glyoxylate aminotransferase 2 (Arabidopsis thaliana) GI:24461829; similar to alanine aminotransferase from Panicum miliaceum (SP|P34106), GI:4730884 from Oryza sativa; contains Pfam profile PF00155: aminotransferase, classes I and	402	+	347		3
At1g70590	1	"contains Pfam PF00646: F-box domain; similar to SKP1 interacting partner 2 (SKIP2) TIGR_Ath1:At5g67250"	100	+	2251	82	2
At1g70650	5	contains Pfam domain, PF00641: Zn-finger in Ran binding protein and others	422	-	949	81	2
At1g70650	5	contains Pfam domain, PF00641: Zn-finger in Ran binding protein and others	439	+	949	81	2
At1g70650	5	contains Pfam domain, PF00641: Zn-finger in Ran binding protein and others	463	+	949	81	2
At1g70650	5	contains Pfam domain, PF00641: Zn-finger in Ran binding protein and others	464	-	949	81	2
At1g70650	5	contains Pfam domain, PF00641: Zn-finger in Ran binding protein and others	923	-	949	81	2
At1g70700	2	expressed protein	114	+	1162		2
At1g70700	2	expressed protein	115	-	1162		2
At1g70760	1	contains weak similarity to Swiss-Prot:P27372 inorganic carbon transport protein (Synechocystis sp.)	73	-	4727	37	2
At1g70880	1	"similar to Csf-2 (Cucumis sativus)(GI:5762258)(J Am Soc Hortic Sci 124, 136-139 (1999)) ; contains Pfam profile PF00407: Pathogenesis-related protein Bet v I family"	47	+	1317	61	1
At1g71100	1	similar to ribose-5-phosphate isomerase GI:18654317 from (Spinacia oleracea)	469	-	501	94	2
At1g71110	1	expressed protein	698	+	2572		2
At1g71170	1	contains Pfam profile: PF03446 NAD binding domain of 6-phosphogluconate	274	+	460	4	2
At1g71210	1	contains Pfam profile PF01535: PPR repeat	762	-	980	1	2
At1g71230	1	"COP9 complex subunit CSN5-2; identical to c-Jun coactivator protein AJH2 GI:3641312 from (Arabidopsis thaliana); identical to cDNA CSN complex subunit 5A (CSN5A) GI:18056660; contains Pfam profile PF01398: Mov34/MPN/PAD-1 family"	403	+	539	99	2
At1g71500	1	contains Pfam profile PF00355: iron-sulfur cluster-binding protein, rieske family	416	-	666	46	2
At1g71696	2	similar to carboxypeptidase D (Anas platyrhynchos) gi|2789654|gb|AAB96915	522	+	198		3
At1g71696	2	similar to carboxypeptidase D (Anas platyrhynchos) gi|2789654|gb|AAB96915	523	-	198		3
At1g71697	1	similar to GmCK2p choline kinase gi|1438881|gb|AAC49375	78	+	650	314	1
At1g71870	1	contains Pfam profile PF01554: Uncharacterized membrane protein family	603	-	1901		2
At1g71880	2	identical to sucrose-proton symporter SUC1 (Arabidopsis thaliana) GI:407094	155	+	19284	154	2	Yes
At1g71880	2	identical to sucrose-proton symporter SUC1 (Arabidopsis thaliana) GI:407094	156	-	19284	154	2	Yes
At1g71890	2	nearly identical to sucrose transporter (Arabidopsis thaliana) GI:12057172	139	+	2099	53	2
At1g71890	2	nearly identical to sucrose transporter (Arabidopsis thaliana) GI:12057172	140	-	2099	53	2
At1g71910	1	expressed protein	105	+	435	291	1
At1g71980	1	"identical to ReMembR-H2 protein JR702 (Arabidopsis thaliana) gi|6942149|gb|AAF32326; contains Pfam domain, PF02225: protease-associated (PA) domain and Pfam domain, PF00097: Zinc finger, C3HC4 type (RING finger); identical to cDNA ReMembR-H2 protein JR70	135	+	3938	284	1
At1g72030	1	contains Pfam profile PF00583: acetyltransferase, GNAT family	194	+	433	22	2	Yes
At1g72050	1	contains multiple zinc finger domains: PF00096: Zinc finger, C2H2 type	420	-	681		2
At1g72100	2	"low similarity to embryogenic gene (Betula pendula) GI:4539485; contains Pfam profile PF02987: Late embryogenesis abundant protein"	100	+	316	38	2
At1g72100	2	"low similarity to embryogenic gene (Betula pendula) GI:4539485; contains Pfam profile PF02987: Late embryogenesis abundant protein"	121	-	316	38	2
At1g72200	4	contains Pfam profile: PF00097: Zinc finger, C3HC4 type (RING finger)	624	-	77		3
At1g72200	4	contains Pfam profile: PF00097: Zinc finger, C3HC4 type (RING finger)	808	+	77		3
At1g72200	4	contains Pfam profile: PF00097: Zinc finger, C3HC4 type (RING finger)	855	+	77		3
At1g72200	4	contains Pfam profile: PF00097: Zinc finger, C3HC4 type (RING finger)	856	-	77		3
At1g72250	1	kinesin motor protein-related	269	+	2206		2
At1g72260	1	identical to thionin (Arabidopsis thaliana) gi|1181531|gb|AAC41678	219	+	118	86	3	Yes
At1g72490	1	hypothetical protein	814	-	1102	308	2
At1g72510	2	expressed protein	511	-	4832		2	Yes
At1g72510	2	expressed protein	926	+	4832		2	Yes
At1g72530	1	similar to DAG protein, chloroplast precursor (required for chloroplast differentiation) GB:Q38732 (Antirrhinum majus)	439	+	244		3
At1g72580	1	hypothetical protein	828	+	707		3
At1g72590	1	"similar to Arabidopsis thaliana DET2 (gi:1280611); contains Pfam 3-oxo-5-alpha-steroid 4-dehydrogenase domain PF02544"	359	-	898		2
At1g72770	2	identical to protein phosphatase 2C (AtP2C-HA) GB:AJ003119 (Arabidopsis thaliana) (Plant Mol. Biol. 38 (5), 879-883 (1998))	123	+	1783		2	Yes
At1g72770	2	identical to protein phosphatase 2C (AtP2C-HA) GB:AJ003119 (Arabidopsis thaliana) (Plant Mol. Biol. 38 (5), 879-883 (1998))	558	+	1783		2	Yes
At1g72820	2	contains Pfam profile: PF00153 mitochondrial carrier protein	391	+	2460	579	1
At1g72820	2	contains Pfam profile: PF00153 mitochondrial carrier protein	392	-	2460	579	1
At1g72830	1	contains Pfam profile: PF02045 CCAAT-binding transcription factor (CBF-B/NF-YA) subunit B	664	-	787		2
At1g73060	2	expressed protein	48	+	465	27	2
At1g73060	2	expressed protein	49	-	465	27	2
At1g73070	2	"contains leucine rich-repeat (LRR) domains Pfam:PF00560, INTERPRO:IPR001611; contains similarity to receptor-like protein kinase INRPK1 (Ipomoea nil) gi|14495542|gb|AAB36558"	68	+	485		2
At1g73070	2	"contains leucine rich-repeat (LRR) domains Pfam:PF00560, INTERPRO:IPR001611; contains similarity to receptor-like protein kinase INRPK1 (Ipomoea nil) gi|14495542|gb|AAB36558"	69	-	485		2
At1g73080	2	similar to receptor protein kinase GI:1389566 from (Arabidopsis thaliana)	276	+	797		2	Yes
At1g73080	2	similar to receptor protein kinase GI:1389566 from (Arabidopsis thaliana)	575	-	797		2	Yes
At1g73100	1	"identical to SUVH3 (Arabidopsis thaliana) GI:13517747; contains Pfam profiles PF00856: SET domain, PF05033: Pre-SET motif, PF02182: YDG/SRA domain; identical to cDNA SUVH3 (SUVH3) GI:14625477"	3	-	457		2
At1g73120	1	expressed protein	953	-	307	65	3
At1g73130	1	expressed protein	888	+	1084	432	2
At1g73160	1	contains Pfam profile: PF00534 Glycosyl transferases group 1	248	+	421		2
At1g73360	1	"protodermal factor2 (GI:14276060) (Arabidopsis thaliana); similar to homeobox protein GI:1173621 from ( Phalaenopsis sp.)"	670	+	1569	701	1
At1g73480	2	"low similarity to monoglyceride lipase from (Homo sapiens) GI:14594904, (Mus musculus) GI:2632162; contains Pfam profile PF00561: hydrolase, alpha/beta fold family"	62	+	1240	327	1	Yes
At1g73480	2	"low similarity to monoglyceride lipase from (Homo sapiens) GI:14594904, (Mus musculus) GI:2632162; contains Pfam profile PF00561: hydrolase, alpha/beta fold family"	63	-	1240	327	1	Yes
At1g73590	1	"identical to putative auxin efflux carrier protein; AtPIN1 (Arabidopsis thaliana) GI:4151319; contains Pfam profile PF03547: Auxin Efflux Carrier"	179	-	4154	99	2
At1g73680	1	"similar to pathogen-inducible alpha-dioxygenase (Nicotiana attenuata) GI:12539609; contains Pfam profile PF03098: Animal haem peroxidase"	241	+	503	97	2
At1g73780	1	contains Pfam profile: PF00234 protease inhibitor/seed storage/LTP family	228	-	915		2
At1g73860	1	similar to kinesin-C GB:AAF04841 from (Strongylocentrotus purpuratus)	170	-	599		2
At1g73870	1	zinc finger (B-box type) family protein	211	-	2320	36	2
At1g73875	2	contains Pfam profile PF03372: Endonuclease/Exonuclease/phosphatase family	796	+	399	36	3
At1g73875	2	contains Pfam profile PF03372: Endonuclease/Exonuclease/phosphatase family	797	-	399	36	3
At1g73885	2	expressed protein	741	+	59		3
At1g73885	2	expressed protein	742	-	59		3
At1g73920	2	similar to lipase GB:CAA74737 (SP|O46108) from (Drosophila melanogaster)	75	+	688	318	2	Yes
At1g73920	2	similar to lipase GB:CAA74737 (SP|O46108) from (Drosophila melanogaster)	124	+	688	318	2	Yes
At1g73970	1	expressed protein	605	-	668	326	2
At1g74080	1	contains Pfam profile: PF00249 myb-like DNA-binding domain	98	+	2722	273	1
At1g74090	1	"similar to SP|P52837 Flavonol 4'-sulfotransferase (EC 2.8.2.-) (F4-ST) {Flaveria chloraefolia}; contains Pfam profile PF00685: Sulfotransferase domain"	21	-	5374	94	1
At1g74110	1	"similar to Cytochrome P450 78A4 (SP:O65012) Cytochrome P450 78A4 (Pinus radiata); similar to cytochrome P-450 GB:AAB37231 from (Phalaenopsis sp. SM9108)"	668	-	972		2
At1g74290	2	contains Interpro entry IPR000379 esterase/lipase/thioesterase family	590	+	471		3
At1g74290	2	contains Interpro entry IPR000379 esterase/lipase/thioesterase family	591	-	471		3
At1g74420	1	"identical to SP|Q9CA71 Probable fucosyltransferase 3 (EC 2.4.1.-) (AtFUT3) {Arabidopsis thaliana}; similar to SP|Q9SWH5 Galactoside 2-alpha-L-fucosyltransferase (EC 2.4.1.69) (Xyloglucan alpha-(1,2)-fucosyltransferase) (AtFUT1) {Arabidopsis thaliana}"	59	-	2534		2
At1g74450	3	expressed protein	128	+	2104	228	1
At1g74450	3	expressed protein	278	+	2104	228	2
At1g74450	3	expressed protein	279	-	2104	228	2
At1g74650	1	"similar to myb protein cY13 GI:928930 from (Arabidopsis thaliana); contains Pfam profile: PF00249 myb DNA-binding domain; identical to cDNA cY13 gene GI:928929"	262	-	6417	302	1
At1g74780	1	similar to nodulin-like protein (Arabidopsis thaliana) GI:3329368, nodule-specific protein Nlj70 (Lotus japonicus) GI:3329366	134	+	980	101	2
At1g74800	1	contains Pfam profile: PF01762 galactosyltransferase	64	-	71		2
At1g74810	2	contains Pfam profile: PF00955 Anion exchanger family	685	+	3361		2
At1g74810	2	contains Pfam profile: PF00955 Anion exchanger family	686	-	3361		2
At1g74860	1	expressed protein	731	-	1004	113	2
At1g74930	2	similar to AP2 domain containing protein RAP2.1 GI:2281627 from (Arabidopsis thaliana)	95	+	1387	107	1
At1g74930	2	similar to AP2 domain containing protein RAP2.1 GI:2281627 from (Arabidopsis thaliana)	96	-	1387	107	1
At1g75030	1	"identical to thaumatin-like protein (Arabidopsis thaliana) GI:2435406; contains Pfam profile: PF00314 Thaumatin family"	428	+	954	27	2
At1g75050	1	"similar to thaumatin-like protein (Arabidopsis thaliana) GI:2435406, SP|P28493 Pathogenesis-related protein 5 precursor (PR-5) {Arabidopsis thaliana}; contains Pfam profile: PF00314 Thaumatin family"	383	-	1147	28	2
At1g75080	1	identical to to BZR1 protein (Arabidopsis thaliana) gi|20270971|gb|AAM18490	79	-	2218	205	1
At1g75170	1	"similar to polyphosphoinositide binding protein Ssh1p (GI:2739044) {Glycine max}; similar to SEC14 cytosolic factor (Phosphatidylinositol/phosphatidylcholine transfer protein) (PI/PCTP) (SP:P24859) (Kluyveromyces lactis) and to SEC14 cytosolic factor (SP	110	-	2006		2
At1g75360	1	hypothetical protein	768	+	2263	496	2
At1g75400	1	expressed protein	359	-	3910		2
At1g75440	2	"E2; identical to gi:2801444, GB:AAC39325 from (Arabidopsis thaliana) (Plant Mol. Biol. 23 (2), 387-396 (1993))"	84	+	4010	95	1
At1g75440	2	"E2; identical to gi:2801444, GB:AAC39325 from (Arabidopsis thaliana) (Plant Mol. Biol. 23 (2), 387-396 (1993))"	85	-	4010	95	1
At1g75450	1	similar to GB:CAA77151 from (Zea mays) (SP|Q9T0N8) (Plant J. 17 (6), 615-626 (1999))	970	-	5403	68	2
At1g75490	1	similar to DREB2A GB:BAA33794 GI:3738230 from (Arabidopsis thaliana) (Plant Cell 10 (8), 1391-1406 (1998))	733	+	1327	543	2
At1g75530	1	forkhead-associated domain-containing protein / FHA domain-containing protein	794	-	6129		2
At1g75560	1	contains Pfam domain, PF00098: Zinc knuckle	740	-	1200		2
At1g75590	3	similar to auxin-induced protein TGSAUR22 (GI:10185820) (Tulipa gesneriana)	434	-	4717	54	2
At1g75590	3	similar to auxin-induced protein TGSAUR22 (GI:10185820) (Tulipa gesneriana)	676	+	4717	54	2
At1g75590	3	similar to auxin-induced protein TGSAUR22 (GI:10185820) (Tulipa gesneriana)	677	-	4717	54	2
At1g75600	1	"strong similarity to histone H3.2 SP|P11105 GI:417103 from Lolium temulentum, histone H3.2 from Mus pahari GI:515005; contains Pfam profile PF00125 Core histone H2A/H2B/H3/H4"	247	-	6984		2
At1g75620	2	contains similarity to glyoxal oxidase precursor (Phanerochaete chrysosporium) gi|1050302|gb|AAA87594	894	+	1466	2	2
At1g75620	2	contains similarity to glyoxal oxidase precursor (Phanerochaete chrysosporium) gi|1050302|gb|AAA87594	895	-	1466	2	2
At1g75770	2	expressed protein	105	+	1357	32	2
At1g75770	2	expressed protein	106	-	1357	32	2
At1g76030	1	identical to SP|P11574 Vacuolar ATP synthase subunit B (EC 3.6.3.14) (V-ATPase B subunit) (Vacuolar proton pump B subunit) (V-ATPase 57 kDa subunit) {Arabidopsis thaliana}	69	-	295		2
At1g76090	1	identical to S-adenosyl-methionine-sterol-C-methyltransferase GI:2246456 from (Arabidopsis thaliana)	656	+	989	110	2	Yes
At1g76170	1	contains Pfam profile PF01171: PP-loop family	728	-	3066		2
At1g76210	1	contains Pfam profile PF03087: Arabidopsis protein of unknown function	705	+	207		3
At1g76240	3	contains Pfam profile PF03087: Arabidopsis protein of unknown function	516	-	2432	53	2
At1g76240	3	contains Pfam profile PF03087: Arabidopsis protein of unknown function	982	+	2432	53	2
At1g76240	3	contains Pfam profile PF03087: Arabidopsis protein of unknown function	983	-	2432	53	2
At1g76300	2	similar to SWISS-PROT:P43331 small nuclear ribonucleoprotein Sm D3 (snRNP core protein D3, Sm-D3) (Mouse)	593	+	475	73	3
At1g76300	2	similar to SWISS-PROT:P43331 small nuclear ribonucleoprotein Sm D3 (snRNP core protein D3, Sm-D3) (Mouse)	594	-	475	73	3
At1g76390	1	contains Pfam domain, PF00514: Armadillo/beta-catenin-like repeats and Pfam, PF04564: U-box domain	696	-	823		2
At1g76430	1	"similar to phosphate transporters from (Catharanthus roseus) GI:2208908 and (Nicotiana tabacum) GI:12641853, transmembrane protein (Solanum tuberosum) GI:17065936; contains Pfam profile: PF00083 major facilitator superfamily protein"	458	+	5099		2
At1g76450	2	"SP:Q9S720; contains a PsbP domain"	742	+	820	47	2
At1g76450	2	"SP:Q9S720; contains a PsbP domain"	743	-	820	47	2
At1g76570	2	"similar to chlorophyll A-B binding protein GB:P12470 (Nicotiana plumbaginifolia); contains Pfam profile: PF00504 Chlorophyll A-B binding proteins"	146	+	278		2
At1g76570	2	"similar to chlorophyll A-B binding protein GB:P12470 (Nicotiana plumbaginifolia); contains Pfam profile: PF00504 Chlorophyll A-B binding proteins"	147	-	278		2
At1g76590	3	"similar to zinc-binding protein (Pisum sativum) GI:16117799; contains Pfam profile PF04640 : Protein of unknown function, DUF597"	116	+	1809	184	1
At1g76590	3	"similar to zinc-binding protein (Pisum sativum) GI:16117799; contains Pfam profile PF04640 : Protein of unknown function, DUF597"	523	+	1809	184	2
At1g76590	3	"similar to zinc-binding protein (Pisum sativum) GI:16117799; contains Pfam profile PF04640 : Protein of unknown function, DUF597"	524	-	1809	184	2
At1g76870	2	hypothetical protein	699	+	1499		2
At1g76870	2	hypothetical protein	700	-	1499		2
At1g76990	1	"low similarity to uridylyltransferase SP|P56884 from Rhizobium meliloti; contains Pfam ACT domain PF01842"	556	+	4919		2	Yes
At1g77000	3	"similar to GP|21554029| F-box protein AtFBL5 from (Arabidopsis thaliana); similar to F-box protein FBL2 GI:6063090 from (Homo sapiens)"	609	+	5292	56	2	Yes
At1g77000	3	"similar to GP|21554029| F-box protein AtFBL5 from (Arabidopsis thaliana); similar to F-box protein FBL2 GI:6063090 from (Homo sapiens)"	621	+	5292	56	2	Yes
At1g77000	3	"similar to GP|21554029| F-box protein AtFBL5 from (Arabidopsis thaliana); similar to F-box protein FBL2 GI:6063090 from (Homo sapiens)"	622	-	5292	56	2	Yes
At1g77100	1	similar to cationic peroxidase (Arachis hypogaea) gi|166475|gb|AAA32676	717	-	404		3
At1g77120	1	identical to alcohol dehydrogenase GI:469467 from (Arabidopsis thaliana)	210	-	847	58	2	Yes
At1g77200	1	similar to transcription factor TINY (GI:1246403) (Arabidopsis thaliana) similar to TINY (GP:1246403) (Arabidopsis thaliana) similar to TINY (GP:1246403) (Arabidopsis thaliana)	736	+	2237		2
At1g77270	1	expressed protein	894	-	820		3
At1g77290	1	contains similarity to tetrachloro-p-hydroquinone reductive dehalogenase GI:148689 from (Flavobacterium sp.)	833	+	2492		2
At1g77370	2	similar to glutaredoxin (Ricinus communis) gi|1732424|emb|CAA89699	69	+	418	69	1
At1g77370	2	similar to glutaredoxin (Ricinus communis) gi|1732424|emb|CAA89699	70	-	418	69	2
At1g77400	1	expressed protein	540	-	1673	70	2
At1g77450	3	"contains Pfam PF02365: No apical meristem (NAM) domain; similar to GRAB1 protein GB:CAA09371, a novel member of the NAC domain family"	158	+	1568	75	2	Yes
At1g77450	3	"contains Pfam PF02365: No apical meristem (NAM) domain; similar to GRAB1 protein GB:CAA09371, a novel member of the NAC domain family"	159	-	1568	75	2	Yes
At1g77450	3	"contains Pfam PF02365: No apical meristem (NAM) domain; similar to GRAB1 protein GB:CAA09371, a novel member of the NAC domain family"	931	+	1568	75	2	Yes
At1g77500	1	contains Pfam domains, PF04782: Protein of unknown function (DUF632) and PF04783: Protein of unknown function (DUF630)	279	-	1273	264	2
At1g77510	1	"similar to protein disulfide isomerase precursor GB:P29828 GI:4704766 (Medicago sativa); Pfam HMM hit: PF00085 Thioredoxins"	44	+	1458	92	1
At1g77700	2	"similar to thaumatin-like protein (Arabidopsis thaliana) GI:2435406; contains Pfam profile PF00314: Thaumatin family"	541	+	1406		2
At1g77700	2	"similar to thaumatin-like protein (Arabidopsis thaliana) GI:2435406; contains Pfam profile PF00314: Thaumatin family"	542	-	1406		2
At1g77780	2	similar to beta-1,3-glucanase precursor GI:4097946 from (Oryza sativa)	609	+	272		3
At1g77780	2	similar to beta-1,3-glucanase precursor GI:4097946 from (Oryza sativa)	610	-	272		3
At1g77800	2	contains Pfam domain, PF00628: PHD-finger	130	+	1419	404	1
At1g77800	2	contains Pfam domain, PF00628: PHD-finger	131	-	1419	404	1
At1g77815	1	hypothetical protein	466	+	346		3
At1g77920	1	contains Pfam profile: PF00170 bZIP transcription factor	267	+	1997		2
At1g77950	1	similar to MADS box transcription factor GI:1905943 from (Sorghum bicolor)	872	+	1663	72	2
At1g77980	2	MADS-box protein AGL66	633	+	2238		2
At1g77980	2	MADS-box protein AGL66	634	-	2238		2
At1g78000	2	"identical to sulfate transporter Sultr1;2 (Arabidopsis thaliana) GI:7768660; contaisn Pfam profiles PF00916: Sulfate transporter family and PF01740: STAS domain; contains TIGRfam profile TIGR00815: sulfate permease"	317	+	6494		2
At1g78000	2	"identical to sulfate transporter Sultr1;2 (Arabidopsis thaliana) GI:7768660; contaisn Pfam profiles PF00916: Sulfate transporter family and PF01740: STAS domain; contains TIGRfam profile TIGR00815: sulfate permease"	318	-	6494		2
At1g78030	1	expressed protein	737	-	2401		2
At1g78070	1	contains Pfam profile PF00400: WD domain, G-beta repeat	895	-	2106		2	Yes
At1g78090	1	identical to trehalose-6-phosphate phosphatase (AtTPPB) GI:2944180 (Arabidopsis thaliana)	202	-	7817	64	2	Yes
At1g78150	2	expressed protein	120	+	960		2
At1g78150	2	expressed protein	121	-	960		2
At1g78210	2	"low similarity to hydrolases from Rhodococcus sp. EtbD2 GI:3273241, EtbD1 GI:3273239; contains Pfam profile PF00561: hydrolase, alpha/beta fold family"	881	+	853	81	3
At1g78210	2	"low similarity to hydrolases from Rhodococcus sp. EtbD2 GI:3273241, EtbD1 GI:3273239; contains Pfam profile PF00561: hydrolase, alpha/beta fold family"	882	-	853	81	3
At1g78280	1	"contains Pfam PF00646: F-box domain; contains Pfam PF02373: jmjC domain; similar to apoptotic cell clearance receptor PtdSerR (GI:11037740) (Mus musculus)"	84	+	137		2
At1g78390	1	"similar to 9-cis-epoxycarotenoid dioxygenase (Phaseolus vulgaris)(GI:6715257); similar to neoxanthin cleavage enzyme GI:9857290 from (Vigna unguiculata)"	403	-	2988	7	2
At1g78410	1	contains PF05678: VQ motif	845	+	2899	146	2
At1g78460	1	"weak similarity to SOUL protein (Mus musculus) GI:4886906; contains Pfam profile PF04832: SOUL heme-binding protein"	341	+	453	19	2
At1g78470	1	hypothetical protein	143	-	2454		2
At1g78570	1	"similar to dTDP-glucose 4,6-dehydratase from Aneurinibacillus thermoaerophilus GI:16357461, RmlB from Leptospira borgpetersenii GI:4234803; contains Pfam profile PF01370 NAD dependent epimerase/dehydratase family"	443	-	871		2	Yes
At1g78600	1	similar to zinc finger protein GI:3618316 from (Oryza sativa)	300	+	835	159	2	Yes
At1g78670	1	similar to gamma glutamyl hydrolase GI:1679658 SP|P93164 from (Glycine max)	519	+	2662	98	2	Yes
At1g78680	1	identical to SP|O65355 Gamma-glutamyl hydrolase precursor (EC 3.4.19.9) (Gamma-Glu-X carboxypeptidase) (Conjugase) (GH) {Arabidopsis thaliana}	62	+	365	68	1	Yes
At1g78710	3	"similar to hypothetical protein GI:3201617 from (Arabidopsis thaliana); expression supported by MPSS"	71	+	1025		2
At1g78710	3	"similar to hypothetical protein GI:3201617 from (Arabidopsis thaliana); expression supported by MPSS"	522	+	1025		2
At1g78710	3	"similar to hypothetical protein GI:3201617 from (Arabidopsis thaliana); expression supported by MPSS"	523	-	1025		2
At1g78960	2	similar to lupeol synthase GI:1762150 from (Arabidopsis thaliana), 2,3-oxidosqualene-triterpenoid cyclase (Arabidopsis thaliana) GI:2738027	935	+	2214		2
At1g78960	2	similar to lupeol synthase GI:1762150 from (Arabidopsis thaliana), 2,3-oxidosqualene-triterpenoid cyclase (Arabidopsis thaliana) GI:2738027	936	-	2214		2
At1g79040	4	"identical to photosystem II 10 kDa polypeptide, chloroplast (precursor) SP:P27202 from (Arabidopsis thaliana); contains Pfam profile: PF04725 photosystem II 10 kDa polypeptide PsbR"	50	+	2447	67	1	Yes
At1g79040	4	"identical to photosystem II 10 kDa polypeptide, chloroplast (precursor) SP:P27202 from (Arabidopsis thaliana); contains Pfam profile: PF04725 photosystem II 10 kDa polypeptide PsbR"	51	-	2447	67	1	Yes
At1g79040	4	"identical to photosystem II 10 kDa polypeptide, chloroplast (precursor) SP:P27202 from (Arabidopsis thaliana); contains Pfam profile: PF04725 photosystem II 10 kDa polypeptide PsbR"	158	+	2447	67	2	Yes
At1g79040	4	"identical to photosystem II 10 kDa polypeptide, chloroplast (precursor) SP:P27202 from (Arabidopsis thaliana); contains Pfam profile: PF04725 photosystem II 10 kDa polypeptide PsbR"	185	+	2447	67	2	Yes
At1g79090	1	11408 (cDNA not full-length)	857	+	168		3	Yes
At1g79110	3	expressed protein	692	+	4797		2
At1g79110	3	expressed protein	693	-	4797		2
At1g79110	3	expressed protein	882	+	4797		2
At1g79260	1	expressed protein	25	+	1042	21	2
At1g79310	2	"similar to latex-abundant protein (Hevea brasiliensis) gb:AAD13216; contains Pfam profile PF00656: ICE-like protease (caspase) p20 domain"	223	+	1176		2
At1g79310	2	"similar to latex-abundant protein (Hevea brasiliensis) gb:AAD13216; contains Pfam profile PF00656: ICE-like protease (caspase) p20 domain"	824	+	1176		2
At1g79370	1	"similar to cytochrome P450 GI:984542 (Sorghum bicolor); similar to cytochrome P450 GI:6739530 (Manihot esculenta)"	578	-	2112		2
At1g79390	1	expressed protein	6	+	2889	45	1	Yes
At1g79450	1	"similar to GI:4966357; GI:4585976; GI:11994416; GI:9757735 from (Arabidopsis thaliana)"	205	+	356		2	Yes
At1g79670	1	"similar to wall-associated kinase 4 GI:3355308 from (Arabidopsis thaliana); isoform contains non-consensus AT-acceptor splice site."	418	+	974	13	2
At1g79730	1	contains proline-rich extensin domains, INTERPRO:IPR002965	353	-	1540	36	2
At1g79780	2	"contains 1 transmembrane domain; contains plant integral membrane protein domain, TIGR01569; contains Pfam PF04535 : Domain of unknown function (DUF588); similar to putative ethylene responsive element binding protein (GI:22135858) (Arabidopsis thaliana	637	+	851		2
At1g79780	2	"contains 1 transmembrane domain; contains plant integral membrane protein domain, TIGR01569; contains Pfam PF04535 : Domain of unknown function (DUF588); similar to putative ethylene responsive element binding protein (GI:22135858) (Arabidopsis thaliana	638	-	851		2
At1g79950	1	"similar to BRCA1-binding helicase-like protein BACH1 (GI:13661819) Homo sapiens).; contains similarity to helicase-like protein NHL GI:6969265 from (Homo sapiens)"	560	-	240		3
At1g80030	1	"similar to SP|Q05646 Chaperone protein dnaJ {Erysipelothrix rhusiopathiae}; contains Pfam profiles PF00226: DnaJ domain, PF01556: DnaJ C terminal region, PF00684: DnaJ central domain (4 repeats)"	921	-	930		2
At1g80090	1	"low similarity to SP|Q9MYP4 5'-AMP-activated protein kinase, gamma-3 subunit (AMPK gamma-3 chain) (AMPK gamma3) {Sus scrofa}; contains Pfam profile PF00571: CBS domain"	15	+	512		2
At1g80110	2	contains similarity to SKP1 interacting partner 3 (Arabidopsis thaliana) GI:10716951	123	+	728		2
At1g80110	2	contains similarity to SKP1 interacting partner 3 (Arabidopsis thaliana) GI:10716951	124	-	728		2
At1g80120	1	contains Pfam profile PF04525: Protein of unknown function (DUF567)	82	+	2144	97	1
At1g80130	1	expressed protein	866	+	758	168	3
At1g80150	1	"low similarity to fertility restorer (Petunia x hybrida) GI:22128587; contains Pfam profile PF01535: PPR repeat"	680	+	207		3
At1g80160	2	contains glyoxalase family protein domain, Pfam:PF00903	48	+	1003	98	1	Yes
At1g80160	2	contains glyoxalase family protein domain, Pfam:PF00903	49	-	1003	98	1	Yes
At1g80240	2	contains Pfam profile PF04862: Protein of unknown function, DUF642	271	+	260	27	3
At1g80240	2	contains Pfam profile PF04862: Protein of unknown function, DUF642	272	-	260	27	3
At1g80300	1	identical to SP|Q39002 Chloroplast ADP,ATP carrier protein 1, chloroplast precursor (ADP/ATP translocase 1) (Adenine nucleotide translocase 1) {Arabidopsis thaliana}	429	-	2129	98	2
At1g80450	1	contains PF05678: VQ motif	138	-	890		2
At1g80470	1	contains F-box domain Pfam:PF00646	468	+	7304		2
At1g80540	2	"; expression supported by MPSS"	739	+	1313		2
At1g80540	2	"; expression supported by MPSS"	740	-	1313		2
At1g80620	1	similar to ribosomal protein S15 GB:AAD36415 from (Thermotoga maritima)	582	-	1330	40	2
At1g80840	2	similar to WRKY transcription factor GB:BAA87058 GI:6472585 from (Nicotiana tabacum)	189	+	7995	142	2
At1g80840	2	similar to WRKY transcription factor GB:BAA87058 GI:6472585 from (Nicotiana tabacum)	916	-	7995	142	2
At1g80900	1	"low similarity to SP|Q01926 RNA splicing protein MRS2, mitochondrial precursor {Saccharomyces cerevisiae}; contains Pfam profile PF01544: CorA-like Mg2+ transporter protein"	115	-	1228		2
At1g80920	1	"similar to SP|Q05646 Chaperone protein dnaJ Erysipelothrix rhusiopathiae, SP|P45555 Chaperone protein dnaJ (HSP40) Staphylococcus aureus; contains Pfam profile PF00226 DnaJ domain"	288	-	3303	136	2
At1g80960	1	contains weak hit to Pfam PF00646: F-box domain	696	-	723		2
At2g01070	1	similar to membrane protein PTM1 precursor isolog GB:AAB65479	95	-	134	75	2
At2g01110	2	"identical to thylakoid membrane formation protein (cpTatC) GI:15004994 from (Arabidopsis thaliana); contains Pfam profile PF00902: MttB family; identical to cDNA apg2 for cpTatC GI:15004993"	83	+	2059	141	1
At2g01110	2	"identical to thylakoid membrane formation protein (cpTatC) GI:15004994 from (Arabidopsis thaliana); contains Pfam profile PF00902: MttB family; identical to cDNA apg2 for cpTatC GI:15004993"	84	-	2059	141	1
At2g01150	2	contains Pfam profile: PF00097 zinc finger, C3HC4 type (RING finger)	854	+	4013	54	2	Yes
At2g01150	2	contains Pfam profile: PF00097 zinc finger, C3HC4 type (RING finger)	855	-	4013	54	2	Yes
At2g01170	2	"weak similarity to GABA permease (Emericella nidulans) GI:4972245; contains Pfam profile PF00324: Amino acid permease"	584	+	698		2
At2g01170	2	"weak similarity to GABA permease (Emericella nidulans) GI:4972245; contains Pfam profile PF00324: Amino acid permease"	585	-	698		2
At2g01175	1	expressed protein	87	+	334		2
At2g01290	1	expressed protein	446	+	134		3	Yes
At2g01390	1	contains Pfam profile PF01535: PPR repeat	693	-	2706		2
At2g01440	1	ATP-dependent DNA helicase, putative	868	-	3724		2
At2g01490	2	"contains Pfam profile PF05721: Phytanoyl-CoA dioxygenase (PhyH); weak similarity to Phytanoyl-CoA dioxygenase, peroxisomal precursor (EC 1.14.11.18) (Phytanoyl-CoA alpha-hydroxylase) (PhyH) (Phytanic acid oxidase) (Swiss-Prot:O14832) (Homo sapiens)"	881	+	262	64	3
At2g01490	2	"contains Pfam profile PF05721: Phytanoyl-CoA dioxygenase (PhyH); weak similarity to Phytanoyl-CoA dioxygenase, peroxisomal precursor (EC 1.14.11.18) (Phytanoyl-CoA alpha-hydroxylase) (PhyH) (Phytanic acid oxidase) (Swiss-Prot:O14832) (Homo sapiens)"	882	-	262	64	3
At2g01600	3	"contains Pfam PF01417: ENTH domain. ENTH (Epsin N-terminal homology) domain; similar to clathrin assembly protein AP180 (GI:6492344) (Xenopus laevis)"	531	+	1019	157	2	Yes
At2g01600	3	"contains Pfam PF01417: ENTH domain. ENTH (Epsin N-terminal homology) domain; similar to clathrin assembly protein AP180 (GI:6492344) (Xenopus laevis)"	532	-	1019	157	2	Yes
At2g01600	3	"contains Pfam PF01417: ENTH domain. ENTH (Epsin N-terminal homology) domain; similar to clathrin assembly protein AP180 (GI:6492344) (Xenopus laevis)"	572	+	1019	157	2	Yes
At2g01930	2	expressed protein	10	+	126		2	Yes
At2g01930	2	expressed protein	487	+	126		3	Yes
At2g02050	1	"contains Pfam PF05676: NADH-ubiquinone oxidoreductase B18 subunit (NDUFB7); similar to NADH-ubiquinone oxidoreductase B18 subunit (EC 1.6.5.3) (EC 1.6.99.3) (Complex I-B18) (CI-B18) (Cell adhesion protein SQM1) (Swiss-Prot:P17568) (Homo sapiens); similar	767	-	152	40	3	Yes
At2g02180	1	identical to tobamovirus multiplication protein (TOM3) GI:15425641 from (Arabidopsis thaliana)	186	-	2065	112	2	Yes
At2g02350	1	nearly identical to SKP1 interacting partner 3 GI:10716951 from (Arabidopsis thaliana)	962	+	525	282	3
At2g02370	1	expressed protein	192	+	410		2
At2g02580	2	cytochrome P450 family protein	479	+	1036	39	2
At2g02580	2	cytochrome P450 family protein	480	-	1036	39	2
At2g02760	2	"E2; identical to gi:2689242, SP:P42745"	717	+	217		3
At2g02760	2	"E2; identical to gi:2689242, SP:P42745"	718	-	217		3
At2g02795	1	hypothetical protein	527	-	4949		2
At2g02980	1	contains Pfam profile PF01535: PPR repeat	538	-	69		3
At2g03050	2	contains Pfam profile PF02536: mTERF	366	+	6117	1	2
At2g03050	2	contains Pfam profile PF02536: mTERF	367	-	6117	1	2
At2g03170	2	"E3 ubiquitin ligase; similar to Skp1 homolog Skp1b GI:3068809, UIP2 GI:3719211 from (Arabidopsis thaliana)"	21	+	1074		2
At2g03170	2	"E3 ubiquitin ligase; similar to Skp1 homolog Skp1b GI:3068809, UIP2 GI:3719211 from (Arabidopsis thaliana)"	22	-	1074		2
At2g03220	1	identical to SP|Q9SWH5 Galactoside 2-alpha-L-fucosyltransferase (EC 2.4.1.69) (Xyloglucan alpha-(1,2)-fucosyltransferase) (AtFUT1) {Arabidopsis thaliana}	525	-	240	54	3
At2g03240	1	"similar to PHO1 protein (Arabidopsis thaliana) GI:20069032; contains Pfam profiles PF03105: SPX domain, PF03124: EXS family"	918	-	37		3	Yes
At2g03250	1	"similar to PHO1 protein (Arabidopsis thaliana) GI:20069032; contains Pfam profiles PF03105: SPX domain, PF03124: EXS family"	713	-	4835		2
At2g03290	4	"similar to SP|P49755 Transmembrane protein Tmp21 precursor (21 kDa Transmembrane trafficking protein) {Homo sapiens}; contains Pfam profile PF01105: emp24/gp25L/p24 family"	275	+	1236	55	2
At2g03290	4	"similar to SP|P49755 Transmembrane protein Tmp21 precursor (21 kDa Transmembrane trafficking protein) {Homo sapiens}; contains Pfam profile PF01105: emp24/gp25L/p24 family"	276	-	1236	55	2
At2g03290	4	"similar to SP|P49755 Transmembrane protein Tmp21 precursor (21 kDa Transmembrane trafficking protein) {Homo sapiens}; contains Pfam profile PF01105: emp24/gp25L/p24 family"	991	+	1236	55	2
At2g03290	4	"similar to SP|P49755 Transmembrane protein Tmp21 precursor (21 kDa Transmembrane trafficking protein) {Homo sapiens}; contains Pfam profile PF01105: emp24/gp25L/p24 family"	992	-	1236	55	2
At2g03430	2	contains ankyrin repeats, Pfam:PF00023	452	+	62		3	Yes
At2g03430	2	contains ankyrin repeats, Pfam:PF00023	453	-	62		3	Yes
At2g03530	1	"similar to A3 protein (Swiss-Prot:Q41706)(unknown function) (Vigna unguiculata); contains 9 transmembrane domains; supported by tandem duplication of F-box family protein (GI:3805763) (TIGR_Ath1:At2g07140) (Arabidopsis thaliana)"	554	-	720		2
At2g03690	1	contains Pfam profile PF05019: Coenzyme Q (ubiquinone) biosynthesis protein Coq4	88	+	1463	160	1
At2g03720	2	contains Pfam profile PF00582: universal stress protein family	626	+	335	194	3
At2g03720	2	contains Pfam profile PF00582: universal stress protein family	627	-	335	194	3
At2g03730	1	contains Pfam ACT domain PF01842	249	-	4255		2	Yes
At2g03740	1	"similar to cold-regulated gene cor15b (Arabidopsis thaliana) GI:456016; contains Pfam profile PF02987: Late embryogenesis abundant protein"	495	+	2538	68	2
At2g04038	1	contains Pfam profile: PF00170 bZIP transcription factor	532	-	1894		2
At2g04270	1	contains Pfam profile: PF00686 starch binding domain	577	-	3201		2
At2g04380	1	expressed protein	525	-	1520		2
At2g04395	1	expressed protein	348	-	611		2
At2g04430	1	"similar to SP|P53370 Nucleoside diphosphate-linked moiety X motif 6 {Homo sapiens}; contains Pfam profile PF00293: NUDIX domain"	531	-	2738	43	2
At2g04440	1	"similar to SP|P53370 Nucleoside diphosphate-linked moiety X motif 6 {Homo sapiens}; contains Pfam profile PF00293: NUDIX domain"	800	-	483	12	3
At2g04460	1	expressed protein	885	-	2292	123	2
At2g04515	1	expressed protein	651	+	1855	38	2
At2g04675	3	expressed protein	261	+	1399		2
At2g04675	3	expressed protein	262	-	1399		2
At2g04675	3	expressed protein	277	+	1399		2
At2g05000	1	and genefinder	351	-	450		2
At2g05320	1	identical to beta-1,2-N-acetylglucosaminyltransferase II GI:10183645 from (Arabidopsis thaliana)	913	-	1838		2
At2g05590	1	similar to nucleolar protein C7C (GI:13540302) (Rattus norvegicus)	736	+	10396	99	2
At2g05630	1	"identical to autophagy 8d (Arabidopsis thaliana) GI:19912157; contains Pfam profile PF02991: Microtubule associated protein 1A/1B, light chain 3"	112	-	1145	107	2	Yes
At2g05642	1	expressed protein	260	+	1136		2
At2g05752	4	hypothetical protein	617	+	2446		2
At2g05752	4	hypothetical protein	618	-	2446		2
At2g05752	4	hypothetical protein	636	+	2446		2
At2g05752	4	hypothetical protein	637	-	2446		2
At2g05755	4	contains Pfam PF00892: Integral membrane protein domain	943	+	364	12	3
At2g05755	4	contains Pfam PF00892: Integral membrane protein domain	944	-	364	12	3
At2g05755	4	contains Pfam PF00892: Integral membrane protein domain	962	+	364	12	3
At2g05755	4	contains Pfam PF00892: Integral membrane protein domain	963	-	364	12	3
At2g05810	2	"weak similarity to CCLS 65 (Silene latifolia) GI:2570102; contains Pfam profile PF00514: Armadillo/beta-catenin-like repeat"	301	+	8290	192	2
At2g05810	2	"weak similarity to CCLS 65 (Silene latifolia) GI:2570102; contains Pfam profile PF00514: Armadillo/beta-catenin-like repeat"	302	-	8290	192	2
At2g05880	1	weak similarity to Replication Protein A 70 kDa DNA-binding subunit (RP-A) (RF-A) (Replication factor-A protein 1) (Single-stranded DNA-binding protein) (DMRPA1) (GI:2498844)(SP:Q24492) (Drosophila melanogaster)	73	+	1716		2
At2g05900	1	contains Pfam profiles PF00856: SET domain, PF05033: Pre-SET motif, PF02182: YDG/SRA domain	570	+	891		2
At2g05990	2	strong similarity to enoyl-(acyl-carrier protein) reductase (NADH) SP:P80030 from (Brassica napus)	377	+	2516		2	Yes
At2g05990	2	strong similarity to enoyl-(acyl-carrier protein) reductase (NADH) SP:P80030 from (Brassica napus)	378	-	2516		2	Yes
At2g06010	1	expressed protein	989	-	661	23	3
At2g06025	1	"low similarity to streptothricin acetyltransferase homolog (Campylobacter jejuni) GI:6650363; contains Pfam profile PF00583: acetyltransferase, GNAT family"	34	-	3828		2
At2g06255	2	expressed protein	139	+	6800		2
At2g06255	2	expressed protein	140	-	6800		2
At2g06500	1	low similarity to transposase (Ipomoea purpurea) AB004906 GI:4063770	984	+	6215		2
At2g06700	2	hypothetical protein	717	+	480		3
At2g06700	2	hypothetical protein	718	-	480		3
At2g07090	1	expressed protein	572	-	2605		2
At2g07560	1	"similar to P-type H(+)-transporting ATPase from (Phaseolus vulgaris) GI:758250, (Lycopersicon esculentum) GI:1621440, SP|Q03194 {Nicotiana plumbaginifolia}, (Solanum tuberosum) GI:435001; contains InterPro accession IPR001757: ATPase, E1-E2 type"	36	-	4462	60	1
At2g07681	1	"strong similarity to cytochrome c biogenesis protein (Pisum sativum) GI:4850219, ABC-type heme transporter subunit (Oryza sativa (japonica cultivar-group)) GI:1395188; contains Pfam profile PF01578: Cytochrome C assembly protein"	729	+	40		3
At2g07689	1	"strong similarity to NADH-ubiquinone oxidoreductase (Arabidopsis thaliana) GI:1536885; contains Pfam profile PF00361: NADH-Ubiquinone/plastoquinone (complex I), various chains"	852	-	3444		2
At2g07714	1	similar to male sterility 1 proteins (GI:15554513,GI:15554515)) (Arabidopsis thaliana)	43	-	84		2
At2g07727	1	"contains Pfam profile PF00033: Cytochrome b(N-terminal)/b6/petB; ontains Pfam profile PF00032: Cytochrome b(C-terminal)/b6/petD; 99% identical to apocytochrome B (GI:6851014), cytochrome b (GI:402962), and Cytochrome b (Swiss-Prot:P42792) (Arabidopsis t	361	-	1398	285	2
At2g09910	1	hypothetical protein	167	+	1458		2
At2g10350	2	"similar to At5g28170, At1g35110, At1g44880, At3g42530, At4g19320, At5g36020, At4g03970, At3g43010 ; contains Pfam profile PF02902: Ulp1 protease family, C-terminal catalytic domain"	546	+	4396		2
At2g10350	2	"similar to At5g28170, At1g35110, At1g44880, At3g42530, At4g19320, At5g36020, At4g03970, At3g43010 ; contains Pfam profile PF02902: Ulp1 protease family, C-terminal catalytic domain"	547	-	4396		2
At2g10602	1	hypothetical protein	796	-	3863		2
At2g10836	1	hypothetical protein	454	-	923		2
At2g10930	1	expressed protein	752	-	1146	49	2
At2g11200	1	F-box family protein	40	-	2966		2
At2g11345	1	similar to At3g42690, At4g04130	628	-	1939		2
At2g11570	2	hypothetical protein	769	+	2346		2
At2g11570	2	hypothetical protein	770	-	2346		2
At2g11620	1	hypothetical protein	658	-	688		2	Yes
At2g12190	2	cytochrome P450, putative	349	+	450		2
At2g12190	2	cytochrome P450, putative	350	-	450		2
At2g12405	1	hypothetical protein	89	-	2569		2
At2g12610	1	"; expression supported by MPSS"	847	-	1132		2
At2g13125	1	hypothetical protein	284	+	784		2
At2g13150	1	contains a bZIP transcription factor basic domain signature (PDOC00036)	325	+	6765		2
At2g13430	1	hypothetical protein	153	+	2489		2
At2g13640	2	"identical to cDNA GDP-Mannose transporter (GONST1) GI:15487236; PMID 11595802"	799	+	704		3
At2g13640	2	"identical to cDNA GDP-Mannose transporter (GONST1) GI:15487236; PMID 11595802"	800	-	704		3
At2g14095	1	expressed protein	745	+	809	39	2
At2g14110	1	expressed protein	956	-	15633	110	2
At2g14835	1	contains Pfam profile: PF00097 zinc finger, C3HC4 type (RING finger)	113	-	1083		2
At2g14850	1	expressed protein	537	-	3124		2
At2g15050	1	"similar to SP|Q42641 nonspecific lipid-transfer protein A precursor (LTP A) (Wax-associated protein 9A) {Brassica oleracea}; contains Pfam Protease inhibitor/seed storage/LTP family domain PF00234"	336	-	4721		2	Yes
At2g15220	1	"similar to NtPRp27 (Nicotiana tabacum) GI:5360263; contains Pfam profile PF04450: Plant Basic Secretory Protein"	686	-	1903	30	2
At2g15450	4	"similar to SP|P35339 Exopolygalacturonase precursor (EC 3.2.1.67) (Pectinase) (Galacturan 1,4-alpha-galacturonidase) {Zea mays}; contains Pfam profile PF00295: Glycosyl hydrolases family 28 (polygalacturonases)"	252	+	2705		2
At2g15450	4	"similar to SP|P35339 Exopolygalacturonase precursor (EC 3.2.1.67) (Pectinase) (Galacturan 1,4-alpha-galacturonidase) {Zea mays}; contains Pfam profile PF00295: Glycosyl hydrolases family 28 (polygalacturonases)"	253	-	2705		2
At2g15450	4	"similar to SP|P35339 Exopolygalacturonase precursor (EC 3.2.1.67) (Pectinase) (Galacturan 1,4-alpha-galacturonidase) {Zea mays}; contains Pfam profile PF00295: Glycosyl hydrolases family 28 (polygalacturonases)"	477	+	2705		2
At2g15450	4	"similar to SP|P35339 Exopolygalacturonase precursor (EC 3.2.1.67) (Pectinase) (Galacturan 1,4-alpha-galacturonidase) {Zea mays}; contains Pfam profile PF00295: Glycosyl hydrolases family 28 (polygalacturonases)"	478	-	2705		2
At2g15690	2	contains Pfam profile PF01535: PPR repeat	570	+	1373	183	2	Yes
At2g15690	2	contains Pfam profile PF01535: PPR repeat	571	-	1373	183	2	Yes
At2g15760	2	"similar to AR781 GI:1669593 from (Arabidopsis thaliana); AR781 complements pheromone receptor deficient mutant of Shizosaccharomyces pombe"	415	+	1493	123	2
At2g15760	2	"similar to AR781 GI:1669593 from (Arabidopsis thaliana); AR781 complements pheromone receptor deficient mutant of Shizosaccharomyces pombe"	416	-	1493	123	2
At2g15815	2	hypothetical protein	629	+	272		3
At2g15815	2	hypothetical protein	630	-	272		3
At2g15880	1	"similar to extensin-like protein (Lycopersicon esculentum) gi|5917664|gb|AAD55979; contains leucine-rich repeats, Pfam:PF00560; contains proline rich extensin domains, INTERPRO:IPR002965"	554	-	3726		2
At2g15980	2	contains Pfam profile PF01535: PPR repeat	119	+	156		2
At2g15980	2	contains Pfam profile PF01535: PPR repeat	170	+	156		3
At2g16700	1	identical to SP|Q9ZNT3 Actin-depolymerizing factor 5 (ADF-5) (AtADF5) {Arabidopsis thaliana}	697	+	7021	95	2
At2g16900	1	expressed protein	972	-	1747		2
At2g16950	1	"similar to SP|Q92973 Importin beta-2 subunit (Transportin) {Homo sapiens}; contains Pfam profile PF03810: Importin-beta N-terminal domain"	186	-	6438	92	2
At2g17270	1	contains Pfam profile: PF00153 mitochondrial carrier protein	219	+	344		2
At2g17320	1	"similar to Probable pantothenate kinase 1 (Pantothenic acid kinase 1) (Swiss-Prot:Q8L5Y9) (Arabidopsis thaliana); similar to Pantothenate kinase 4 (Pantothenic acid kinase 4) (hPanK4) (Swiss-Prot:Q9NVE7) (Homo sapiens); contains Pfam PF01937: Protein of	42	-	1067	26	2	Yes
At2g17350	1	expressed protein	135	-	1423	226	1
At2g17360	1	contains ribosomal protein S4 signature from residues 8 to 22	804	+	110		3
At2g17380	2	identical to clathrin assembly protein AP19 GI:2231698 from (Arabidopsis thaliana)	749	+	800	120	2
At2g17380	2	identical to clathrin assembly protein AP19 GI:2231698 from (Arabidopsis thaliana)	750	-	800	120	2
At2g17420	3	identical to SP|Q39242	499	+	669	12	2	Yes
At2g17420	3	identical to SP|Q39242	500	-	669	12	2	Yes
At2g17420	3	identical to SP|Q39242	708	+	669	12	3	Yes
At2g17500	3	contains auxin efflux carrier domain, Pfam:PF03547	296	+	4635		2	Yes
At2g17500	3	contains auxin efflux carrier domain, Pfam:PF03547	955	+	4635		2	Yes
At2g17500	3	contains auxin efflux carrier domain, Pfam:PF03547	956	-	4635		2	Yes
At2g17700	1	"similar to protein kinase (gi:170047) from Glycine max; contains a protein kinase domain profile (PDOC00100) (PF00069)"	58	-	214	117	1
At2g17750	2	contains Pfam profile PF03080: Arabidopsis proteins of unknown function	628	+	1409		2
At2g17750	2	contains Pfam profile PF03080: Arabidopsis proteins of unknown function	629	-	1409		2
At2g17780	2	contains Pfam profile PF04749: Protein of unknown function, DUF614	324	+	1311		2
At2g17780	2	contains Pfam profile PF04749: Protein of unknown function, DUF614	958	-	1311		2
At2g17840	1	senescence/dehydration-associated protein-related (ERD7)	913	-	993	260	2	Yes
At2g17980	1	"similar to SWISS-PROT:P22213 SLY1 protein (Saccharomyces cerevisiae); contains Pfam domain, PF00995: Sec1 family"	897	-	203	178	3
At2g18120	1	"similar to lateral root primordium 1 (LRP1) (Arabidopsis thaliana) GI:882341; contains Pfam profile PF05142: Domain of unknown function (DUF702)"	979	+	1587		2
At2g18150	1	"peroxidase (Arabidopsis thaliana) gi|6822093|emb|CAB71009; identical to cDNA class III peroxidase ATP36 pseudogene, GI:17530548; contains Pfam profile PF00141: Peroxidase"	610	-	3255	67	2	Yes
At2g18230	1	nearly identical to SP|P21216 Soluble inorganic pyrophosphatase (EC 3.6.1.1) (Pyrophosphate phospho- hydrolase) (PPase) {Arabidopsis thaliana}	648	+	75		3	Yes
At2g18280	2	"identical to tubby-like protein 2 (GI:27372512) {Arabidopsis thaliana}; similar to phosphodiesterase (GI:467578) (Mus musculus); similar to Tubby related protein 2 (Tubby-like protein 2) (P4-6 protein) (Fragment) (SP:P46686) (Mus musculus); contains Pfa	360	+	2610		2
At2g18280	2	"identical to tubby-like protein 2 (GI:27372512) {Arabidopsis thaliana}; similar to phosphodiesterase (GI:467578) (Mus musculus); similar to Tubby related protein 2 (Tubby-like protein 2) (P4-6 protein) (Fragment) (SP:P46686) (Mus musculus); contains Pfa	361	-	2610		2
At2g18350	2	zinc finger homeobox family protein / ZF-HD homeobox family protein	143	-	1911	171	1
At2g18350	2	zinc finger homeobox family protein / ZF-HD homeobox family protein	789	+	1911	171	2
At2g18450	1	strong similarity to SP|O82663 Succinate dehydrogenase (ubiquinone) flavoprotein subunit, mitochondrial (EC 1.3.5.1) (FP) (Flavoprotein subunit of complex II) {Arabidopsis thaliana}	922	+	473	3	3
At2g18500	2	"69% similar to ovate protein (GI:23429649) (Lycopersicon esculentum); contains TIGRFAM TIGR01568 : uncharacterized plant-specific domain TIGR01568"	927	+	5610	68	2
At2g18500	2	"69% similar to ovate protein (GI:23429649) (Lycopersicon esculentum); contains TIGRFAM TIGR01568 : uncharacterized plant-specific domain TIGR01568"	928	-	5610	68	2
At2g18650	1	"similar to RING-H2 finger protein RHX1a (Arabidopsis thaliana) GI:3790591; contains Pfam profile PF00097: Zinc finger, C3HC4 type (RING finger)"	794	+	1971		2
At2g18800	1	similar to xyloglucan endotransglycosylase TCH4 GI:886116 from (Arabidopsis thaliana)	86	+	481	35	2
At2g18830	1	hypothetical protein	911	+	104		3
At2g18876	4	expressed protein	412	+	879		2
At2g18876	4	expressed protein	719	+	879		2
At2g18876	4	expressed protein	720	-	879		2
At2g18876	4	expressed protein	761	+	879		2
At2g18880	1	contains Pfam profile PF00041: Fibronectin type III domain	74	-	4472		2
At2g18970	1	expressed protein	677	-	1496	257	2
At2g19110	3	"similar to cadmium efflux pump protein from Geobacillus stearothermophilus (GI:16753175), cadmium resistance protein B from Staphylococcus aureus (GI:14020985); T20K24.13 has been merged with T20K24.12 per suggestion of Dr. Kristian Axelsen (axe@biobase.	476	+	3987		2
At2g19110	3	"similar to cadmium efflux pump protein from Geobacillus stearothermophilus (GI:16753175), cadmium resistance protein B from Staphylococcus aureus (GI:14020985); T20K24.13 has been merged with T20K24.12 per suggestion of Dr. Kristian Axelsen (axe@biobase.	477	-	3987		2
At2g19110	3	"similar to cadmium efflux pump protein from Geobacillus stearothermophilus (GI:16753175), cadmium resistance protein B from Staphylococcus aureus (GI:14020985); T20K24.13 has been merged with T20K24.12 per suggestion of Dr. Kristian Axelsen (axe@biobase.	576	-	3987		2
At2g19230	3	"similar to light repressible receptor protein kinase (Arabidopsis thaliana) gi|1321686|emb|CAA66376; contains leucine rich repeat (LRR) domains, Pfam:PF00560; contains protein kinase domain, Pfam:PF00069"	709	+	2597		2
At2g19230	3	"similar to light repressible receptor protein kinase (Arabidopsis thaliana) gi|1321686|emb|CAA66376; contains leucine rich repeat (LRR) domains, Pfam:PF00560; contains protein kinase domain, Pfam:PF00069"	710	-	2597		2
At2g19230	3	"similar to light repressible receptor protein kinase (Arabidopsis thaliana) gi|1321686|emb|CAA66376; contains leucine rich repeat (LRR) domains, Pfam:PF00560; contains protein kinase domain, Pfam:PF00069"	752	+	2597		2
At2g19290	1	expressed protein	959	-	1165		2
At2g19350	1	expressed protein	362	+	262	127	3	Yes
At2g19360	2	contains Pfam profile PF03080: Arabidopsis proteins of unknown function	706	-	1320		2
At2g19360	2	contains Pfam profile PF03080: Arabidopsis proteins of unknown function	814	-	1320		2
At2g19380	1	"similar to UBP1 interacting protein 1a (Arabidopsis thaliana) GI:19574236; contains InterPro entry IPR000504: RNA-binding region RNP-1 (RNA recognition motif) (RRM); contains Pfam profile PF00096: Zinc finger, C2H2 type"	451	+	481		2
At2g19385	1	weak similarity to Cell growth regulating nucleolar protein (Swiss-Prot:Q08288) (Mus musculus)	508	-	430	114	3
At2g19620	1	"similar to SP|O23969 Pollen specific protein SF21 {Helianthus annuus}; contains Pfam profile PF03096: Ndr family"	691	-	2160		2
At2g19740	1	60S ribosomal protein L31 (RPL31A)	415	+	295	60	3
At2g19790	1	contains Pfam profile: PF01217 clathrin adaptor complex small chain	703	+	3156	71	2
At2g19900	1	similar to NADP-dependent malic enzyme (EC 1.1.1.40) (NADP-ME) (SP:P51615) {Vitis vinifera}	832	+	2261	50	2	Yes
At2g19980	1	"low similarity to SP|P33154 Pathogenesis-related protein 1 precursor (PR-1) {Arabidopsis thaliana}; contains Pfam profile PF00188: SCP-like extracellular protein"	339	+	3222		2
At2g20040	2	similar to protein kinase (Homo sapiens) gi|1052737|emb|CAA59733	889	+	448		3	Yes
At2g20040	2	similar to protein kinase (Homo sapiens) gi|1052737|emb|CAA59733	890	-	448		3	Yes
At2g20430	1	contains Pfam PF00786: P21-Rho-binding domain	316	-	560		2
At2g20495	1	expressed protein	407	-	276	15	3
At2g20585	1	expressed protein	490	+	232		3
At2g20720	4	contains Pfam TIGR00756: pentatricopeptide repeat domain	78	+	2089		2
At2g20720	4	contains Pfam TIGR00756: pentatricopeptide repeat domain	79	-	2089		2
At2g20720	4	contains Pfam TIGR00756: pentatricopeptide repeat domain	116	+	2089		2
At2g20720	4	contains Pfam TIGR00756: pentatricopeptide repeat domain	117	-	2089		2
At2g20890	1	expressed protein	705	-	404	115	3	Yes
At2g20930	1	expressed protein	332	-	686	81	2
At2g21050	2	"similar to AUX1 (Arabidopsis thaliana) GI:1531758; contains Pfam profile PF01490: Transmembrane amino acid transporter protein"	228	+	5069	199	2	Yes
At2g21050	2	"similar to AUX1 (Arabidopsis thaliana) GI:1531758; contains Pfam profile PF01490: Transmembrane amino acid transporter protein"	229	-	5069	199	2	Yes
At2g21060	1	"identical to Glycine-rich protein 2b (AtGRP2b) (Arabidopsis thaliana) SWISS-PROT:Q38896; contains Pfam domains PF00313: 'Cold-shock' DNA-binding domain and PF00098: Zinc knuckle"	436	+	156	62	3	Yes
At2g21290	1	expressed protein	704	-	160	32	3
At2g21330	1	strong similarity to plastidic fructose-bisphosphate aldolase (EC 4.1.2.13) from Nicotiana paniculata (NPALDP1) (GI:4827251), Oryza sativa, PIR2:T02057 (SP|Q40677)	482	-	307	60	3
At2g21340	1	similar to enhanced disease susceptibility 5 (Arabidopsis thaliana) GI:16589070	661	-	2344	83	2
At2g21530	2	forkhead-associated domain-containing protein / FHA domain-containing protein	615	+	219	48	3
At2g21530	2	forkhead-associated domain-containing protein / FHA domain-containing protein	616	-	219	48	3
At2g21730	2	"similar to ELI3-2 (SP|Q02972), sinapyl alcohol dehydrogenase (Populus tremuloides) (gi:14279694); contains Pfam zinc-binding dehydrogenase domain PF00107"	323	-	3251		2
At2g21730	2	"similar to ELI3-2 (SP|Q02972), sinapyl alcohol dehydrogenase (Populus tremuloides) (gi:14279694); contains Pfam zinc-binding dehydrogenase domain PF00107"	556	-	3251		2
At2g21910	1	cytochrome P450, putative	394	-	5275		2
At2g21950	1	identical to SKP1 interacting partner 6 GI:10716957 from (Arabidopsis thaliana)	897	+	18	1	3	Yes
At2g21960	1	expressed protein	840	-	273	71	3
At2g22320	2	hypothetical protein	765	+	1145		2
At2g22320	2	hypothetical protein	766	-	1145		2
At2g22610	2	kinesin motor protein-related	453	+	499		2
At2g22610	2	kinesin motor protein-related	454	-	499		2
At2g22670	1	identical to SP|Q38826 Auxin-responsive protein IAA8 (Indoleacetic acid-induced protein 8) {Arabidopsis thaliana}	698	-	5346		2
At2g22900	1	very low similarity to alpha-1,2-galactosyltransferase, Schizosaccharomyces pombe (SP|Q09174)	444	-	885	99	2
At2g22940	1	"; expression supported by MPSS"	754	+	491		3
At2g23140	1	contains Pfam domain, PF00514: Armadillo/beta-catenin-like repeats and Pfam, PF04564: U-box domain	490	-	467		3
At2g23350	1	polyadenylate-binding protein, putative / PABP, putative	129	-	4179	156	1	Yes
At2g23400	2	"similar to GI:796076; this may be a pseudogene."	519	+	358		3
At2g23400	2	"similar to GI:796076; this may be a pseudogene."	520	-	358		3
At2g23550	3	"similar to ethylene-induced esterase (Citrus sinensis) GI:14279437, polyneuridine aldehyde esterase (Rauvolfia serpentina) GI:6651393; contains Pfam profile PF00561: hydrolase, alpha/beta fold family"	914	+	1400	10	2
At2g23550	3	"similar to ethylene-induced esterase (Citrus sinensis) GI:14279437, polyneuridine aldehyde esterase (Rauvolfia serpentina) GI:6651393; contains Pfam profile PF00561: hydrolase, alpha/beta fold family"	915	-	1400	10	2
At2g23550	3	"similar to ethylene-induced esterase (Citrus sinensis) GI:14279437, polyneuridine aldehyde esterase (Rauvolfia serpentina) GI:6651393; contains Pfam profile PF00561: hydrolase, alpha/beta fold family"	932	-	1400	10	2
At2g23810	1	similar to senescence-associated protein 5 (Hemerocallis hybrid cultivar) gi|3551954|gb|AAC34855	360	+	2884	99	2
At2g23820	2	contains Pfam profile PF01966: HD domain	24	+	3448	19	2	Yes
At2g23820	2	contains Pfam profile PF01966: HD domain	25	-	3448	19	2	Yes
At2g23830	1	similar to VAP27 GI:6688926 (Nicotiana plumbaginifolia)	985	+	746		3
At2g23840	2	contains Pfam profile PF01844: HNH endonuclease	259	+	9285		2
At2g23840	2	contains Pfam profile PF01844: HNH endonuclease	260	-	9285		2
At2g23930	1	similar to small nuclear ribonucleoprotein G (snRNP-G, Sm protein G, Sm-G, SmG) (Homo sapiens) SWISS-PROT:Q15357	947	+	1053	88	2
At2g23960	2	similar to defense-related protein (Brassica carinata) GI:14009290	854	+	5773		2
At2g23960	2	similar to defense-related protein (Brassica carinata) GI:14009290	855	-	5773		2
At2g23990	2	plastocyanin-like domain-containing protein	585	+	427		3
At2g23990	2	plastocyanin-like domain-containing protein	586	-	427		3
At2g24180	1	cytochrome P450 family protein	915	+	4860	43	2
At2g24470	1	hypothetical protein	892	-	437		3
At2g24480	1	"low similarity to RING-H2 finger protein RHY1a (Arabidopsis thaliana) GI:3790593; contains Pfam profile PF00097: Zinc finger, C3HC4 type (RING finger)"	860	+	965		2
At2g24530	2	"; expression supported by MPSS"	990	+	3278		2
At2g24530	2	"; expression supported by MPSS"	991	-	3278		2
At2g24820	2	"similar to Rieske iron-sulfur protein Tic55 from Pisum sativum (gi:2764524); contains Pfam PF00355 Rieske (2Fe-2S) domain"	152	+	279	59	2
At2g24820	2	"similar to Rieske iron-sulfur protein Tic55 from Pisum sativum (gi:2764524); contains Pfam PF00355 Rieske (2Fe-2S) domain"	153	-	279	59	2
At2g24990	1	"similar to extragenic suppressor of the bimD6 mutation (SUDD) (Emericella nidulans) GI:2338556, RIO1 (Saccharomyces cerevisiae) GI:1359602; contains Pfam profile PF01163: RIO1 family"	69	+	1152		2
At2g25310	1	expressed protein	585	-	2131	87	2
At2g25380	1	"very low similarity to SP|O95376 Ariadne-2 protein homolog (ARI-2) (Triad1 protein) {Homo sapiens}; contains Pfam profile PF01485: IBR (In Between Ring fingers) domain"	524	+	567		2
At2g25480	3	expressed protein	24	+	981		2
At2g25480	3	expressed protein	25	-	981		2
At2g25480	3	expressed protein	52	-	981		2
At2g25490	1	contains similarity to grr1 GI:2407790 from (Glycine max)	351	+	1684	253	2
At2g25530	2	contains Pfam profile: PF03969 AFG1-like ATPase	379	+	701		2
At2g25530	2	contains Pfam profile: PF03969 AFG1-like ATPase	380	-	701		2
At2g25560	1	contains Pfam profile PF00226 DnaJ domain	380	+	458		2
At2g26100	1	contains Pfam profile: PF01762 galactosyltransferase	122	-	2080	79	2
At2g26190	1	contains Pfam profile PF00612: IQ calmodulin-binding motif	745	+	2541		2	Yes
At2g26210	2	contains ankyrin repeats, Pfam:PF00023	881	+	685		3
At2g26210	2	contains ankyrin repeats, Pfam:PF00023	882	-	685		3
At2g26230	1	identical to uricase SP:O04420 from (Arabidopsis thaliana)	728	+	2124		2
At2g26250	1	identical to GB:AJ010713 (fiddlehead protein)	851	+	1960	83	2	Yes
At2g26320	2	contains Pfam profile PF00319: SRF-type transcription factor (DNA-binding and dimerisation domain)	603	+	1235		2
At2g26320	2	contains Pfam profile PF00319: SRF-type transcription factor (DNA-binding and dimerisation domain)	604	-	1235		2
At2g26390	1	"similar to phloem serpin-1 (Cucurbita maxima) GI:9937311; contains Pfam profile PF00079: Serpin (serine protease inhibitor)"	328	+	1029		2
At2g26420	1	"similar to phosphatidylinositol-4-phosphate 5-kinase AtPIP5K1 (Arabidopsis thaliana) GI:3702691; contains Pfam profiles PF01504: Phosphatidylinositol-4-phosphate 5-Kinase, PF02493: MORN repeat"	131	-	2682		2
At2g26610	2	"; expression supported by MPSS"	777	+	287		3
At2g26610	2	"; expression supported by MPSS"	778	-	287		3
At2g27090	3	contains Pfam domains, PF04782: Protein of unknown function (DUF632) and PF04783: Protein of unknown function (DUF630)	313	+	6072		2	Yes
At2g27090	3	contains Pfam domains, PF04782: Protein of unknown function (DUF632) and PF04783: Protein of unknown function (DUF630)	492	+	6072		2	Yes
At2g27090	3	contains Pfam domains, PF04782: Protein of unknown function (DUF632) and PF04783: Protein of unknown function (DUF630)	655	+	6072		2	Yes
At2g27170	1	"similar to basement membrane-associated chondroitin proteoglycan Bamacan (Rattus norvegicus) GI:1785540; contains Pfam profile PF02463: RecF/RecN/SMC N terminal domain. No suitalble start codon was identified."	958	+	1115		2	Yes
At2g27200	2	contains Pfam domain, PF01926: GTPase of unknown function	602	+	1992		2	Yes
At2g27200	2	contains Pfam domain, PF01926: GTPase of unknown function	603	-	1992		2	Yes
At2g27280	2	hypothetical protein	77	-	617		2
At2g27280	2	hypothetical protein	723	+	617		3
At2g27300	1	"contains Pfam PF02365: No apical meristem (NAM) domain;"	123	+	624		2
At2g27310	1	"contains Pfam PF00646: F-box domain;; similar to SKP1 interacting partner 2 (SKIP2) TIGR_Ath1:At5g67250"	638	-	1906		2	Yes
At2g27535	1	contains similarity to Swiss-Prot:P53029 ribosomal protein L10A (Arabidopsis thaliana)	759	+	493	207	3
At2g27540	1	expressed protein	964	+	2806	23	2
At2g27570	1	"similar to steroid sulfotransferase from (Brassica napus) GI:3420008, GI:3420006; contains Pfam profile PF00685: Sulfotransferase domain"	697	-	647		3
At2g27730	1	"contains 1 transmembrane domain; similar to Unknown mitochondrial protein At2g27730 (Swiss-Prot:Q9ZUX4) (Arabidopsis thaliana) similar to F1F0-ATPase inhibitor protein (GI:5821432) (Oryza sativa)"	134	-	250		2
At2g28085	1	similar to auxin-induced protein TGSAUR22 (GI:10185820) (Tulipa gesneriana)	131	+	4826	64	2
At2g28150	1	expressed protein	56	+	3833	179	1
At2g28310	2	contains Pfam profile PF05212: Protein of unknown function (DUF707)	793	+	713		3
At2g28310	2	contains Pfam profile PF05212: Protein of unknown function (DUF707)	794	-	713		3
At2g28470	1	similar to Beta-galactosidase precursor SP:P48980 from (Lycopersicon esculentum)	267	+	35		3	Yes
At2g28550	1	nearly identical to AP2 domain transcription factor RAP2.7 (GI:2281639) (Arabidopsis thaliana)	209	-	2223	292	1	Yes
At2g28760	3	"similar to UDP-glucuronic acid decarboxylase Uxs1p from Filobasidiella neoformans GI:14318327; contains Pfam profile PF01370 NAD dependent epimerase/dehydratase family"	359	-	1731		2	Yes
At2g28760	3	"similar to UDP-glucuronic acid decarboxylase Uxs1p from Filobasidiella neoformans GI:14318327; contains Pfam profile PF01370 NAD dependent epimerase/dehydratase family"	511	+	1731		2	Yes
At2g28760	3	"similar to UDP-glucuronic acid decarboxylase Uxs1p from Filobasidiella neoformans GI:14318327; contains Pfam profile PF01370 NAD dependent epimerase/dehydratase family"	512	-	1731		2	Yes
At2g29390	2	"nearly identical to sterol 4-alpha-methyl-oxidase GI:16973469 from (Arabidopsis thaliana); identical to cDNA sterol 4-alpha-methyl-oxidase (SMO) partial cds, GI:16973431"	894	+	418		3
At2g29390	2	"nearly identical to sterol 4-alpha-methyl-oxidase GI:16973469 from (Arabidopsis thaliana); identical to cDNA sterol 4-alpha-methyl-oxidase (SMO) partial cds, GI:16973431"	895	-	418		3
At2g29400	2	identical to SP|P30366| Serine/threonine protein phosphatase PP1 isozyme 1 (EC 3.1.3.16) {Arabidopsis thaliana}, phosphoprotein phosphatase 1 GI:166572 (Arabidopsis thaliana)	625	+	208	115	3
At2g29400	2	identical to SP|P30366| Serine/threonine protein phosphatase PP1 isozyme 1 (EC 3.1.3.16) {Arabidopsis thaliana}, phosphoprotein phosphatase 1 GI:166572 (Arabidopsis thaliana)	626	-	208	115	3
At2g29490	3	similar to glutathione S-transferase 103-1A (Arabidopsis thaliana) SWISS-PROT:P46421	369	+	246	113	3	Yes
At2g29490	3	similar to glutathione S-transferase 103-1A (Arabidopsis thaliana) SWISS-PROT:P46421	370	-	246	113	3	Yes
At2g29490	3	similar to glutathione S-transferase 103-1A (Arabidopsis thaliana) SWISS-PROT:P46421	384	-	246	113	3	Yes
At2g29570	1	proliferating cell nuclear antigen 2 (PCNA2)	346	+	571		2	Yes
At2g29580	1	"similar to SP|O59800 Cell cycle control protein cwf5 {Schizosaccharomyces pombe}; contains Pfam profile: PF00076 RNA recognition motif (aka RRM, RBD, or RNP domain)"	511	+	219	88	3	Yes
At2g29590	1	contains Pfam profile PF03061: thioesterase family protein	345	-	119	16	3
At2g29600	1	"similar to SKP1 interacting partner 6 (Arabidopsis thaliana) GI:10716957; contains Pfam profiles PF01344: Kelch motif, PF00646: F-box domain"	342	+	814	510	1
At2g29660	2	contains zinc finger, C2H2 type, domain, PROSITE:PS00028	866	+	2840	456	2	Yes
At2g29660	2	contains zinc finger, C2H2 type, domain, PROSITE:PS00028	867	-	2840	456	2	Yes
At2g29750	2	contains Pfam profile: PF00201 UDP-glucoronosyl and UDP-glucosyl transferase	121	+	1359	175	1	Yes
At2g29750	2	contains Pfam profile: PF00201 UDP-glucoronosyl and UDP-glucosyl transferase	127	+	1359	175	1	Yes
At2g29760	1	contains Pfam profile PF01535: PPR repeat	469	-	1187		2	Yes
At2g30070	1	"identical to potassium transporter (Arabidopsis thaliana) gi|2654088|gb|AAB87687; KUP/HAK/KT Transporter family member, PMID:11500563"	579	-	6135	42	2
At2g30130	1	identical to SP|Q8LBW3 LOB domain protein 12 {Arabidopsis thaliana}	612	+	6719	110	2	Yes
At2g30260	1	similar to spliceosomal protein (Solanum tuberosum) GI:169589	920	+	206	75	3	Yes
At2g30290	1	similar to vacuolar sorting receptor homolog (Arabidopsis thaliana) GI:1737218	472	-	549		2
At2g30320	1	"similar to pseudouridine synthase (Schizosaccharomyces pombe) GI:6469502; contains Pfam profile PF01416: tRNA pseudouridine synthase"	614	+	1356		2
At2g30370	1	weak similarity to pollen major allergen 2 protein (Juniperus ashei) gi|9955725|emb|CAC05582	484	+	1742		2
At2g30390	1	identical to Swiss-Prot:O04921 ferrochelatase II, chloroplast precursor (EC 4.99.1.1) (Protoheme ferro-lyase) (Heme synthetase) (Arabidopsis thaliana)	231	-	453	105	2
At2g30410	1	identical to cDNA tubulin folding cofactor A, GI:20514256, SP|O04350 Tubulin-specific chaperone A (Tubulin-folding cofactor A) (CFA) (TCP1-chaperonin cofactor A homolog) {Arabidopsis thaliana}	594	+	1771		2
At2g30470	1	"low similarity to FUSCA3 (Arabidopsis thaliana) GI:3582518; contains Pfam profile PF02362: B3 DNA binding domain"	488	-	2017	309	2
At2g30500	2	similar to kinase interacting protein 1 (GI:13936326) (Petunia integrifolia)	229	+	2388		2	Yes
At2g30500	2	similar to kinase interacting protein 1 (GI:13936326) (Petunia integrifolia)	230	-	2388		2	Yes
At2g30505	2	Expressed protein	204	+	902	477	1
At2g30505	2	Expressed protein	205	-	902	477	1
At2g30615	1	expressed protein	476	-	85		3
At2g30670	1	similar to tropinone reductase SP:P50165 from (Datura stramonium)	183	-	7647		2
At2g30840	1	similar to 2A6 (GI:599622) and tomato ethylene synthesis regulatory protein E8 (SP|P10967)	981	-	1145	16	2
At2g31082	1	CLAVATA3/ESR-Related 7 (CLE7)	228	+	2839		2
At2g31310	3	identical to SP|Q9SJW5| LOB domain protein 14 {Arabidopsis thaliana}	161	+	1520		2
At2g31310	3	identical to SP|Q9SJW5| LOB domain protein 14 {Arabidopsis thaliana}	162	-	1520		2
At2g31310	3	identical to SP|Q9SJW5| LOB domain protein 14 {Arabidopsis thaliana}	343	-	1520		2
At2g31450	2	"similar to endonuclease III (Homo sapiens) GI:1753174; contains Pfam profile PF00633: Helix-hairpin-helix motif"	480	+	160	43	3
At2g31450	2	"similar to endonuclease III (Homo sapiens) GI:1753174; contains Pfam profile PF00633: Helix-hairpin-helix motif"	481	-	160	43	3
At2g31540	2	"similar to family II lipases EXL3 GI:15054386, EXL1 GI:15054382, EXL2 GI:15054384 from (Arabidopsis thaliana); contains Pfam profile PF00657: GDSL-like Lipase/Acylhydrolase"	235	+	172	20	3
At2g31540	2	"similar to family II lipases EXL3 GI:15054386, EXL1 GI:15054382, EXL2 GI:15054384 from (Arabidopsis thaliana); contains Pfam profile PF00657: GDSL-like Lipase/Acylhydrolase"	236	-	172	20	3
At2g31720	1	contains Pfam profile PF03754: Domain of unknown function (DUF313)	26	+	1928		2
At2g31750	1	contains Pfam profile: PF00201 UDP-glucoronosyl and UDP-glucosyl transferase	863	+	2122	79	2	Yes
At2g31890	2	expressed protein	144	+	2388	52	2
At2g31890	2	expressed protein	145	-	2388	52	2
At2g32010	1	"similar to inositol polyphosphate 5-phosphatase I (GI:10444261) and II (GI:10444263) (Arabidopsis thaliana); contains Pfam profile PF03372: Endonuclease/Exonuclease/phosphatase family"	98	+	3191	552	1
At2g32410	1	"strong similarity to SP|P42744 Auxin-resistance protein AXR1 {Arabidopsis thaliana}; contains Pfam profile PF00899: ThiF family"	155	+	739	109	2
At2g32510	1	contains protein kinase domain, Pfam:PF00069	111	+	1638		2
At2g32520	1	"low similarity to dienelactone hydrolase (Pseudomonas resinovorans) GI:13094163; contains Pfam profile PF01738: Dienelactone hydrolase family"	343	-	5579	94	2	Yes
At2g32580	1	expressed protein	671	-	676	186	2
At2g33020	2	contains leucine rich-repeat (LRR) domains Pfam:PF00560, INTERPRO:IPR001611	862	+	627		3
At2g33020	2	contains leucine rich-repeat (LRR) domains Pfam:PF00560, INTERPRO:IPR001611	863	-	627		3
At2g33040	2	"identical to SP|Q96250 ATP synthase gamma chain, mitochondrial precursor (EC 3.6.3.14) {Arabidopsis thaliana}; contains Pfam profile: PF00231 ATP synthase"	911	+	439	133	3
At2g33040	2	"identical to SP|Q96250 ATP synthase gamma chain, mitochondrial precursor (EC 3.6.3.14) {Arabidopsis thaliana}; contains Pfam profile: PF00231 ATP synthase"	912	-	439	133	3
At2g33090	1	"; expression supported by MPSS"	559	-	977		2
At2g34100	1	similar to the Asp-rich region of GP|1633572|U52064	12	-	310		2
At2g34150	2	expressed protein	926	+	4587		2
At2g34150	2	expressed protein	927	-	4587		2
At2g34260	2	similar to Vegetatible incompatibility protein HET-E-1 (SP:Q00808) {Podospora anserina}	186	+	986		2
At2g34260	2	similar to Vegetatible incompatibility protein HET-E-1 (SP:Q00808) {Podospora anserina}	187	-	986		2
At2g34450	2	"similar to HMG protein (Arabidopsis thaliana) GI:2832361; contains Pfam profile PF00505: HMG (high mobility group) box"	49	+	267	44	2
At2g34450	2	"similar to HMG protein (Arabidopsis thaliana) GI:2832361; contains Pfam profile PF00505: HMG (high mobility group) box"	50	-	267	44	2
At2g34460	2	low similarity to SP|P30043 Flavin reductase {Homo sapiens}	58	+	115	27	2	Yes
At2g34460	2	low similarity to SP|P30043 Flavin reductase {Homo sapiens}	59	-	115	27	2	Yes
At2g34590	1	"similar to SP|O66113 Pyruvate dehydrogenase E1 component, beta subunit (EC 1.2.4.1). {Zymomonas mobilis}; contains Pfam profiles PF02779: Transketolase, pyridine binding domain, PF02780: Transketolase, C-terminal domain"	598	+	173	125	3
At2g34655	1	expressed protein	886	+	4842	205	2
At2g34920	1	contains weak similarity to Ubiquitin-protein ligase E3 Mdm2 (EC 6.3.2.-) (p53-binding protein Mdm2) (Oncoprotein Mdm2) (Double minute 2 protein) (Swiss-Prot:P23804) (Mus musculus)	676	-	327		3
At2g34940	1	similar to BP-80 vacuolar sorting receptor (Pisum sativum) GI:1737222	592	+	566	26	3
At2g34990	2	contains Pfam profile: PF00097: Zinc finger, C3HC4 type (RING finger)	894	+	381		3
At2g34990	2	contains Pfam profile: PF00097: Zinc finger, C3HC4 type (RING finger)	895	-	381		3
At2g35360	1	contains INTERPRO:IPR000626 ubiquitin domain	286	+	4932	44	2
At2g35670	1	identical to GB:AF096095	182	+	2842		2
At2g36100	1	"contains TIGRFAM TIGR01569 : plant integral membrane protein TIGR01569; contains Pfam PF04535 : Domain of unknown function (DUF588)"	413	+	159	53	3
At2g36810	1	expressed protein	750	+	722		3
At2g36835	2	expressed protein	697	-	3032	119	2
At2g36835	2	expressed protein	717	+	3032	119	2
At2g36970	5	contains Pfam profile: PF00201 UDP-glucoronosyl and UDP-glucosyl transferase	22	+	1528	44	1
At2g36970	5	contains Pfam profile: PF00201 UDP-glucoronosyl and UDP-glucosyl transferase	146	-	1528	44	2
At2g36970	5	contains Pfam profile: PF00201 UDP-glucoronosyl and UDP-glucosyl transferase	739	+	1528	44	2
At2g36970	5	contains Pfam profile: PF00201 UDP-glucoronosyl and UDP-glucosyl transferase	740	-	1528	44	2
At2g36970	5	contains Pfam profile: PF00201 UDP-glucoronosyl and UDP-glucosyl transferase	849	+	1528	44	2
At2g37020	1	"similar to SP|Q62348 Translin {Mus musculus}; contains Pfam profile PF01997: Translin family"	968	-	370	194	3
At2g37150	1	contains Pfam profile: PF00097 zinc finger, C3HC4 type (RING finger)	41	-	254		2	Yes
At2g37260	1	contains Pfam profile: PF03106 WRKY DNA -binding domain	763	-	1688		2
At2g37290	2	"low similarity to Rab6 GTPase activating protein, GAPCenA (Homo sapiens) GI:12188746; contains Pfam profile PF00566: TBC domain"	284	+	517		2
At2g37290	2	"low similarity to Rab6 GTPase activating protein, GAPCenA (Homo sapiens) GI:12188746; contains Pfam profile PF00566: TBC domain"	285	-	517		2
At2g37710	1	"similar to receptor lectin kinase 3 (Arabidopsis thaliana) gi|4100060|gb|AAD00733; contains protein kinase domain, Pfam:PF00069; contains legume lectins alpha and beta domains, Pfam:PF00138 and Pfam:PF00139"	280	+	509	43	2	Yes
At2g37780	1	contains Pfam PF03107: DC1 domain	153	+	440		2
At2g37860	1	expressed protein	420	-	330		3
At2g38280	1	"similar to SP|P15274 AMP deaminase (EC 3.5.4.6) (Myoadenylate deaminase) {Saccharomyces cerevisiae}; contains Pfam profile PF00962: Adenosine/AMP deaminase"	949	-	371	83	3	Yes
At2g38290	1	identical to SP|Q9M6N7 Ammonium transporter 2 (AtAMT2) {Arabidopsis thaliana}	259	+	598		2	Yes
At2g38890	1	and genefinder	400	+	399		3
At2g39300	2	"; expression supported by MPSS"	292	+	985		2
At2g39300	2	"; expression supported by MPSS"	293	-	985		2
At2g39330	2	"similar to myrosinase-binding protein homolog (Arabidopsis thaliana) GI:2997767, myrosinase binding protein (Brassica napus) GI:1711296; contains Pfam profile PF01419 jacalin-like lectin domain"	140	+	1078		2	Yes
At2g39330	2	"similar to myrosinase-binding protein homolog (Arabidopsis thaliana) GI:2997767, myrosinase binding protein (Brassica napus) GI:1711296; contains Pfam profile PF01419 jacalin-like lectin domain"	141	-	1078		2	Yes
At2g39370	2	expressed protein	78	+	3975		2
At2g39370	2	expressed protein	79	-	3975		2
At2g39380	1	"contains Pfam domain PF03081: Exo70 exocyst complex subunit;"	368	-	1739	74	2
At2g39430	2	"contains similarity to disease resistance response protein 206-d (Pisum sativum) gi|508844|gb|AAB18669; contains similarity to dirigent protein (Thuja plicata) gi|6694709|gb|AAF25365"	45	+	370	18	2
At2g39430	2	"contains similarity to disease resistance response protein 206-d (Pisum sativum) gi|508844|gb|AAB18669; contains similarity to dirigent protein (Thuja plicata) gi|6694709|gb|AAF25365"	46	-	370	18	2
At2g39520	2	hypothetical protein	307	+	3680		2
At2g39520	2	hypothetical protein	529	-	3680		2
At2g39705	2	expressed protein	499	+	11271	182	2
At2g39705	2	expressed protein	500	-	11271	182	2
At2g39940	1	"E3 ubiquitin ligase SCF complex F-box subunit; identical to LRR-containing F-box protein GI:3158394 from (Arabidopsis thaliana)"	148	-	7423	262	1
At2g40116	1	contains Pfam profile: PF00388 phosphatidylinositol-specific phospholipase C	316	+	807	68	2
At2g40280	1	"similar to early-responsive to dehydration stress ERD3 protein (Arabidopsis thaliana) GI:15320410; contains Pfam profile PF03141: Putative methyltransferase"	440	+	1017	98	2	Yes
At2g40320	1	and genefinder	577	+	684	183	2
At2g40420	1	"similar to neuronal glutamine transporter (Rattus norvegicus) GI:6978016; contains Pfam profile PF01490: Transmembrane amino acid transporter protein"	666	+	1843	60	2
At2g40460	1	contains Pfam profile: PF00854 POT family	700	-	4116	216	2	Yes
At2g40490	2	"similar to uroporphyrinogen decarboxylase (chloroplast) from Nicotiana tabacum (SP|Q42967), Hordeum vulgare (SP|Q42855), Zea mays (SP|O81220); contains Pfam domain uroporphyrinogen decarboxylase (URO-D) PF01208"	147	+	417	99	2
At2g40490	2	"similar to uroporphyrinogen decarboxylase (chloroplast) from Nicotiana tabacum (SP|Q42967), Hordeum vulgare (SP|Q42855), Zea mays (SP|O81220); contains Pfam domain uroporphyrinogen decarboxylase (URO-D) PF01208"	148	-	417	99	2
At2g40530	1	expressed protein	282	-	1591	98	2
At2g40610	1	"similar to expansin 2 GI:7025493 from (Zinnia elegans); alpha-expansin gene family, PMID:11641069"	968	-	325	85	3
At2g40770	1	"low similarity to SP|P36607 DNA repair protein rad8 {Schizosaccharomyces pombe}; contains Pfam profiles PF00271: Helicase conserved C-terminal domain, PF00176: SNF2 family N-terminal domain, PF00628: PHD-finger, PF00097: Zinc finger, C3HC4 type (RING fin	44	+	1235		2
At2g40790	1	contains Pfam profile: PF00085 thioredoxin	332	-	214		3
At2g40800	1	expressed protein	240	+	122		3
At2g40840	1	"contains Pfam profiles PF02446: 4-alpha-glucanotransferase, PF00686: Starch binding domain; contains a non-consensus AT-AC intron between at intron 5"	264	-	103		3	Yes
At2g40880	1	"similar to PRLI-interacting factor M (Arabidopsis thaliana) GI:11139270, cysteine proteinase inhibitor (Brassica rapa) GI:762785; contains Pfam profile PF00031: Cystatin domain"	925	+	280	55	3	Yes
At2g40970	3	contains Pfam profile: PF00249 myb-like DNA-binding domain	52	-	100		2	Yes
At2g40970	3	contains Pfam profile: PF00249 myb-like DNA-binding domain	129	+	100		3	Yes
At2g40970	3	contains Pfam profile: PF00249 myb-like DNA-binding domain	130	-	100		3	Yes
At2g41150	1	an isoform contains a GA donor splice site supported by FL-cDNA alignment which truncates the ORF.	501	-	153	7	3
At2g41200	1	expressed protein	107	-	1218	31	2
At2g41300	1	"similar to strictosidine synthase (Rauvolfia serpentina)(SP|P15324); contains strictosidine synthase domain PF03088; protein alignments support a CG non-consensus donor splice site."	435	-	1277		2
At2g41310	1	"identical to response reactor 3 GI:3273200 from (Arabidopsis thaliana); contains Pfam profile: PF00072 response regulator receiver domain"	949	+	5640	347	2	Yes
At2g41350	1	expressed protein	570	-	858		2
At2g41360	1	"similar to SKP1 interacting partner 6 (Arabidopsis thaliana) GI:10716957; contains Pfam profile PF00646: F-box domain"	657	-	819		2
At2g41410	1	identical to SP|P30188 Calmodulin-like protein {Arabidopsis thaliana}	65	+	1607	149	1	Yes
At2g41690	1	contains Pfam profile: PF00447 HSF-type DNA-binding domain	807	+	2678		2
At2g41700	1	similar to ATP-binding cassette transporter ABCA1 GI:18031705 from (Arabidopsis thaliana)	38	-	493	10	2	Yes
At2g41820	1	leucine-rich repeat transmembrane protein kinase, putative	73	+	5393	426	1
At2g41840	2	40S ribosomal protein S2 (RPS2C)	80	+	246	141	1
At2g41840	2	40S ribosomal protein S2 (RPS2C)	81	-	246	141	1
At2g41850	1	"similar to endo-polygalacturonase (Arabidopsis thaliana) GI:2597824; contains PF00295: Glycosyl hydrolases family 28 (polygalacturonases)"	295	-	365	102	2
At2g41870	1	contains Pfam domain, PF03763: Remorin, C-terminal region	835	+	1079	417	2	Yes
At2g41930	2	contains protein kinase domain, Pfam:PF00069	532	+	1177	11	2
At2g41930	2	contains protein kinase domain, Pfam:PF00069	533	-	1177	11	2
At2g41970	2	similar to Pto kinase interactor 1 (serine/threonine protein kinase) (Lycopersicon esculentum) gi|3668069|gb|AAC61805	813	+	1223		2
At2g41970	2	similar to Pto kinase interactor 1 (serine/threonine protein kinase) (Lycopersicon esculentum) gi|3668069|gb|AAC61805	814	-	1223		2
At2g42070	1	"similar to SP|Q58549 ADP-ribose pyrophosphatase (EC 3.6.1.13) {Methanococcus jannaschii}; contains Pfam profile PF00293: NUDIX domain"	338	-	1630	109	2
At2g42200	1	"identical to squamosa promoter binding protein-like 9 (Arabidopsis thaliana) GI:5931673; contains Pfam profile PF03110: SBP domain"	301	-	3212	194	2	Yes
At2g42290	1	"contains protein kinase domain, Pfam:PF00069; contains leucine-rich repeats, Pfam:PF00560"	419	-	3321	121	2
At2g42510	2	contains Pfam domain, PF04938: Survival motor neuron (SMN) interacting protein 1 (SIP1)	457	+	247	24	3
At2g42510	2	contains Pfam domain, PF04938: Survival motor neuron (SMN) interacting protein 1 (SIP1)	458	-	247	24	3
At2g42630	1	contains protein kinase domain, Pfam:PF00069	545	+	63		3
At2g42690	2	"similar to lipase (Dianthus caryophyllus) GI:4103627; contains Pfam profile PF01764: Lipase"	730	+	1836	35	2	Yes
At2g42690	2	"similar to lipase (Dianthus caryophyllus) GI:4103627; contains Pfam profile PF01764: Lipase"	731	-	1836	35	2	Yes
At2g42700	1	expressed protein	185	+	634	112	2
At2g42975	1	expressed protein	450	+	3317	50	2
At2g43255	1	expressed protein	780	-	94		3
At2g43330	1	"similar to SP|Q96QE2 Proton myo-inositol co-transporter (Hmit) (Homo sapiens), SP|Q01440 Membrane transporter D1 {Leishmania donovani}; contains Pfam profile PF00083: major facilitator superfamily protein"	40	+	926	281	1	Yes
At2g43470	1	expressed protein	921	-	191		3
At2g43500	1	"low similarity to nodule inception protein (Lotus japonicus) GI:6448579; contains Pfam profile: PF02042 RWP-RK domain"	37	-	4535		2	Yes
At2g43610	2	"similar to chitinase GI:17799 from (Brassica napus); contains Pfam profiles PF00182: Chitinase class I, PF00187: Chitin recognition protein"	44	+	821	40	2	Yes
At2g43610	2	"similar to chitinase GI:17799 from (Brassica napus); contains Pfam profiles PF00182: Chitinase class I, PF00187: Chitin recognition protein"	279	-	821	40	2	Yes
At2g43680	2	"similar to SF16 protein (Helianthus annuus) GI:560150; contains Pfam profile PF00612: IQ calmodulin-binding motif"	138	+	2322		2
At2g43680	2	"similar to SF16 protein (Helianthus annuus) GI:560150; contains Pfam profile PF00612: IQ calmodulin-binding motif"	139	-	2322		2
At2g44065	2	"similar to ribosomal protein L2 (Gossypium arboreum) GI:17644114; contains Pfam profile PF03947: Ribosomal Proteins L2, C-terminal domain"	155	+	322		2
At2g44065	2	"similar to ribosomal protein L2 (Gossypium arboreum) GI:17644114; contains Pfam profile PF03947: Ribosomal Proteins L2, C-terminal domain"	164	+	322		2
At2g44110	2	"identical to MLO-like protein 15 (AtMlo15) SP:O80580 from (Arabidopsis thaliana); similar to MLO protein SWISS-PROT:P93766, NCBI_gi:1877221 (Hordeum vulgare)(Barley)"	586	+	245	13	3	Yes
At2g44110	2	"identical to MLO-like protein 15 (AtMlo15) SP:O80580 from (Arabidopsis thaliana); similar to MLO protein SWISS-PROT:P93766, NCBI_gi:1877221 (Hordeum vulgare)(Barley)"	982	-	245	13	3	Yes
At2g44250	1	contains Pfam profile PF03080: Arabidopsis proteins of unknown function	58	+	1111		2
At2g44280	3	expressed protein	86	-	1805		2
At2g44280	3	expressed protein	720	+	1805		2
At2g44280	3	expressed protein	721	-	1805		2
At2g44510	1	"similar to p21Cip1-binding protein TOK-1beta (GI:7339688) (Homo sapiens); similar to BRCA2 and Cip1/p21 interacting protein (GI:25989375) (Homo sapiens)"	595	-	280	156	3
At2g44640	1	expressed protein	179	-	259	43	2	Yes
At2g44680	4	similar to casein kinase II beta-3 chain (CK II) (Arabidopsis thaliana) SWISS-PROT:O81275	157	+	485	191	1
At2g44680	4	similar to casein kinase II beta-3 chain (CK II) (Arabidopsis thaliana) SWISS-PROT:O81275	158	-	485	191	1
At2g44680	4	similar to casein kinase II beta-3 chain (CK II) (Arabidopsis thaliana) SWISS-PROT:O81275	436	+	485	191	2
At2g44680	4	similar to casein kinase II beta-3 chain (CK II) (Arabidopsis thaliana) SWISS-PROT:O81275	437	-	485	191	2
At2g44770	2	contains weak similarity to ELMO1 (Mus musculus) gi|16118551|gb|AAL14464	707	+	2514		2
At2g44770	2	contains weak similarity to ELMO1 (Mus musculus) gi|16118551|gb|AAL14464	708	-	2514		2
At2g44820	1	expressed protein	153	-	4157		2
At2g44890	2	"contains Pfam PF00067: Cytochrome P450; similar to Cytochrome P450 86A2 (SP:O23066) (Arabidopsis thaliana)"	220	+	1485		2	Yes
At2g44890	2	"contains Pfam PF00067: Cytochrome P450; similar to Cytochrome P450 86A2 (SP:O23066) (Arabidopsis thaliana)"	221	-	1485		2	Yes
At2g44920	1	"identical to SP|O22160 Thylakoid lumenal 15 kDa protein, chloroplast precursor (p15) {Arabidopsis thaliana}; contains 8 pentapeptide repeats"	992	-	4879	14	2
At2g45160	1	scarecrow transcription factor family protein	548	+	2144	118	2
At2g45170	2	"identical to autophagy 8e (Arabidopsis thaliana) GI:19912159; contains Pfam profile PF02991: Microtubule associated protein 1A/1B, light chain 3"	2	+	4127		2	Yes
At2g45170	2	"identical to autophagy 8e (Arabidopsis thaliana) GI:19912159; contains Pfam profile PF02991: Microtubule associated protein 1A/1B, light chain 3"	3	-	4127		2	Yes
At2g45220	1	contains Pfam profile: PF01095 pectinesterase	719	-	1381	53	2	Yes
At2g45430	1	contains Pfam domain PF03479: Domain of unknown function (DUF296), found in AT-hook motifs Pfam:PF02178	476	-	6831	287	2
At2g45680	1	similar to PCF2 (GI:2580440) (Oryza sativa)	1	-	1794	102	1	Yes
At2g45810	2	DEAD/DEAH box helicase, putative	73	-	480	237	1
At2g45810	2	DEAD/DEAH box helicase, putative	702	+	480	237	3
At2g45860	1	expressed protein	338	+	845	7	2
At2g45870	1	contains Pfam profile PF05249: Uncharacterised protein family (UPF0187)	788	-	318	34	3
At2g46050	1	contains INTERPRO:IPR002885 PPR repeats	48	+	814		2
At2g46090	1	contains INTERPRO domain, IPR001206, DAG-kinase catalytic domain	709	+	801	12	2
At2g46110	1	"similar to SP|Q9Y7B6 3-methyl-2-oxobutanoate hydroxymethyltransferase (EC 2.1.2.11) (Ketopantoate hydroxymethyltransferase) {Emericella nidulans}; contains Pfam profile PF02548: Ketopantoate hydroxymethyltransferase"	696	+	1184	119	2
At2g46170	1	"weak similarity to Nogo-C protein (Rattus norvegicus) GI:6822251; contains Pfam profile PF02453: Reticulon"	407	+	1427	97	2
At2g46230	1	contains Pfam profile: PF04900 protein of unknown function, DUF652	468	-	3201	109	2	Yes
At2g46410	2	identical to myb-related protein CAPRICE (CPC) GI:2346965 from (Arabidopsis thaliana)	65	+	4345	156	1	Yes
At2g46410	2	identical to myb-related protein CAPRICE (CPC) GI:2346965 from (Arabidopsis thaliana)	66	-	4345	156	1	Yes
At2g46620	1	contains Pfam profile: ATPase family PF00004	786	-	86		3
At2g46910	1	contains Pfam profile PF04755: PAP_fibrillin	743	+	113		3	Yes
At2g47020	1	"similar to peptide chain release factor 1 (Escherichia coli) GI:147567; contains Pfam profiles PF00472: Peptidyl-tRNA hydrolase domain, PF03462: PCRF domain"	364	+	287		3
At2g47050	2	"low similarity to pollen-specific pectin esterase (Brassica rapa subsp. pekinensis) GI:1620652; contains Pfam profile PF04043: Plant invertase/pectin methylesterase inhibitor"	495	+	1487	69	2
At2g47050	2	"low similarity to pollen-specific pectin esterase (Brassica rapa subsp. pekinensis) GI:1620652; contains Pfam profile PF04043: Plant invertase/pectin methylesterase inhibitor"	496	-	1487	69	2
At2g47250	2	"similar to SP|P53131 Pre-mRNA splicing factor RNA helicase PRP43 (Helicase JA1) {Saccharomyces cerevisiae}; contains Pfam profiles PF04408: Helicase associated domain (HA2), PF00271: Helicase conserved C-terminal domain"	319	+	1869	56	2
At2g47250	2	"similar to SP|P53131 Pre-mRNA splicing factor RNA helicase PRP43 (Helicase JA1) {Saccharomyces cerevisiae}; contains Pfam profiles PF04408: Helicase associated domain (HA2), PF00271: Helicase conserved C-terminal domain"	320	-	1869	56	2
At2g47400	1	contains Pfam profile: PF02672 CP12 domain	262	+	488	35	2
At2g47490	1	contains Pfam profile: PF00153 mitochondrial carrier protein	378	-	692	303	2	Yes
At2g47590	1	"identical to photolyase/blue light photoreceptor PHR2 (Arabidopsis thaliana) GI:3319288; contains Pfam domain, PF00875: deoxyribodipyrimidine photolyase"	327	-	2925	91	2
At2g47860	1	contains NPH3 family domain, Pfam:PF03000	641	+	1366	517	2
At2g47870	1	contains INTERPRO Domain IPR002109, Glutaredoxin (thioltransferase)	19	-	1146		2
At2g47920	2	similar to kinase interacting protein 1 (GI:13936326) (Petunia integrifolia)	64	-	7		3
At2g47920	2	similar to kinase interacting protein 1 (GI:13936326) (Petunia integrifolia)	889	-	7		3
At2g47950	1	expressed protein	450	-	1990	57	2
At2g48150	2	glutathione peroxidase, putative	606	+	297	74	3
At2g48150	2	glutathione peroxidase, putative	607	-	297	74	3
At3g01175	1	expressed protein	838	-	563	13	3
At3g01185	1	hypothetical protein	764	-	649		3
At3g01270	2	similar to pectate lyase P59 SP:P15722 from (Lycopersicon esculentum)	648	+	736	177	2	Yes
At3g01270	2	similar to pectate lyase P59 SP:P15722 from (Lycopersicon esculentum)	649	-	736	177	2	Yes
At3g01311	1	hypothetical protein	295	+	1065		2
At3g01460	1	contains Pfam profiles PF00628: PHD-finger (2 copies), PF01429: Methyl-CpG binding domain	284	+	1386		2
At3g01470	1	identical to homeobox-leucine zipper protein HAT5 (HD-ZIP protein 5) (HD-ZIP protein ATHB-1) GB:Q02283 (Arabidopsis thaliana)	776	-	10630	369	2	Yes
At3g01500	1	nearly identical to SP|P27140 Carbonic anhydrase, chloroplast precursor (EC 4.2.1.1) (Carbonate dehydratase) {Arabidopsis thaliana}	221	-	1195		2
At3g01510	1	contains similarity to Swiss-Prot:P80387 5'-AMP-activated protein kinase, beta-1 subunit (AMPK beta-1 chain) (AMPKb) (40 kDa subunit) (Sus scrofa)	209	-	704	60	2
At3g01516	1	expressed protein	493	+	4707		2
At3g01520	2	"similar to ER6 protein (GI:5669654) (Lycopersicon esculentum); contains Pfam profile PF00582: universal stress protein family"	544	+	429	67	3
At3g01520	2	"similar to ER6 protein (GI:5669654) (Lycopersicon esculentum); contains Pfam profile PF00582: universal stress protein family"	545	-	429	67	3
At3g01560	1	contains proline rich extensin domains, INTERPRO:IPR002965	294	+	572	302	1
At3g01670	2	expressed protein	90	+	801	54	2
At3g01670	2	expressed protein	91	-	801	54	2
At3g01700	1	identical to gi|10880499|gb|AAG24279	473	+	331	102	3
At3g01860	2	expressed protein	106	+	699		2
At3g01860	2	expressed protein	107	-	699		2
At3g01900	2	"similar to Cytochrome P450 94A1 (P450-dependent fatty acid omega-hydroxylase) (SP:O81117) {Vicia sativa}; contains Pfam profile: PF00067 cytochrome P450"	292	+	382		2
At3g01900	2	"similar to Cytochrome P450 94A1 (P450-dependent fatty acid omega-hydroxylase) (SP:O81117) {Vicia sativa}; contains Pfam profile: PF00067 cytochrome P450"	293	-	382		2
At3g02020	1	similar to aspartate kinase gi:2257743 (Arabidopsis thaliana)	9	-	113		2
At3g02060	1	"similar to C-terminal half of transcription-repair coupling factor (TRCF) GB:Q55750 (Synechocystis PCC6803); contains Pfam profile: helicases conserved C-terminal domain"	18	-	55	49	1	Yes
At3g02110	1	similar to serine carboxypeptidase II (CP-MII) GB:CAA70815 (SP:P08818) (Hordeum vulgare)	894	-	285	85	3
At3g02160	2	hypothetical protein	890	+	1311		2
At3g02160	2	hypothetical protein	891	-	1311		2
At3g02390	1	expressed protein	363	+	365		2
At3g02400	1	contains Pfam profiles PF00498: FHA domain, PF02178: AT hook motif	621	-	358		3
At3g02550	1	identical to LOB DOMAIN 41 (Arabidopsis thaliana) GI:17227172	228	-	209		3
At3g02555	1	expressed protein	609	+	1706		2
At3g02610	1	"similar to Acyl-(acyl-carrier protein) desaturase from Spinacia oleracea SP|P28645, Cucumis sativus SP|P32061, Ricinus communis SP|P22337; contains Pfam profile PF03405 Fatty acid desaturase"	296	-	999	39	2
At3g02760	1	"similar to SP|P12081 Histidyl-tRNA synthetase (EC 6.1.1.21) (Histidine--tRNA ligase) (HisRS) {Homo sapiens}; contains Pfam profiles PF00587: tRNA synthetase class II core domain (G, H, P, S and T), PF03129: Anticodon binding domain"	683	-	862		2
At3g02920	1	"similar to replication protein A 30kDa (Oryza sativa (japonica cultivar-group)) GI:13516746; contains InterPro entry IPR004365: OB-fold nucleic acid binding domain"	921	-	751	161	3
At3g03090	1	"similar to xylose permease (Bacillus megaterium) GI:1924928; contains Pfam profile PF00083: major facilitator superfamily protein"	101	+	154	138	1
At3g03140	1	expressed protein	261	+	313		2
At3g03150	2	expressed protein	763	+	460	103	3
At3g03150	2	expressed protein	764	-	460	103	3
At3g03160	1	expressed protein	297	+	307	108	2
At3g03490	2	contains Pfam profile: PF04614 Pex19 protein family	148	+	268	87	2
At3g03490	2	contains Pfam profile: PF04614 Pex19 protein family	149	-	268	87	2
At3g03600	1	"identical to SP|Q9GCB9 Mitochondrial ribosomal protein S2 {Arabidopsis thaliana}; contains Pfam profile PF00318: ribosomal protein S2"	143	+	653	72	2
At3g03640	2	"contains Pfam PF00232 : Glycosyl hydrolase family 1 domain; TIGRFAM TIGR01233: 6-phospho-beta-galactosidase; identical to beta-glucosidase GB:AAC31962 (Arabidopsis thaliana); similar to thioglucoside glucohydrolase (GI:984052) (Arabidopsis thaliana)"	692	+	577	4	3	Yes
At3g03640	2	"contains Pfam PF00232 : Glycosyl hydrolase family 1 domain; TIGRFAM TIGR01233: 6-phospho-beta-galactosidase; identical to beta-glucosidase GB:AAC31962 (Arabidopsis thaliana); similar to thioglucoside glucohydrolase (GI:984052) (Arabidopsis thaliana)"	693	-	577	4	3	Yes
At3g03670	1	similar to peroxidase GB:CAA66966 (Arabidopsis thaliana)	440	-	9692	28	2
At3g03780	1	"very strong similarity to SP|O50008 5-methyltetrahydropteroyltriglutamate--homocysteine methyltransferase (EC 2.1.1.14) (Vitamin-B12-independent methionine synthase isozyme) (Cobalamin-independent methionine synthase isozyme) {Arabidopsis thaliana}; cont	78	+	2327		2	Yes
At3g03790	2	"similar to hect domain and RLD 2 GB:NP_004658 (Homo sapiens); contains Pfam PF00415: Regulator of chromosome condensation (RCC1); contains Pfam PF00023: Ankyrin repeat; similar to rjs (GI:3414809) (Mus musculus); similar to HERC2 (GI:4079809) (Homo sapi	706	+	1018		2
At3g03790	2	"similar to hect domain and RLD 2 GB:NP_004658 (Homo sapiens); contains Pfam PF00415: Regulator of chromosome condensation (RCC1); contains Pfam PF00023: Ankyrin repeat; similar to rjs (GI:3414809) (Mus musculus); similar to HERC2 (GI:4079809) (Homo sapi	707	-	1018		2
At3g03820	2	similar to auxin-inducible SAUR (Small Auxin Up RNAs) (GI:3043536) (Raphanus sativus)	509	+	591		2
At3g03820	2	similar to auxin-inducible SAUR (Small Auxin Up RNAs) (GI:3043536) (Raphanus sativus)	510	-	591		2
At3g03847	1	similar to auxin-inducible SAUR (Small Auxin Up RNAs) (GI:3043536) (Raphanus sativus)	684	-	393		3
At3g03850	1	similar to small auxin-up regulated protein SAUR (GI:3043536) (Raphanus sativus)	313	+	609		2	Yes
At3g04070	1	"contains Pfam PF02365: No apical meristem (NAM) domain; similar to NAM GB:CAA63101 (Petunia x hybrida)"	81	-	6362	118	1
At3g04250	1	contains TIGRFAM TIGR01640: F-box protein interaction domain	908	+	1077		2
At3g04260	2	contains Pfam domain PF02037: SAP domain	21	-	194		2
At3g04260	2	contains Pfam domain PF02037: SAP domain	491	+	194		3
At3g04280	2	contains Pfam profile: PF00072 response regulator receiver domain	165	+	1863		2
At3g04280	2	contains Pfam profile: PF00072 response regulator receiver domain	537	-	1863		2
At3g04320	1	"weak similarity to Kunitz trypsin inhibitor TI1 (Populus tremuloides) GI:13605350; contains Pfam profile PF00197: Trypsin and protease inhibitor"	474	-	1163	24	2
At3g04370	2	contains Pfam profile PF01657: Domain of unknown function	257	+	1119	7	2
At3g04370	2	contains Pfam profile PF01657: Domain of unknown function	258	-	1119	7	2
At3g04410	2	hypothetical protein	652	+	179		3
At3g04410	2	hypothetical protein	653	-	179		3
At3g04480	2	contains Pfam domain PF01902: Domain of unknown function	359	+	2411	77	2
At3g04480	2	contains Pfam domain PF01902: Domain of unknown function	360	-	2411	77	2
At3g04790	2	similar to ribose-5-phosphate isomerase GI:18654317 from (Spinacia oleracea)	236	+	227	47	3
At3g04790	2	similar to ribose-5-phosphate isomerase GI:18654317 from (Spinacia oleracea)	237	-	227	47	3
At3g05060	2	"strong similarity to SAR DNA-binding protein-1 (Pisum sativum) GI:3132696; contains Pfam profile PF01798: Putative snoRNA binding domain"	331	+	1065		2
At3g05060	2	"strong similarity to SAR DNA-binding protein-1 (Pisum sativum) GI:3132696; contains Pfam profile PF01798: Putative snoRNA binding domain"	332	-	1065		2
At3g05090	3	"contains seven G-protein beta WD-40 repeats; similar to uncharacterized KIAA1449 protein (gi:7959157) (Homo sapiens)"	754	+	155		3
At3g05090	3	"contains seven G-protein beta WD-40 repeats; similar to uncharacterized KIAA1449 protein (gi:7959157) (Homo sapiens)"	766	+	155		3
At3g05090	3	"contains seven G-protein beta WD-40 repeats; similar to uncharacterized KIAA1449 protein (gi:7959157) (Homo sapiens)"	767	-	155		3
At3g05180	2	"similar to early nodulin ENOD8 (Medicago sativa) GI:304037, elicitor-induced glycoprotein iEP4 (Daucus carota) GI:1911765, lanatoside 15'-O-acetylesterase (Digitalis lanata) GI:3688284; contains InterPro Entry IPR001087 Lipolytic enzyme, G-D-S-L family"	718	+	5480	15	2
At3g05180	2	"similar to early nodulin ENOD8 (Medicago sativa) GI:304037, elicitor-induced glycoprotein iEP4 (Daucus carota) GI:1911765, lanatoside 15'-O-acetylesterase (Digitalis lanata) GI:3688284; contains InterPro Entry IPR001087 Lipolytic enzyme, G-D-S-L family"	719	-	5480	15	2
At3g05250	1	contains Pfam profile: PF00097 zinc finger, C3HC4 type (RING finger)	195	+	215	38	2
At3g05320	1	expressed protein	708	-	148	69	3
At3g05440	1	"similar to cold-regulated gene SRC2 (Glycine max) GI:2055230; contains Pfam profile PF00168: C2 domain"	950	+	1645		2
At3g05520	2	contains Pfam profile: PF01267 F-actin capping protein alpha subunit	562	+	278	61	3
At3g05520	2	contains Pfam profile: PF01267 F-actin capping protein alpha subunit	563	-	278	61	3
At3g05610	1	contains Pfam profile: PF01095 pectinesterase	291	-	909	197	2
At3g05620	2	contains Pfam profile: PF01095 pectinesterase	233	+	1484		2	Yes
At3g05620	2	contains Pfam profile: PF01095 pectinesterase	234	-	1484		2	Yes
At3g05630	2	"identical to SP|Q9M9W8 Phospholipase D p2 (EC 3.1.4.4) (AtPLDp2) (Phospholipase D2 PHOX and PX containing domain) (Phospholipase D zeta 2) (PLDzeta2) {Arabidopsis thaliana}; similar to phospholipase D GB:BAA24577 from (Rattus norvegicus); contains Pfam p	7	+	1119	62	1
At3g05630	2	"identical to SP|Q9M9W8 Phospholipase D p2 (EC 3.1.4.4) (AtPLDp2) (Phospholipase D2 PHOX and PX containing domain) (Phospholipase D zeta 2) (PLDzeta2) {Arabidopsis thaliana}; similar to phospholipase D GB:BAA24577 from (Rattus norvegicus); contains Pfam p	8	-	1119	62	1
At3g05675	1	expressed protein	311	+	1056		2
At3g05810	1	expressed protein	212	-	2735	63	2
At3g05880	1	identical to SP|Q9ZNQ7 Hydrophobic protein RCI2A (Low temperature and salt responsive protein LTI6A) {Arabidopsis thaliana}	316	+	694	46	2
At3g05900	1	similar to NF-180 (GI:632549) (Petromyzon marinus) similar to Neurofilament triplet H protein (200 kDa neurofilament protein) (Neurofilament heavy polypeptide) (NF-H) (Swiss-Prot:P12036) (Homo sapiens)	914	-	2739	42	2
At3g05975	1	hypothetical protein	11	+	342		2
At3g06150	1	expressed protein	109	+	1199	228	1
At3g06220	1	contains Pfam profile PF02362: B3 DNA binding domain	787	-	284		3
At3g06490	1	identical to transcription factor MYB108 GI:15375290 from (Arabidopsis thaliana)	378	-	11562	154	2
At3g06570	3	contains F-box domain Pfam:PF00646 and Kelch motif Pfam:PF01344	427	+	270	12	3
At3g06570	3	contains F-box domain Pfam:PF00646 and Kelch motif Pfam:PF01344	428	-	270	12	3
At3g06570	3	contains F-box domain Pfam:PF00646 and Kelch motif Pfam:PF01344	711	-	270	12	3
At3g06770	1	"weak similarity to polygalacturonase (Persea americana) GI:166951; contains PF00295: Glycosyl hydrolases family 28 (polygalacturonases)"	944	-	243		3
At3g06780	1	glycine-rich protein	201	-	6259	146	2
At3g06850	1	identical to branched chain alpha-keto acid dehydrogenase E2 subunit (din3) (Arabidopsis thaliana) GI:7021284	409	-	132		3
At3g06880	4	similar to PAK/PLC-interacting protein 1 (GI:4211689) {Homo sapiens}	57	+	895		2	Yes
At3g06880	4	similar to PAK/PLC-interacting protein 1 (GI:4211689) {Homo sapiens}	58	-	895		2	Yes
At3g06880	4	similar to PAK/PLC-interacting protein 1 (GI:4211689) {Homo sapiens}	76	+	895		2	Yes
At3g06880	4	similar to PAK/PLC-interacting protein 1 (GI:4211689) {Homo sapiens}	77	-	895		2	Yes
At3g07040	1	domain signature CC-NBS-LRR exists, suggestive of a disease resistance protein. Identical to RPM1 (gi:1361985)	449	-	697		2
At3g07060	1	"; expression supported by MPSS"	626	-	647		2
At3g07110	1	similar to ribosomal protein L13A GB:O49885 (Lupinus luteus)	240	-	1333	73	2
At3g07130	1	contains similarity to purple acid phosphatase (Arabidopsis thaliana) gi|20257489|gb|AAM15914	673	-	67	24	3
At3g07230	1	similar to wound-induced basic protein SP:Q09020 (Phaseolus vulgaris) (Plant Physiol. 101 (4), 1409 (1993))	246	-	226	146	3	Yes
At3g07290	4	contains Pfam profile: PF01535: PPR repeat	87	+	524		2
At3g07290	4	contains Pfam profile: PF01535: PPR repeat	88	-	524		2
At3g07290	4	contains Pfam profile: PF01535: PPR repeat	583	+	524		3
At3g07290	4	contains Pfam profile: PF01535: PPR repeat	584	-	524		3
At3g07300	1	"similar to SP|P49770 Translation initiation factor eIF-2B beta subunit (eIF-2B GDP-GTP exchange factor) {Homo sapiens}; contains Pfam profile PF01008: Initiation factor 2 subunit family"	436	-	235		3
At3g07330	1	"similar to beta-(1-3)-glucosyl transferase GB:AAC62210 GI:3687658 from (Bradyrhizobium japonicum), cellulose synthase from Agrobacterium tumeficiens (gi:710492) and Agrobacterium radiobacter (gi:710493); contains Pfam glycosyl transferase, group 2 family	200	+	1560	158	2
At3g07360	1	contains Pfam domain, PF00514: Armadillo/beta-catenin-like repeats and Pfam, PF04564: U-box domain	727	+	5927		2	Yes
At3g07420	1	"nearly identical to SP|Q9SW95; HMM hit: tRNA synthetases class II"	971	+	420	98	3
At3g07470	1	contains Pfam profile PF04398: Protein of unknown function, DUF538	729	+	1183	128	2
At3g07510	1	expressed protein	540	-	2040		2
At3g07520	1	plant glutamate receptor family, PMID:11379626	318	+	215		3
At3g07650	1	similar to zinc finger protein GB:BAA33206 (Oryza sativa)	31	+	1831		2
At3g07660	1	expressed protein	71	-	245	189	1
At3g07900	1	"contains Pfam PF03138: Plant protein family. The function of this family of plant proteins is unknown; previously annotated as 'auxin-independent growth promoter -related' based on similarity to axi 1 protein (GB:X80301) (GI:559920) from (Nicotiana taba	75	-	1862	52	2
At3g08000	1	"similar to RNA-binding protein from (Nicotiana tabacum) GI:15822703, (Nicotiana sylvestris) GI:624925; contains Pfam profile: PF00076 RNA recognition motif. (a.k.a. RRM, RBD, or RNP domain)"	484	+	3608	12	2
At3g08010	1	expressed protein	656	-	140	64	3
At3g08030	2	contains Pfam profile PF04862: Protein of unknown function, DUF642	262	+	2498		2
At3g08030	2	contains Pfam profile PF04862: Protein of unknown function, DUF642	263	-	2498		2
At3g08690	1	"E2; identical to gi:12643427, SP:P35134"	757	+	303		3	Yes
At3g09260	2	"contains Pfam PF00232 : Glycosyl hydrolase family 1 domain; TIGRFAM TIGR01233: 6-phospho-beta-galactosidase; almost identical to beta-glucosidase GI:1732570 from (Arabidopsis thaliana); similar to beta-glucosidase 1 (GI:12043529) (Arabidopsis thaliana)"	835	+	2523	48	2
At3g09260	2	"contains Pfam PF00232 : Glycosyl hydrolase family 1 domain; TIGRFAM TIGR01233: 6-phospho-beta-galactosidase; almost identical to beta-glucosidase GI:1732570 from (Arabidopsis thaliana); similar to beta-glucosidase 1 (GI:12043529) (Arabidopsis thaliana)"	836	-	2523	48	2
At3g09320	1	"similar to Golgi-specific DHHC zinc figer protein (Mus musculus) GI:21728103; contains Pfam profile PF01529: DHHC zinc finger domain"	791	-	410	132	3
At3g09520	1	"contains Pfam domain PF03081: Exo70 exocyst complex subunit;"	446	-	484		2
At3g09550	2	contains ankyrin repeat domains, Pfam:PF00023	439	-	1233	264	2
At3g09550	2	contains ankyrin repeat domains, Pfam:PF00023	517	-	1233	264	2
At3g09620	1	"similar to RNA helicase GB:A57514 GI:897915 from (Rattus norvegicus); contains Pfam profiles PF00270: DEAD/DEAH box helicase, PF00271: Helicase conserved C-terminal domain"	111	+	156		2
At3g09710	2	"low similarity to SF16 protein (Helianthus annuus) GI:560150; contains Pfam profile PF00612: IQ calmodulin-binding motif"	263	+	386		2	Yes
At3g09710	2	"low similarity to SF16 protein (Helianthus annuus) GI:560150; contains Pfam profile PF00612: IQ calmodulin-binding motif"	264	-	386		2	Yes
At3g09730	1	expressed protein	331	+	444		2
At3g09870	1	similar to auxin-induced proteins (SP:P33083), (SP:P33082) (Glycine max) and indole-3-acetic acid induced protein ARG7 (SP:P32295) from soybean (Vigna radiata)	543	-	215	61	3
At3g09960	2	contains Pfam profile: PF00149 calcineurin-like phosphoesterase	2	+	1318	38	1
At3g09960	2	contains Pfam profile: PF00149 calcineurin-like phosphoesterase	3	-	1318	38	1
At3g09990	1	"identical to putative equilibrative nucleoside transporter ENT2 (Arabidopsis thaliana) GI:16518991; contains similarity to SWISS-PROT:Q14542 equilibrative nucleoside transporter 2 (Equilibrative nitrobenzylmercaptopurine riboside-insensitive nucleoside t	146	-	1254		2
At3g10080	1	similar to germin-like protein 2 (Oryza sativa) GI:2655287	594	+	477	18	3
At3g10430	1	contains F-box domain Pfam:PF00646	825	-	212		3
At3g10540	1	similar to 3-phosphoinositide-dependent protein kinase-1 (Oryza sativa) gi|5001830|gb|AAD37166	201	+	814	221	1
At3g10590	1	contains PFAM profile: PF00249 myb-like DNA binding domain	59	+	994		2
At3g10610	2	similar to 40S ribosomal protein S17 GB:AAD50774 (Lycopersicon esculentum)	275	+	1873		2
At3g10610	2	similar to 40S ribosomal protein S17 GB:AAD50774 (Lycopersicon esculentum)	597	+	1873		2
At3g10670	1	similar to ABC transporter ATPase GB:AAC68280 (Chlamydia trachomatis)	166	+	806	83	2
At3g10850	2	identical to SP|O24496 Hydroxyacylglutathione hydrolase cytoplasmic (EC 3.1.2.6) (Glyoxalase II) (Glx II) {Arabidopsis thaliana}	889	+	37		3
At3g10850	2	identical to SP|O24496 Hydroxyacylglutathione hydrolase cytoplasmic (EC 3.1.2.6) (Glyoxalase II) (Glx II) {Arabidopsis thaliana}	890	-	37		3
At3g10890	1	"similar to (1-4)-beta-mannan endohydrolase (Coffea arabica) GI:10178872, (1-4)-beta-mannan endohydrolase GB:AAB87859 (Lycopersicon esculentum); contains Pfam profile PF00150: Cellulase (glycosyl hydrolase family 5)"	251	-	323		2
At3g10915	2	"low similarity to rS-Rex-s (Rattus norvegicus) GI:1143717, neuroendocrine-specific protein C (Homo sapiens) GI:307311; contains Pfam profile PF02453: Reticulon"	29	+	1955	256	1
At3g10915	2	"low similarity to rS-Rex-s (Rattus norvegicus) GI:1143717, neuroendocrine-specific protein C (Homo sapiens) GI:307311; contains Pfam profile PF02453: Reticulon"	30	-	1955	256	1
At3g11010	1	"contains leucine rich-repeat domains Pfam:PF00560, INTERPRO:IPR001611; similar to disease resistance protein (Lycopersicon esculentum) gi|3894383|gb|AAC78591"	432	+	30	11	3
At3g11080	2	"contains leucine rich-repeat domains Pfam:PF00560, INTERPRO:IPR001611; similar to Cf-2.2 (Lycopersicon pimpinellifolium) gi|1184077|gb|AAC15780"	928	+	344	41	3
At3g11080	2	"contains leucine rich-repeat domains Pfam:PF00560, INTERPRO:IPR001611; similar to Cf-2.2 (Lycopersicon pimpinellifolium) gi|1184077|gb|AAC15780"	929	-	344	41	3
At3g11180	2	"similar to leucoanthocyanidin dioxygenase GB:BAA20143 (Perilla frutescens), Malus domestica, SP|P51091; contains PF03171 2OG-Fe(II) oxygenase superfamily domain"	699	+	1761	35	2
At3g11180	2	"similar to leucoanthocyanidin dioxygenase GB:BAA20143 (Perilla frutescens), Malus domestica, SP|P51091; contains PF03171 2OG-Fe(II) oxygenase superfamily domain"	700	-	1761	35	2
At3g11420	2	"similar to hypothetical protein GB:AAC23643 (Arabidopsis thaliana) + weak similarity to Fringe (Schistocerca gregaria)(GI:6573138);Fringe encodes an extracellular protein that regulates Notch signalling."	856	+	5684	359	2	Yes
At3g11420	2	"similar to hypothetical protein GB:AAC23643 (Arabidopsis thaliana) + weak similarity to Fringe (Schistocerca gregaria)(GI:6573138);Fringe encodes an extracellular protein that regulates Notch signalling."	902	+	5684	359	2	Yes
At3g11480	2	similar to SAM:benzoic acid carboxyl methyltransferase (BAMT)(GI:9789277)(Antirrhinum majus) and to SAM:salicylic acid carboxyl methyltransferase (SAMT)(GI:6002712)(Clarkia breweri)	84	+	2114	75	2
At3g11480	2	similar to SAM:benzoic acid carboxyl methyltransferase (BAMT)(GI:9789277)(Antirrhinum majus) and to SAM:salicylic acid carboxyl methyltransferase (SAMT)(GI:6002712)(Clarkia breweri)	85	-	2114	75	2
At3g11520	2	"similar to cyclin (Arabidopsis thaliana) GI:1360646; contains Pfam profiles PF00134: Cyclin, N-terminal domain, PF02984: Cyclin, C-terminal domain; identical to cDNA cyclin box (cyc2) partial cds GI:456019"	812	+	384	91	3
At3g11520	2	"similar to cyclin (Arabidopsis thaliana) GI:1360646; contains Pfam profiles PF00134: Cyclin, N-terminal domain, PF02984: Cyclin, C-terminal domain; identical to cDNA cyclin box (cyc2) partial cds GI:456019"	813	-	384	91	3
At3g11620	1	similar to unknown protein GB:AAF00672 (Arabidopsis thaliana)	570	+	1410		2
At3g11650	2	"identical to NDR1/HIN1-Like protein 2 (GP:9502174) (Arabidopsis thaliana); similar to hin1 GB:CAA68848 (Nicotiana tabacum)"	430	+	947	51	2
At3g11650	2	"identical to NDR1/HIN1-Like protein 2 (GP:9502174) (Arabidopsis thaliana); similar to hin1 GB:CAA68848 (Nicotiana tabacum)"	431	-	947	51	2
At3g11670	1	identical to digalactosyldiacylglycerol synthase (DGD1) GI:5354158 (Arabidopsis thaliana)	548	+	954	51	2
At3g11710	1	"similar to SP|Q43776 Lysyl-tRNA synthetase (EC 6.1.1.6) (Lysine--tRNA ligase) {Lycopersicon esculentum}; contains Pfam profile PF00152: tRNA synthetases class II (D, K and N)"	637	+	679	88	2
At3g11745	1	expressed protein	591	-	373	68	3
At3g11920	1	contains INTERPRO Domain IPR002109, Glutaredoxin (thioltransferase)	579	+	1925		2
At3g11940	1	similar to 40S ribosomal protein S5 GB:AAC98068 GI:4056502 from (Arabidopsis thaliana)	965	+	200		3
At3g12050	1	"contains Pfam PF05146: Aha1 domain; similar to Protein C14orf3 (HSPC322) (Swiss-Prot:O95433) (Homo sapiens)"	240	-	2305	187	2
At3g12100	2	member of the cation diffusion facilitator (CDF) family, or cation efflux (CE) family, PMID:11500563	247	+	882	49	2	Yes
At3g12100	2	member of the cation diffusion facilitator (CDF) family, or cation efflux (CE) family, PMID:11500563	560	-	882	49	2	Yes
At3g12120	2	identical to omega-6 fatty acid desaturase, endoplasmic reticulum (FAD2) SP:P46313 (Arabidopsis thaliana (Mouse-ear cress)) (Plant Cell 6:147-158(1994))	528	+	486		3
At3g12120	2	identical to omega-6 fatty acid desaturase, endoplasmic reticulum (FAD2) SP:P46313 (Arabidopsis thaliana (Mouse-ear cress)) (Plant Cell 6:147-158(1994))	529	-	486		3
At3g12240	1	"contains Pfam profile: PF00450 serine carboxypeptidase; similar to serine carboxypeptidase I precursor (SP:P37890) (Oryza sativa)"	963	+	556		3
At3g12290	1	"similar to SP|P07245 C-1-tetrahydrofolate synthase, cytoplasmic (C1-THF synthase) (Includes: Methylenetetrahydrofolate dehydrogenase (EC 1.5.1.5); Methenyltetrahydrofolate cyclohydrolase (EC 3.5.4.9); Formyltetrahydrofolate synthetase (EC 6.3.4.3)) {Sacc	314	-	421	89	2
At3g12320	1	expressed protein	969	+	579		3
At3g12560	4	similar to telomeric DNA-binding protein 1 (Arabidopsis thaliana) gi|13641340|gb|AAK31590	508	+	611		2
At3g12560	4	similar to telomeric DNA-binding protein 1 (Arabidopsis thaliana) gi|13641340|gb|AAK31590	509	-	611		2
At3g12560	4	similar to telomeric DNA-binding protein 1 (Arabidopsis thaliana) gi|13641340|gb|AAK31590	672	+	611		3
At3g12560	4	similar to telomeric DNA-binding protein 1 (Arabidopsis thaliana) gi|13641340|gb|AAK31590	860	+	611		3
At3g12600	2	contains Pfam profile PF00293: NUDIX domain	818	+	925	226	2
At3g12600	2	contains Pfam profile PF00293: NUDIX domain	819	-	925	226	2
At3g12685	1	contains Pfam domain, PF02681: Uncharacterized BCR, COG1963	388	-	42		3	Yes
At3g12810	3	"similar to transcriptional activator SRCAP (Homo sapiens) GI:5106572; contains Pfam profiles PF00271: Helicase conserved C-terminal domain, PF00176: SNF2 family N-terminal domain"	314	-	790	57	2
At3g12810	3	"similar to transcriptional activator SRCAP (Homo sapiens) GI:5106572; contains Pfam profiles PF00271: Helicase conserved C-terminal domain, PF00176: SNF2 family N-terminal domain"	495	+	790	57	2
At3g12810	3	"similar to transcriptional activator SRCAP (Homo sapiens) GI:5106572; contains Pfam profiles PF00271: Helicase conserved C-terminal domain, PF00176: SNF2 family N-terminal domain"	496	-	790	57	2
At3g12860	1	"similar to XNop56 protein (Xenopus laevis) GI:14799394; contains Pfam profile PF01798: Putative snoRNA binding domain"	229	+	1374		2
At3g12970	1	expressed protein	115	+	4223	74	2
At3g13100	2	"similar to ATP-binding cassette transporter MRP8 GI:18031899 from (Arabidopsis thaliana); contains Pfam profile: PF00005 ABC transporter"	291	+	563		2
At3g13100	2	"similar to ATP-binding cassette transporter MRP8 GI:18031899 from (Arabidopsis thaliana); contains Pfam profile: PF00005 ABC transporter"	292	-	563		2
At3g13310	1	"similar to J11 protein (Arabidopsis thaliana) GI:9843641; contains Pfam profile: PF00226 DnaJ domain"	500	-	394	141	3
At3g13320	1	"almost identical to low affinity calcium antiporter CAX2 (GI:1488267) (Arabidopsis thaliana); Ca2+:Cation Antiporter (CaCA) Family member PMID:11500563"	512	+	3087		2
At3g13330	1	expressed protein	736	+	1295		2
At3g13360	1	expressed protein	802	+	519		3
At3g13430	1	contains Pfam domain, PF00097: Zinc finger, C3HC4 type (RING finger)	90	-	506		2
At3g13640	1	similar to 68 kDa protein HP68 GI:16755057 from (Triticum aestivum)	490	+	471		3
At3g13674	2	expressed protein	584	+	398		3
At3g13674	2	expressed protein	870	+	398		3
At3g13677	2	"; expression supported by MPSS"	641	-	414		3
At3g13677	2	"; expression supported by MPSS"	927	-	414		3
At3g13760	1	contains Pfam profile PF03107: DC1 domain	611	+	1218		2
At3g13782	1	"similar to nucleosome assembly protein 1 (Glycine max) GI:1161252; contains Pfam profile PF00956: Nucleosome assembly protein (NAP)"	373	-	445		2
At3g13890	1	"similar to myb-related transcription factor GI:1167486 from (Lycopersicon esculentum); contains myb DNA binding domain: PF0049"	620	+	2317		2
At3g13900	2	"similar to Potential phospholipid-transporting ATPase (EC 3.6.3.1) from Homo sapiens (SP|Q9Y2Q0), Mus musculus (SP|P70704); contains InterPro accession IPR005834: Haloacid dehalogenase-like hydrolase"	707	+	8123		2
At3g13900	2	"similar to Potential phospholipid-transporting ATPase (EC 3.6.3.1) from Homo sapiens (SP|Q9Y2Q0), Mus musculus (SP|P70704); contains InterPro accession IPR005834: Haloacid dehalogenase-like hydrolase"	708	-	8123		2
At3g14020	3	contains Pfam profile: PF02045 CCAAT-binding transcription factor (CBF-B/NF-YA) subunit B	406	-	1997		2
At3g14020	3	contains Pfam profile: PF02045 CCAAT-binding transcription factor (CBF-B/NF-YA) subunit B	864	+	1997		2
At3g14020	3	contains Pfam profile: PF02045 CCAAT-binding transcription factor (CBF-B/NF-YA) subunit B	865	-	1997		2
At3g14140	2	"low similarity to alkB protein (Escherichia coli)(SP|P05050), alkB (Caulobacter crescentus)(GI:2055386); contains Pfam domain PF03171 2OG-Fe(II) oxygenase superfamily"	77	+	236		2
At3g14140	2	"low similarity to alkB protein (Escherichia coli)(SP|P05050), alkB (Caulobacter crescentus)(GI:2055386); contains Pfam domain PF03171 2OG-Fe(II) oxygenase superfamily"	78	-	236		2
At3g14200	3	"low similarity to SP|O75190|DJB6_HUMAN DnaJ homolog subfamily B member 6 (Heat shock protein J2) {Homo sapiens}; contains Pfam profile PF00226 DnaJ domain"	205	+	604	292	1
At3g14200	3	"low similarity to SP|O75190|DJB6_HUMAN DnaJ homolog subfamily B member 6 (Heat shock protein J2) {Homo sapiens}; contains Pfam profile PF00226 DnaJ domain"	920	+	604	292	3
At3g14200	3	"low similarity to SP|O75190|DJB6_HUMAN DnaJ homolog subfamily B member 6 (Heat shock protein J2) {Homo sapiens}; contains Pfam profile PF00226 DnaJ domain"	921	-	604	292	3
At3g14225	2	contains Pfam profile PF00657: Lipase/Acylhydrolase with GDSL-like motif	921	+	6		3
At3g14225	2	contains Pfam profile PF00657: Lipase/Acylhydrolase with GDSL-like motif	922	-	6		3
At3g14230	1	identical to AP2 domain containing protein RAP2.2 GI:2281629 from (Arabidopsis thaliana)	333	-	1152	136	2	Yes
At3g14310	2	"contains Pfam profiles: PF01095 pectinesterase, PF04043 plant invertase/pectin methylesterase inhibitor ;similar to pectin methylesterase GB:Q42534 from (Arabidopsis thaliana)"	453	+	2003	24	2	Yes
At3g14310	2	"contains Pfam profiles: PF01095 pectinesterase, PF04043 plant invertase/pectin methylesterase inhibitor ;similar to pectin methylesterase GB:Q42534 from (Arabidopsis thaliana)"	532	+	2003	24	2	Yes
At3g14350	1	similar to leucine-rich repeat transmembrane protein kinase 1 GB:AAC27894 from (Zea mays)	58	-	304		2
At3g14490	2	contains Pfam profile: PF01397 terpene synthase family	719	+	950		2
At3g14490	2	contains Pfam profile: PF01397 terpene synthase family	720	-	950		2
At3g14540	1	similar to terpene synthase GB:CAA72074 from (Arabidopsis thaliana)	580	-	990		2
At3g14690	1	similar to GB:Q05047 from (Catharanthus roseus)	924	+	815	31	3
At3g14840	2	"contains Pfam domains PF00560: Leucine Rich Repeat and PF00069: Protein kinase domain; contains 2 predicted transmembrane domains"	182	+	2346	93	2
At3g14840	2	"contains Pfam domains PF00560: Leucine Rich Repeat and PF00069: Protein kinase domain; contains 2 predicted transmembrane domains"	183	-	2346	93	2
At3g14920	1	expressed protein	311	+	708		2
At3g15070	1	"similar to C-terminal zinc-finger (Glycine max) GI:558543; contains Pfam profile: PF00097 zinc finger, C3HC4 type (RING finger)"	194	+	1652		2	Yes
At3g15080	1	contains exonuclease domain, Pfam:PF00929	786	-	947	54	2
At3g15160	1	expressed protein	972	-	226	215	3
At3g15300	1	contains PF05678: VQ motif	652	+	548		3
At3g15310	1	expressed protein	899	+	3888	113	2
At3g15353	1	metallothionein protein, putative	478	+	1		3
At3g15357	1	expressed protein	176	-	251	48	2
At3g15440	1	expressed protein	340	+	177		3
At3g15450	1	similar to auxin down-regulated protein ARG10 (Vigna radiata) GI:2970051, wali7 (aluminum-induced protein) (Triticum aestivum) GI:451193	732	-	648		3	Yes
At3g15470	1	WD-40 repeat family protein	35	+	981		2
At3g15580	2	"identical to autophagy 8i (Arabidopsis thaliana) GI:19912167; contains Pfam profile PF02991: Microtubule associated protein 1A/1B, light chain 3; supporting cDNA gi|21636957|gb|AF492760.1|"	299	+	2041	95	2
At3g15580	2	"identical to autophagy 8i (Arabidopsis thaliana) GI:19912167; contains Pfam profile PF02991: Microtubule associated protein 1A/1B, light chain 3; supporting cDNA gi|21636957|gb|AF492760.1|"	300	-	2041	95	2
At3g15680	1	contains Pfam domain, PF00641: Zn-finger in Ran binding protein and others	829	-	4012		2
At3g15700	1	"similar to NBS/LRR disease resistance protein (Arabidopsis thaliana) gi|3309619|gb|AAC26125; contains Pfam profile: PF00931 NB-ARC domain"	113	-	1527		2
At3g15820	1	contains Pfam profile PF01569: PAP2 superfamily	548	+	1782	146	2
At3g15830	2	contains Pfam profile PF01569: PAP2 superfamily	976	+	1245		2
At3g15830	2	contains Pfam profile PF01569: PAP2 superfamily	977	-	1245		2
At3g15950	1	similar to DNA topoisomerase IV subunit A (GI:26454107) (Mycoplasma penetrans)	505	+	809		2	Yes
[truncated: 1,832 more rows]
