# Supplementary material for: Genome-wide analysis of ABA-responsive elements ABRE and CE3 reveals divergent patterns in Arabidopsis and rice
Source: BMC Genomics. 2007 Aug 1;8:260. doi: 10.1186/1471-2164-8-260 (PMC2000901; doi:10.1186/1471-2164-8-260)
Supplement: Additional file 4 — Single occurrences of CREs in Oryza sativa. [file 1471-2164-8-260-S4.xls]

## Sheet: Gomez-Porras et al
Additional Files 4: Single occurrences of CREs in Oryza sativa
Gene_ID: Gene identifier, Hits: Number of CREs found per Gene ID, ORF name: Gene annotation obtained from TIGR (www.tigr.org), Distance to ATG: Distance to translation start site, CRE: Cis-element (ABRE or CE3), Strand: Location of the CRE (sense or reverse strand), Length 5'UTR: Length of 5'UTR (if known). Only genes with one 5'UTR are considered, the corresponding field is left blank if the gen…
Gene_ID	Hits	ORF description	Distance to ATG	CRE	Strand	Length 5'UTR	Location
LOC_Os01g01500.1	1	hypothetical protein	612	ABRE	+
LOC_Os01g01520.1	1	Transferase family protein, expressed	402	ABRE	-	127	2
LOC_Os01g01560.1	2	hAT family dimerisation domain containing protein	386	ABRE	+
LOC_Os01g01560.1	2	hAT family dimerisation domain containing protein	387	ABRE	-
LOC_Os01g01580.1	1	hypothetical protein	122	ABRE	+
LOC_Os01g01590.1	1	expressed protein	923	ABRE	+
LOC_Os01g01640.1	1	RER1A protein, putative, expressed	942	ABRE	-	126	2
LOC_Os01g01840.1	2	Helix-loop-helix DNA-binding domain containing protein, expressed	898	ABRE	+	195	2
LOC_Os01g01840.1	2	Helix-loop-helix DNA-binding domain containing protein, expressed	904	ABRE	+	195	2
LOC_Os01g01920.1	3	metal-dependent phosphohydrolase HD domain-containing protein, putative, expressed	709	ABRE	+	61	2
LOC_Os01g01920.1	3	metal-dependent phosphohydrolase HD domain-containing protein, putative, expressed	710	ABRE	-	61	2
LOC_Os01g01920.1	3	metal-dependent phosphohydrolase HD domain-containing protein, putative, expressed	789	ABRE	-	61	2
LOC_Os01g01920.2	3	metal-dependent phosphohydrolase HD domain-containing protein, putative, expressed	709	ABRE	+	61	2
LOC_Os01g01920.2	3	metal-dependent phosphohydrolase HD domain-containing protein, putative, expressed	710	ABRE	-	61	2
LOC_Os01g01920.2	3	metal-dependent phosphohydrolase HD domain-containing protein, putative, expressed	789	ABRE	-	61	2
LOC_Os01g01930.1	1	hypothetical protein	124	ABRE	-
LOC_Os01g01980.1	2	hypothetical protein	121	ABRE	-
LOC_Os01g01980.1	2	hypothetical protein	862	ABRE	+
LOC_Os01g02070.1	1	pectinesterase inhibitor domain containing protein	468	ABRE	-
LOC_Os01g02120.1	2	MOTHER of FT and TF1 protein, putative, expressed	277	ABRE	+	153	2
LOC_Os01g02120.1	2	MOTHER of FT and TF1 protein, putative, expressed	278	ABRE	-	153	2
LOC_Os01g02130.1	2	expressed protein	205	ABRE	+	54	2
LOC_Os01g02130.1	2	expressed protein	206	ABRE	-	54	2
LOC_Os01g02500.1	3	amidase family protein, putative	152	ABRE	+
LOC_Os01g02500.1	3	amidase family protein, putative	153	ABRE	-
LOC_Os01g02500.1	3	amidase family protein, putative	172	ABRE	+
LOC_Os01g02730.1	1	TAK14, putative, expressed	801	ABRE	-
LOC_Os01g02880.1	1	Fructose-bisphosphate aldolase 1, chloroplast precursor, putative, expressed	790	ABRE	+	65	2
LOC_Os01g03090.1	1	SLL2, putative, expressed	177	ABRE	-	92	2
LOC_Os01g03090.2	1	SLL2, putative, expressed	595	ABRE	-	38	2
LOC_Os01g03110.1	3	expressed protein	245	ABRE	-	128	2
LOC_Os01g03110.1	3	expressed protein	265	ABRE	+	128	2
LOC_Os01g03110.1	3	expressed protein	568	ABRE	-	128	2
LOC_Os01g03240.1	1	hypothetical protein	674	ABRE	+
LOC_Os01g03270.1	1	hypothetical protein	507	ABRE	-
LOC_Os01g03330.1	2	Bowman-Birk type bran trypsin inhibitor precursor, putative, expressed	670	ABRE	-	189	2
LOC_Os01g03330.1	2	Bowman-Birk type bran trypsin inhibitor precursor, putative, expressed	728	ABRE	+	189	2
LOC_Os01g03390.1	1	Bowman-Birk type bran trypsin inhibitor precursor, putative, expressed	478	ABRE	+	29	2
LOC_Os01g03464.1	2	hypothetical protein	467	ABRE	+
LOC_Os01g03464.1	2	hypothetical protein	778	ABRE	-
LOC_Os01g03860.1	1	hypothetical protein	511	ABRE	-
LOC_Os01g03914.1	1	Metal tolerance protein C3, putative, expressed	636	ABRE	-	175	2
LOC_Os01g03950.1	1	alpha-D-xylosidase, putative, expressed	961	ABRE	+	235	2
LOC_Os01g03980.1	1	expressed protein	808	ABRE	-	96	2
LOC_Os01g04110.1	1	expressed protein	735	ABRE	+
LOC_Os01g04190.1	2	hexose transporter, putative, expressed	505	ABRE	-	187	2
LOC_Os01g04190.1	2	hexose transporter, putative, expressed	588	ABRE	+	187	2
LOC_Os01g04190.2	2	hexose transporter, putative, expressed	505	ABRE	-	187	2
LOC_Os01g04190.2	2	hexose transporter, putative, expressed	588	ABRE	+	187	2
LOC_Os01g04330.1	2	EF hand family protein, expressed	519	ABRE	+	83	2
LOC_Os01g04330.1	2	EF hand family protein, expressed	520	ABRE	-	83	2
LOC_Os01g04370.1	1	16.9 kDa class I heat shock protein, putative, expressed	663	ABRE	-	130	2
LOC_Os01g04380.1	1	16.9 kDa class I heat shock protein, putative, expressed	600	ABRE	+	117	2
LOC_Os01g04409.1	2	protein kinase family protein, putative, expressed	892	ABRE	+	126	2
LOC_Os01g04409.1	2	protein kinase family protein, putative, expressed	893	ABRE	-	126	2
LOC_Os01g04440.1	2	hypothetical protein	214	ABRE	+
LOC_Os01g04440.1	2	hypothetical protein	938	ABRE	+
LOC_Os01g04460.1	1	Protein kinase domain containing protein	780	ABRE	-
LOC_Os01g04510.1	1	hypothetical protein	249	ABRE	-
LOC_Os01g04590.1	3	expressed protein	226	ABRE	+	134	2
LOC_Os01g04590.1	3	expressed protein	227	ABRE	-	134	2
LOC_Os01g04590.1	3	expressed protein	986	ABRE	+	134	2
LOC_Os01g04630.1	1	muconate cycloisomerase, putative, expressed	500	ABRE	+	63	2
LOC_Os01g04730.1	1	60S ribosomal protein L26-1, putative, expressed	154	ABRE	-	73	2
LOC_Os01g04760.1	2	hypothetical protein	92	ABRE	-
LOC_Os01g04760.1	2	hypothetical protein	577	ABRE	+
LOC_Os01g05180.1	2	hypothetical protein	791	ABRE	+
LOC_Os01g05180.1	2	hypothetical protein	927	ABRE	+
LOC_Os01g05240.1	1	hypothetical protein	871	ABRE	-
LOC_Os01g05260.1	1	hypothetical protein	354	ABRE	+
LOC_Os01g05400.1	1	hypothetical protein	824	ABRE	+
LOC_Os01g05420.1	2	IWS1 C-terminus family protein, expressed	725	ABRE	+	93	2
LOC_Os01g05420.1	2	IWS1 C-terminus family protein, expressed	726	ABRE	-	93	2
LOC_Os01g05450.1	2	hypothetical protein	410	ABRE	+
LOC_Os01g05450.1	2	hypothetical protein	411	ABRE	-
LOC_Os01g05650.1	2	Metallothionein-like protein type 2, putative	168	ABRE	+
LOC_Os01g05650.1	2	Metallothionein-like protein type 2, putative	169	ABRE	-
LOC_Os01g05830.1	3	expressed protein	152	ABRE	+	93	2
LOC_Os01g05830.1	3	expressed protein	153	ABRE	-	93	2
LOC_Os01g05830.1	3	expressed protein	818	ABRE	+	93	2
LOC_Os01g05920.1	1	hypothetical protein	499	ABRE	+
LOC_Os01g06080.1	1	hypothetical protein	518	ABRE	+
LOC_Os01g06210.1	1	PrMC3, putative	658	ABRE	-
LOC_Os01g06260.1	1	hypothetical protein	945	ABRE	-
LOC_Os01g06330.1	1	hypothetical protein	391	ABRE	-
LOC_Os01g06440.1	1	expressed protein	810	ABRE	-	3	2
LOC_Os01g06480.1	1	Tha8, putative, expressed	514	ABRE	-	31	2
LOC_Os01g06490.1	1	Serine carboxypeptidase II precursor, putative, expressed	916	ABRE	+	93	2
LOC_Os01g06490.2	1	Serine carboxypeptidase II precursor, putative, expressed	916	ABRE	+	93	2
LOC_Os01g06560.1	1	tumor-related protein, putative, expressed	601	ABRE	+	220	2
LOC_Os01g06560.2	1	tumor-related protein, putative, expressed	601	ABRE	+	220	2
LOC_Os01g07110.1	1	BRCA2 repeat family protein, expressed	379	ABRE	+	66	2
LOC_Os01g07200.1	1	nuclease, putative, expressed	215	ABRE	+	151	2
LOC_Os01g07260.1	2	expressed protein	516	ABRE	-	77	2
LOC_Os01g07260.1	2	expressed protein	568	ABRE	-	77	2
LOC_Os01g07300.1	1	expressed protein	738	ABRE	+	65	2
LOC_Os01g07300.2	1	expressed protein	958	ABRE	+	224	2
LOC_Os01g07310.1	1	integral membrane protein, putative, expressed	596	ABRE	-	268	2
LOC_Os01g07364.1	1	expressed protein	245	ABRE	+	95	2
LOC_Os01g07420.1	1	hydrolase, alpha/beta fold family protein, expressed	720	ABRE	+	70	2
LOC_Os01g07490.1	3	RST1, putative, expressed	389	ABRE	+	74	2
LOC_Os01g07490.1	3	RST1, putative, expressed	390	ABRE	-	74	2
LOC_Os01g07490.1	3	RST1, putative, expressed	420	ABRE	-	74	2
LOC_Os01g07500.1	1	Allinase, C-terminal domain containing protein, expressed	527	ABRE	-
LOC_Os01g07520.1	2	expressed protein	416	ABRE	-	144	2
LOC_Os01g07520.1	2	expressed protein	468	ABRE	-	144	2
LOC_Os01g07640.1	1	TPR Domain containing protein	952	ABRE	+
LOC_Os01g07650.1	1	hypothetical protein	523	ABRE	-
LOC_Os01g07670.1	2	hypothetical protein	511	ABRE	-
LOC_Os01g07670.1	2	hypothetical protein	563	ABRE	-
LOC_Os01g07710.1	1	hypothetical protein	129	ABRE	-
LOC_Os01g07800.1	1	hypothetical protein	148	ABRE	-
LOC_Os01g07880.1	1	bZIP transcription factor family protein, expressed	795	ABRE	-
LOC_Os01g07970.1	2	expressed protein	204	ABRE	+	132	2
LOC_Os01g07970.1	2	expressed protein	205	ABRE	-	132	2
LOC_Os01g08150.1	1	expressed protein	190	ABRE	+	52	2
LOC_Os01g08510.1	3	MAR binding filament-like protein 1, putative, expressed	423	ABRE	+	157	2
LOC_Os01g08510.1	3	MAR binding filament-like protein 1, putative, expressed	424	ABRE	-	157	2
LOC_Os01g08510.1	3	MAR binding filament-like protein 1, putative, expressed	808	ABRE	-	157	2
LOC_Os01g08520.1	1	expressed protein	879	ABRE	+
LOC_Os01g08570.1	5	oxidoreductase, 2OG-Fe oxygenase family protein	509	ABRE	+
LOC_Os01g08570.1	5	oxidoreductase, 2OG-Fe oxygenase family protein	824	ABRE	+
LOC_Os01g08570.1	5	oxidoreductase, 2OG-Fe oxygenase family protein	825	ABRE	-
LOC_Os01g08570.1	5	oxidoreductase, 2OG-Fe oxygenase family protein	837	ABRE	+
LOC_Os01g08570.1	5	oxidoreductase, 2OG-Fe oxygenase family protein	838	ABRE	-
LOC_Os01g08580.1	1	expressed protein	370	ABRE	-	34	2
LOC_Os01g08760.1	1	Choline/ethanolamine kinase family protein, expressed	295	ABRE	+
LOC_Os01g08840.1	1	hypothetical protein	971	ABRE	+
LOC_Os01g09200.1	1	Protein kinase domain containing protein, expressed	425	ABRE	+	126	2
LOC_Os01g09230.1	1	expressed protein	542	ABRE	+	39	2
LOC_Os01g09230.2	1	expressed protein	824	ABRE	+	233	2
LOC_Os01g09260.1	2	Cytokinin dehydrogenase 1 precursor, putative, expressed	282	ABRE	-
LOC_Os01g09260.1	2	Cytokinin dehydrogenase 1 precursor, putative, expressed	398	ABRE	-
LOC_Os01g09280.1	2	myb-like DNA-binding domain, SHAQKYF class family protein, expressed	305	ABRE	+	118	2
LOC_Os01g09280.1	2	myb-like DNA-binding domain, SHAQKYF class family protein, expressed	306	ABRE	-	118	2
LOC_Os01g09340.1	1	hypothetical protein	867	ABRE	+
LOC_Os01g09350.1	1	hypothetical protein	835	ABRE	-
LOC_Os01g09370.1	1	Ankyrin repeat domain protein 28, putative	403	ABRE	+
LOC_Os01g09440.1	1	hypothetical protein	68	ABRE	+
LOC_Os01g09470.1	1	IQ calmodulin-binding motif family protein, expressed	564	ABRE	-	113	2
LOC_Os01g09620.1	1	zinc finger family protein, putative, expressed	387	ABRE	+	111	2
LOC_Os01g09620.2	1	zinc finger family protein, putative, expressed	387	ABRE	+	111	2
LOC_Os01g09660.1	1	heavy metal-associated domain containing protein	380	ABRE	+
LOC_Os01g09690.1	1	hypothetical protein	304	ABRE	-
LOC_Os01g09720.1	1	Dof domain, zinc finger family protein	742	ABRE	+
LOC_Os01g09840.1	2	hypothetical protein	869	ABRE	+
LOC_Os01g09840.1	2	hypothetical protein	870	ABRE	-
LOC_Os01g09870.1	3	expressed protein	78	ABRE	+
LOC_Os01g09870.1	3	expressed protein	205	ABRE	+
LOC_Os01g09870.1	3	expressed protein	206	ABRE	-
LOC_Os01g10000.1	1	hypothetical protein	400	ABRE	+
LOC_Os01g10080.1	2	expressed protein	130	ABRE	+	80	2
LOC_Os01g10080.1	2	expressed protein	428	ABRE	+	80	2
LOC_Os01g10140.1	2	RNA dependent RNA polymerase family protein, expressed	281	ABRE	+	122	2
LOC_Os01g10140.1	2	RNA dependent RNA polymerase family protein, expressed	282	ABRE	-	122	2
LOC_Os01g10140.3	1	RNA dependent RNA polymerase family protein, expressed	797	ABRE	+	31	2
LOC_Os01g10230.1	2	hypothetical protein	190	ABRE	+
LOC_Os01g10230.1	2	hypothetical protein	285	ABRE	+
LOC_Os01g10270.1	1	hypothetical protein	258	ABRE	+
LOC_Os01g10400.1	1	expressed protein	203	ABRE	-	566	1
LOC_Os01g10420.1	4	hypothetical protein	380	ABRE	+
LOC_Os01g10420.1	4	hypothetical protein	709	ABRE	+
LOC_Os01g10420.1	4	hypothetical protein	710	ABRE	-
LOC_Os01g10420.1	4	hypothetical protein	748	ABRE	-
LOC_Os01g10430.1	1	Cell division-related protein, putative, expressed	988	ABRE	-
LOC_Os01g10470.1	1	Rapid ALkalinization Factor family protein, expressed	635	ABRE	-	119	2
LOC_Os01g10610.1	2	BES1/BZR1 homolog protein 4, putative, expressed	453	ABRE	+	141	2
LOC_Os01g10610.1	2	BES1/BZR1 homolog protein 4, putative, expressed	676	ABRE	+	141	2
LOC_Os01g10640.1	1	expressed protein	853	ABRE	-	105	2
LOC_Os01g10740.1	1	hypothetical protein	185	ABRE	-
LOC_Os01g10750.1	1	hypothetical protein	604	ABRE	+
LOC_Os01g10880.1	3	expressed protein	147	ABRE	+
LOC_Os01g10880.1	3	expressed protein	148	ABRE	-
LOC_Os01g10880.1	3	expressed protein	314	ABRE	-
LOC_Os01g11200.1	1	Myb-like DNA-binding domain containing protein	752	ABRE	+
LOC_Os01g11240.1	1	expressed protein	535	ABRE	-	166	2
LOC_Os01g11270.1	1	cytochrome P450 family protein, putative, expressed	605	ABRE	-	53	2
LOC_Os01g11360.1	1	hypothetical protein	109	ABRE	+
LOC_Os01g11470.1	2	hypothetical protein	869	ABRE	+
LOC_Os01g11470.1	2	hypothetical protein	899	ABRE	+
LOC_Os01g11480.1	1	Zinc finger, C3HC4 type family protein, expressed	728	ABRE	-	239	2
LOC_Os01g11520.1	2	Zinc finger, C3HC4 type family protein, expressed	784	ABRE	+	285	2
LOC_Os01g11520.1	2	Zinc finger, C3HC4 type family protein, expressed	785	ABRE	-	285	2
LOC_Os01g11550.1	2	TCP family transcription factor containing protein, expressed	921	ABRE	+	540	2
LOC_Os01g11550.1	2	TCP family transcription factor containing protein, expressed	922	ABRE	-	540	2
LOC_Os01g11710.1	1	GDSL-like Lipase/Acylhydrolase family protein, expressed	818	ABRE	+	311	2
LOC_Os01g11880.1	1	4-methyl-5-thiazole monophosphate biosynthesis protein, putative, expressed	567	ABRE	-	255	2
LOC_Os01g11946.1	2	ABC transporter family protein, putative, expressed	228	ABRE	+	93	2
LOC_Os01g11946.1	2	ABC transporter family protein, putative, expressed	229	ABRE	-	93	2
LOC_Os01g11980.1	1	expressed protein	786	ABRE	+
LOC_Os01g12010.1	2	hypothetical protein	353	ABRE	+
LOC_Os01g12010.1	2	hypothetical protein	354	ABRE	-
LOC_Os01g12160.1	1	GH3 auxin-responsive promoter family protein, expressed	830	ABRE	-	123	2
LOC_Os01g12160.2	1	GH3 auxin-responsive promoter family protein, expressed	830	ABRE	-	561	2
LOC_Os01g12180.1	2	expressed protein	864	ABRE	+
LOC_Os01g12180.1	2	expressed protein	865	ABRE	-
LOC_Os01g12220.1	1	Uncharacterized protein family UPF0016 containing protein, expressed	487	ABRE	+
LOC_Os01g12290.1	2	D-mannose binding lectin family protein	921	ABRE	+
LOC_Os01g12290.1	2	D-mannose binding lectin family protein	922	ABRE	-
LOC_Os01g12470.1	2	Mitochondrial carrier protein, expressed	269	ABRE	+
LOC_Os01g12470.1	2	Mitochondrial carrier protein, expressed	270	ABRE	-
LOC_Os01g12480.1	1	expressed protein	345	ABRE	+	81	2
LOC_Os01g12490.1	1	expressed protein	597	ABRE	+	218	2
LOC_Os01g12670.1	1	expressed protein	442	ABRE	+	164	2
LOC_Os01g12710.1	2	oxidoreductase, short chain dehydrogenase/reductase family protein, expressed	720	ABRE	+	86	2
LOC_Os01g12710.1	2	oxidoreductase, short chain dehydrogenase/reductase family protein, expressed	721	ABRE	-	86	2
LOC_Os01g12710.2	1	oxidoreductase, short chain dehydrogenase/reductase family protein, expressed	489	ABRE	-	77	2
LOC_Os01g12730.1	1	Ras-related protein Rab7, putative, expressed	261	ABRE	+	194	2
LOC_Os01g12730.2	1	Ras-related protein Rab7, putative, expressed	560	ABRE	+	367	2
LOC_Os01g12760.1	1	Cytochrome P450 family protein, expressed	78	ABRE	+	57	2
LOC_Os01g12770.1	1	Cytochrome P450 family protein, expressed	253	ABRE	+	31	2
LOC_Os01g12810.1	2	leaf protein, putative, expressed	362	ABRE	+	287	2
LOC_Os01g12810.1	2	leaf protein, putative, expressed	363	ABRE	-	287	2
LOC_Os01g12810.2	2	leaf protein, putative, expressed	362	ABRE	+	538	1
LOC_Os01g12810.2	2	leaf protein, putative, expressed	363	ABRE	-	538	1
LOC_Os01g12820.1	2	Harpin-induced protein 1 containing protein, expressed	688	ABRE	+	76	2
LOC_Os01g12820.1	2	Harpin-induced protein 1 containing protein, expressed	689	ABRE	-	76	2
LOC_Os01g12910.1	1	thioesterase family protein, expressed	316	ABRE	-	64	2
LOC_Os01g13024.1	2	expressed protein	774	ABRE	+	382	2
LOC_Os01g13024.1	2	expressed protein	802	ABRE	+	382	2
LOC_Os01g13050.1	1	hypothetical protein	280	ABRE	+
LOC_Os01g13150.1	1	metallo-beta-lactamase superfamily protein, expressed	659	ABRE	+
LOC_Os01g13200.1	1	elongation defective 1 protein, putative, expressed	523	ABRE	-	43	2
LOC_Os01g13300.1	1	B3 DNA binding domain containing protein, expressed	845	ABRE	+	131	2
LOC_Os01g13380.1	1	hypothetical protein	711	ABRE	-
LOC_Os01g13390.1	1	expressed protein	120	ABRE	+	69	2
LOC_Os01g13500.1	3	hypothetical protein	563	ABRE	+
LOC_Os01g13500.1	3	hypothetical protein	564	ABRE	-
LOC_Os01g13500.1	3	hypothetical protein	594	ABRE	-
LOC_Os01g13510.1	1	hypothetical protein	737	ABRE	+
LOC_Os01g13590.1	1	Isoflavone reductase homolog IRL, putative	550	ABRE	-
LOC_Os01g13840.1	1	hypothetical protein	573	ABRE	+
LOC_Os01g13850.1	1	hypothetical protein	410	ABRE	-
LOC_Os01g13880.1	1	hypothetical protein	15	ABRE	+
LOC_Os01g13910.1	2	hypothetical protein	672	ABRE	-
LOC_Os01g13910.1	2	hypothetical protein	808	ABRE	+
LOC_Os01g13940.1	1	expressed protein	568	ABRE	-
LOC_Os01g13960.1	1	hypothetical protein	977	ABRE	-
LOC_Os01g14030.1	1	expressed protein	141	ABRE	+	118	2
LOC_Os01g14050.1	1	C2 domain-containing protein, putative, expressed	526	ABRE	+	188	2
LOC_Os01g14060.1	1	expressed protein	520	ABRE	+
LOC_Os01g14090.1	1	Kinesin-4, putative, expressed	727	ABRE	-	86	2
LOC_Os01g14170.1	1	hypothetical protein	306	ABRE	-
LOC_Os01g14210.1	1	hypothetical protein	215	ABRE	+
LOC_Os01g14240.1	3	hypothetical protein	347	ABRE	+
LOC_Os01g14240.1	3	hypothetical protein	465	ABRE	-
LOC_Os01g14240.1	3	hypothetical protein	549	ABRE	-
LOC_Os01g14310.1	1	hypothetical protein	757	ABRE	+
LOC_Os01g14400.1	2	hypothetical protein	730	ABRE	+
LOC_Os01g14400.1	2	hypothetical protein	731	ABRE	-
LOC_Os01g14410.1	2	Early light-induced protein, chloroplast precursor, putative, expressed	416	ABRE	+	149	2
LOC_Os01g14410.1	2	Early light-induced protein, chloroplast precursor, putative, expressed	417	ABRE	-	149	2
LOC_Os01g14440.1	2	WRKY DNA binding domain containing protein, expressed	329	ABRE	+
LOC_Os01g14440.1	2	WRKY DNA binding domain containing protein, expressed	330	ABRE	-
LOC_Os01g14530.1	1	AWPM-19-like membrane family protein, putative, expressed	568	ABRE	+	104	2
LOC_Os01g14670.1	2	Nectarin-1 precursor, putative, expressed	776	ABRE	+	100	2
LOC_Os01g14670.1	2	Nectarin-1 precursor, putative, expressed	777	ABRE	-	100	2
LOC_Os01g14750.1	1	hypothetical protein	394	ABRE	-
LOC_Os01g15000.1	1	lipase class 3 family protein, putative, expressed	569	ABRE	+	337	2
LOC_Os01g15139.1	1	hypothetical protein	169	ABRE	-
LOC_Os01g15210.1	1	hypothetical protein	537	ABRE	-
LOC_Os01g15229.1	1	hypothetical protein	169	ABRE	-
LOC_Os01g15270.1	2	expressed protein	515	ABRE	+	420	2
LOC_Os01g15270.1	2	expressed protein	516	ABRE	-	420	2
LOC_Os01g15280.1	2	hAT family dimerisation domain containing protein, expressed	403	ABRE	+
LOC_Os01g15280.1	2	hAT family dimerisation domain containing protein, expressed	404	ABRE	-
LOC_Os01g15310.1	2	U6 snRNA-associated Sm-like protein LSm4, putative, expressed	236	ABRE	+	251	1
LOC_Os01g15310.1	2	U6 snRNA-associated Sm-like protein LSm4, putative, expressed	237	ABRE	-	251	1
LOC_Os01g15390.1	1	expressed protein	631	ABRE	+	490	2
LOC_Os01g15510.1	1	hypothetical protein	421	ABRE	+
LOC_Os01g15520.1	1	hypothetical protein	576	ABRE	-
LOC_Os01g15730.1	1	hypothetical protein	9	ABRE	-
LOC_Os01g15860.1	1	PRP1 splicing factor, N-terminal family protein, expressed	379	ABRE	+
LOC_Os01g15950.1	1	expressed protein	460	ABRE	-
LOC_Os01g15990.1	1	expressed protein	737	ABRE	-
LOC_Os01g16000.1	1	SEC14 cytosolic factor family protein, putative, expressed	293	ABRE	-	195	2
LOC_Os01g16190.1	1	26S proteasome non-ATPase regulatory subunit 14, putative, expressed	550	ABRE	+	101	2
LOC_Os01g16300.1	1	hypothetical protein	904	ABRE	+
LOC_Os01g16350.1	1	Hydroxymethylglutaryl-CoA lyase, mitochondrial precursor, putative, expressed	397	ABRE	-	157	2
LOC_Os01g16350.2	1	Hydroxymethylglutaryl-CoA lyase, mitochondrial precursor, putative, expressed	913	ABRE	-	464	2
LOC_Os01g16430.1	2	Cystatin, putative, expressed	157	ABRE	+	98	2
LOC_Os01g16430.1	2	Cystatin, putative, expressed	158	ABRE	-	98	2
LOC_Os01g16440.1	1	hypothetical protein	322	ABRE	+
LOC_Os01g16550.1	1	expressed protein	747	ABRE	+	152	2
LOC_Os01g16600.1	1	expressed protein	98	ABRE	-	78	2
LOC_Os01g16610.1	2	Plastocyanin-like domain containing protein	230	ABRE	+
LOC_Os01g16610.1	2	Plastocyanin-like domain containing protein	231	ABRE	-
LOC_Os01g16620.1	1	expressed protein	680	ABRE	-
LOC_Os01g16620.2	1	expressed protein	680	ABRE	-
LOC_Os01g16770.1	1	Alpha-expansin 15 precursor, putative, expressed	339	ABRE	-	33	2
LOC_Os01g16880.1	1	expressed protein	307	ABRE	+
LOC_Os01g16920.1	2	expressed protein	237	ABRE	+	89	2
LOC_Os01g16920.1	2	expressed protein	251	ABRE	-	89	2
LOC_Os01g16980.1	1	expressed protein	721	ABRE	+	104	2
LOC_Os01g16990.1	1	expressed protein	159	ABRE	+	37	2
LOC_Os01g17040.1	1	DnaJ domain containing protein, expressed	337	ABRE	-
LOC_Os01g17180.1	1	COP9 signalosome complex subunit 2, putative, expressed	763	ABRE	-	158	2
LOC_Os01g17180.2	1	COP9 signalosome complex subunit 2, putative, expressed	763	ABRE	-	158	2
LOC_Os01g17300.1	3	hypothetical protein	23	ABRE	+
LOC_Os01g17300.1	3	hypothetical protein	24	ABRE	-
LOC_Os01g17300.1	3	hypothetical protein	35	ABRE	+
LOC_Os01g17396.1	2	expressed protein	426	ABRE	+	197	2
LOC_Os01g17396.1	2	expressed protein	427	ABRE	-	197	2
LOC_Os01g17470.1	1	Plastocyanin-like domain containing protein, expressed	545	ABRE	+	149	2
LOC_Os01g18010.1	1	hypothetical protein	702	ABRE	+
LOC_Os01g18070.1	1	expressed protein	959	ABRE	-	149	2
LOC_Os01g18130.1	1	hypothetical protein	388	ABRE	-
LOC_Os01g18150.1	1	Protein kinase domain containing protein	401	ABRE	-
LOC_Os01g18240.1	1	Myb-like DNA-binding domain containing protein, expressed	622	ABRE	-	276	2
LOC_Os01g18280.1	1	SNF7 family protein, expressed	116	ABRE	+
LOC_Os01g18300.1	1	hypothetical protein	318	ABRE	+
LOC_Os01g18310.1	2	hypothetical protein	741	ABRE	+
LOC_Os01g18310.1	2	hypothetical protein	771	ABRE	+
LOC_Os01g18460.1	2	hypothetical protein	85	ABRE	+
LOC_Os01g18460.1	2	hypothetical protein	180	ABRE	+
LOC_Os01g18490.1	2	hypothetical protein	40	ABRE	+
LOC_Os01g18490.1	2	hypothetical protein	41	ABRE	-
LOC_Os01g18584.1	3	WRKY DNA binding domain containing protein, expressed	290	ABRE	+
LOC_Os01g18584.1	3	WRKY DNA binding domain containing protein, expressed	291	ABRE	-
LOC_Os01g18584.1	3	WRKY DNA binding domain containing protein, expressed	306	ABRE	+
LOC_Os01g18800.1	1	CBL-interacting serine/threonine-protein kinase 1, putative, expressed	548	ABRE	-	335	2
LOC_Os01g18800.2	1	CBL-interacting serine/threonine-protein kinase 1, putative, expressed	548	ABRE	-	335	2
LOC_Os01g18800.3	1	CBL-interacting serine/threonine-protein kinase 1, putative, expressed	548	ABRE	-	335	2
LOC_Os01g18800.4	2	CBL-interacting serine/threonine-protein kinase 1, putative, expressed	615	ABRE	+	703	1
LOC_Os01g18800.4	2	CBL-interacting serine/threonine-protein kinase 1, putative, expressed	616	ABRE	-	703	1
LOC_Os01g18880.1	1	membrane associated salt-inducible protein, putative, expressed	511	ABRE	-	12	2
LOC_Os01g18880.2	1	membrane associated salt-inducible protein, putative, expressed	511	ABRE	-	12	2
LOC_Os01g18890.1	2	Peroxidase family protein	561	ABRE	+
LOC_Os01g18890.1	2	Peroxidase family protein	562	ABRE	-
LOC_Os01g18900.1	1	stigma specific peroxidase precursor, putative	211	ABRE	+
LOC_Os01g19260.1	1	ATPase, AAA family protein, expressed	743	ABRE	-	76	2
LOC_Os01g19280.1	1	hypothetical protein	566	ABRE	-
LOC_Os01g19350.1	1	hypothetical protein	329	ABRE	+
LOC_Os01g19570.1	1	hypothetical protein	849	ABRE	-
LOC_Os01g19580.1	1	hypothetical protein	204	ABRE	+
LOC_Os01g19740.1	1	chloroplast protein 12, putative, expressed	188	ABRE	+	69	2
LOC_Os01g19770.1	1	stress-inducible membrane pore protein, putative, expressed	272	ABRE	-
LOC_Os01g19780.1	3	hypothetical protein	197	ABRE	+
LOC_Os01g19780.1	3	hypothetical protein	601	ABRE	+
LOC_Os01g19780.1	3	hypothetical protein	602	ABRE	-
LOC_Os01g19830.1	1	hypothetical protein	168	ABRE	-
LOC_Os01g19840.1	1	60S ribosomal protein L29, putative, expressed	873	ABRE	-
LOC_Os01g19880.1	2	expressed protein	204	ABRE	+	66	2
LOC_Os01g19880.1	2	expressed protein	205	ABRE	-	66	2
LOC_Os01g19970.1	1	Myb-like DNA-binding domain containing protein, expressed	229	ABRE	+
LOC_Os01g20010.1	1	hypothetical protein	308	ABRE	-
LOC_Os01g20060.1	1	hypothetical protein	671	ABRE	-
LOC_Os01g20110.1	1	expressed protein	507	ABRE	-	138	2
LOC_Os01g20110.2	1	expressed protein	507	ABRE	-	138	2
LOC_Os01g20770.1	2	hypothetical protein	273	ABRE	+
LOC_Os01g20770.1	2	hypothetical protein	284	ABRE	+
LOC_Os01g20780.1	1	expressed protein	596	ABRE	-	59	2
LOC_Os01g20780.2	1	expressed protein	596	ABRE	-	59	2
LOC_Os01g20870.1	3	hypothetical protein	630	ABRE	+
LOC_Os01g20870.1	3	hypothetical protein	641	ABRE	+
LOC_Os01g20870.1	3	hypothetical protein	681	ABRE	+
LOC_Os01g20890.1	2	hypothetical protein	620	ABRE	+
LOC_Os01g20890.1	2	hypothetical protein	621	ABRE	-
LOC_Os01g20920.1	1	expressed protein	211	ABRE	+
LOC_Os01g20960.1	1	hypothetical protein	286	ABRE	-
LOC_Os01g21050.1	2	hypothetical protein	81	ABRE	+
LOC_Os01g21050.1	2	hypothetical protein	82	ABRE	-
LOC_Os01g21060.1	2	hypothetical protein	286	ABRE	+
LOC_Os01g21060.1	2	hypothetical protein	287	ABRE	-
LOC_Os01g21100.1	1	expressed protein	132	ABRE	-
LOC_Os01g21130.1	1	expressed protein	558	ABRE	+	218	2
LOC_Os01g21230.1	1	MtN3/saliva family protein	33	ABRE	+
LOC_Os01g21250.1	2	Late embryogenesis abundant protein	260	ABRE	+
LOC_Os01g21250.1	2	Late embryogenesis abundant protein	261	ABRE	-
LOC_Os01g21270.1	2	hypothetical protein	796	ABRE	+
LOC_Os01g21270.1	2	hypothetical protein	797	ABRE	-
LOC_Os01g21340.1	4	hypothetical protein	95	ABRE	+
LOC_Os01g21340.1	4	hypothetical protein	125	ABRE	+
LOC_Os01g21340.1	4	hypothetical protein	474	ABRE	+
LOC_Os01g21340.1	4	hypothetical protein	878	ABRE	+
LOC_Os01g21350.1	1	hypothetical protein	960	ABRE	-
LOC_Os01g21420.1	1	RNA recognition motif family protein	474	ABRE	+
LOC_Os01g21430.1	1	hypothetical protein	837	ABRE	-
LOC_Os01g21550.1	1	hypothetical protein	602	ABRE	-
LOC_Os01g21580.1	1	esterase/lipase/thioesterase family protein, putative	90	ABRE	+
LOC_Os01g21700.1	1	hypothetical protein	642	ABRE	-
LOC_Os01g21800.1	2	hypothetical protein	312	ABRE	+
LOC_Os01g21800.1	2	hypothetical protein	313	ABRE	-
LOC_Os01g21870.1	1	expressed protein	688	ABRE	-
LOC_Os01g21880.1	1	expressed protein	603	ABRE	-
LOC_Os01g21940.1	2	Will die slowly protein, putative, expressed	258	ABRE	+	88	2
LOC_Os01g21940.1	2	Will die slowly protein, putative, expressed	259	ABRE	-	88	2
LOC_Os01g21960.1	1	Protein kinase domain containing protein, expressed	452	ABRE	+	375	2
LOC_Os01g22220.1	1	hypothetical protein	575	ABRE	+
LOC_Os01g22289.1	1	hypothetical protein	868	ABRE	-
LOC_Os01g22309.1	1	hypothetical protein	868	ABRE	-
LOC_Os01g22390.1	1	Beige/BEACH domain containing protein, expressed	615	ABRE	+	30	2
LOC_Os01g22520.1	1	Dihydrolipoyl dehydrogenase, mitochondrial precursor, putative, expressed	955	ABRE	+	208	2
LOC_Os01g22550.1	1	Galactosyltransferase family protein, expressed	560	ABRE	+	57	2
LOC_Os01g22600.1	1	mitochondrial substrate carrier family protein, putative, expressed	913	ABRE	+	261	2
LOC_Os01g22720.1	1	hypothetical protein	440	ABRE	+
LOC_Os01g23010.1	1	hypothetical protein	129	ABRE	+
LOC_Os01g23060.1	2	hypothetical protein	100	ABRE	+
LOC_Os01g23060.1	2	hypothetical protein	101	ABRE	-
LOC_Os01g23219.1	1	hypothetical protein	116	ABRE	-
LOC_Os01g23239.1	1	hypothetical protein	116	ABRE	-
LOC_Os01g23340.1	2	hypothetical protein	709	ABRE	+
LOC_Os01g23340.1	2	hypothetical protein	710	ABRE	-
LOC_Os01g23400.1	1	hypothetical protein	380	ABRE	+
LOC_Os01g23440.1	1	expressed protein	947	ABRE	-
LOC_Os01g23480.1	1	hypothetical protein	558	ABRE	-
LOC_Os01g23580.1	1	Pyrophosphate-energized vacuolar membrane proton pump, putative, expressed	222	ABRE	-	97	2
LOC_Os01g23590.1	1	expressed protein	953	ABRE	-	214	2
LOC_Os01g23610.1	1	Dihydrolipoyl dehydrogenase, putative, expressed	233	ABRE	+	174	2
LOC_Os01g23610.2	1	Dihydrolipoyl dehydrogenase, putative, expressed	233	ABRE	+	174	2
LOC_Os01g23660.1	1	hypothetical protein	783	ABRE	+
LOC_Os01g23890.1	1	hypothetical protein	73	ABRE	+
LOC_Os01g23990.1	1	expressed protein	288	ABRE	-	47	2
LOC_Os01g24100.1	2	hAT family dimerisation domain containing protein	403	ABRE	+
LOC_Os01g24100.1	2	hAT family dimerisation domain containing protein	404	ABRE	-
LOC_Os01g24200.1	1	hypothetical protein	967	ABRE	-
LOC_Os01g24340.1	1	expressed protein	857	ABRE	+
LOC_Os01g24440.1	1	expressed protein	507	ABRE	+	93	2
LOC_Os01g24670.1	1	hypothetical protein	254	ABRE	-
LOC_Os01g24720.1	1	hypothetical protein	888	ABRE	-
LOC_Os01g24770.1	1	hypothetical protein	732	ABRE	+
LOC_Os01g24820.1	2	NB-ARC domain containing protein	711	ABRE	+
LOC_Os01g24820.1	2	NB-ARC domain containing protein	712	ABRE	-
LOC_Os01g24830.1	2	hypothetical protein	623	ABRE	+
LOC_Os01g24830.1	2	hypothetical protein	624	ABRE	-
LOC_Os01g24990.1	2	hypothetical protein	214	ABRE	+
LOC_Os01g24990.1	2	hypothetical protein	215	ABRE	-
LOC_Os01g25010.1	1	oxidoreductase, 2OG-Fe oxygenase family protein, expressed	422	ABRE	-	47	2
LOC_Os01g25020.1	2	hypothetical protein	794	ABRE	+
LOC_Os01g25020.1	2	hypothetical protein	795	ABRE	-
LOC_Os01g25110.1	1	Clathrin adaptor complex small chain family protein	914	ABRE	-
LOC_Os01g25260.1	2	hypothetical protein	271	ABRE	+
LOC_Os01g25260.1	2	hypothetical protein	875	ABRE	-
LOC_Os01g25290.1	4	hypothetical protein	20	ABRE	+
LOC_Os01g25290.1	4	hypothetical protein	21	ABRE	-
LOC_Os01g25290.1	4	hypothetical protein	672	ABRE	+
LOC_Os01g25290.1	4	hypothetical protein	673	ABRE	-
LOC_Os01g25386.1	1	glutathione-conjugate transporter, putative, expressed	914	ABRE	+
LOC_Os01g25600.1	1	tetratricopeptide repeat, putative, expressed	113	ABRE	-	25	2
LOC_Os01g25600.2	1	tetratricopeptide repeat, putative, expressed	113	ABRE	-	25	2
LOC_Os01g25610.1	1	40S ribosomal protein S4, putative, expressed	190	ABRE	+	98	2
LOC_Os01g25660.1	1	hypothetical protein	614	ABRE	-
LOC_Os01g25740.1	1	powdery mildew resistance protein PM3b, putative	779	ABRE	-
LOC_Os01g26250.1	1	hypothetical protein	117	ABRE	+
LOC_Os01g26350.1	1	hypothetical protein	865	ABRE	+
LOC_Os01g26844.1	2	hypothetical protein	366	ABRE	+
LOC_Os01g26844.1	2	hypothetical protein	367	ABRE	-
LOC_Os01g26904.1	1	hypothetical protein	432	ABRE	+
LOC_Os01g26920.1	1	expressed protein	530	ABRE	-	90	2
LOC_Os01g26950.1	2	hypothetical protein	366	ABRE	+
LOC_Os01g26950.1	2	hypothetical protein	367	ABRE	-
LOC_Os01g27120.1	1	expressed protein	432	ABRE	+	85	2
LOC_Os01g27170.1	1	Potassium transporter 7, putative, expressed	956	ABRE	-	110	2
LOC_Os01g27180.1	1	hypothetical protein	157	ABRE	+
LOC_Os01g27370.1	2	hypothetical protein	225	ABRE	+
LOC_Os01g27370.1	2	hypothetical protein	226	ABRE	-
LOC_Os01g27400.1	1	hypothetical protein	267	ABRE	-
LOC_Os01g27410.1	1	hypothetical protein	370	ABRE	+
LOC_Os01g27630.1	2	Glutathione S-transferase I, putative, expressed	756	ABRE	+	60	2
LOC_Os01g27630.1	2	Glutathione S-transferase I, putative, expressed	757	ABRE	-	60	2
LOC_Os01g27690.1	1	hypothetical protein	151	ABRE	+
LOC_Os01g27780.1	1	Shikimate/quinate 5-dehydrogenase family protein, expressed	605	ABRE	-
LOC_Os01g27820.1	1	hypothetical protein	491	ABRE	+
LOC_Os01g28089.1	1	hypothetical protein	585	ABRE	+
LOC_Os01g28109.1	1	hypothetical protein	585	ABRE	+
LOC_Os01g28280.1	2	hypothetical protein	74	ABRE	-
LOC_Os01g28280.1	2	hypothetical protein	669	ABRE	+
LOC_Os01g28320.1	1	hypothetical protein	19	ABRE	+
LOC_Os01g28360.1	1	hypothetical protein	302	ABRE	-
LOC_Os01g28450.1	1	Pathogenesis-related protein PRB1-3 precursor, putative, expressed	180	ABRE	-	83	2
LOC_Os01g28500.1	1	Pathogenesis-related protein PRMS precursor, putative, expressed	303	ABRE	+	38	2
LOC_Os01g28500.2	1	Pathogenesis-related protein PRMS precursor, putative, expressed	379	ABRE	+	114	2
LOC_Os01g28520.1	1	F-box domain containing protein	307	ABRE	-
LOC_Os01g28540.1	1	expressed protein	5	ABRE	+	7	1
LOC_Os01g28570.1	1	pentatricopeptide, putative	584	ABRE	+
LOC_Os01g28670.1	1	hypothetical protein	733	ABRE	+
LOC_Os01g28700.1	1	hypothetical protein	831	ABRE	+
LOC_Os01g28894.1	2	hypothetical protein	802	ABRE	+
LOC_Os01g28894.1	2	hypothetical protein	803	ABRE	-
LOC_Os01g29030.1	1	hypothetical protein	840	ABRE	-
LOC_Os01g29550.1	3	hypothetical protein	123	ABRE	+
LOC_Os01g29550.1	3	hypothetical protein	124	ABRE	-
LOC_Os01g29550.1	3	hypothetical protein	145	ABRE	+
LOC_Os01g29800.1	1	hypothetical protein	302	ABRE	-
LOC_Os01g29840.1	1	no apical meristem, putative, expressed	946	ABRE	-	111	2
LOC_Os01g30970.1	3	expressed protein	419	ABRE	-	47	2
LOC_Os01g30970.1	3	expressed protein	561	ABRE	-	47	2
LOC_Os01g30970.1	3	expressed protein	892	ABRE	-	47	2
LOC_Os01g31090.1	1	hypothetical protein	328	ABRE	-
LOC_Os01g31310.1	1	hypothetical protein	679	ABRE	-
LOC_Os01g31360.4	1	expressed protein	971	ABRE	-	102	2
LOC_Os01g31629.1	1	expressed protein	654	ABRE	+	391	2
LOC_Os01g31930.1	1	hypothetical protein	8	ABRE	-
LOC_Os01g32150.1	2	hypothetical protein	471	ABRE	+
LOC_Os01g32150.1	2	hypothetical protein	472	ABRE	-
LOC_Os01g32160.1	2	hypothetical protein	182	ABRE	+
LOC_Os01g32160.1	2	hypothetical protein	183	ABRE	-
LOC_Os01g32170.1	1	pentatricopeptide, putative, expressed	938	ABRE	-	36	2
LOC_Os01g32300.1	1	expressed protein	551	ABRE	-	86	2
LOC_Os01g32300.2	1	expressed protein	551	ABRE	-	86	2
LOC_Os01g32330.1	1	farnesylated protein 2, putative, expressed	819	ABRE	+	147	2
LOC_Os01g32470.1	3	Zinc knuckle family protein	672	ABRE	+
LOC_Os01g32470.1	3	Zinc knuckle family protein	673	ABRE	-
LOC_Os01g32470.1	3	Zinc knuckle family protein	716	ABRE	-
LOC_Os01g32650.1	1	hypothetical protein	539	ABRE	+
LOC_Os01g32660.1	1	Protein kinase domain containing protein, expressed	882	ABRE	-	282	2
LOC_Os01g32660.2	1	Protein kinase domain containing protein, expressed	882	ABRE	-	282	2
LOC_Os01g32660.3	1	Protein kinase domain containing protein, expressed	882	ABRE	-	282	2
LOC_Os01g32780.1	2	universal stress protein family protein, expressed	340	ABRE	+	254	2
LOC_Os01g32780.1	2	universal stress protein family protein, expressed	341	ABRE	-	254	2
LOC_Os01g32800.1	2	PCI domain containing protein, expressed	488	ABRE	+	52	2
LOC_Os01g32800.1	2	PCI domain containing protein, expressed	489	ABRE	-	52	2
LOC_Os01g32800.2	2	PCI domain containing protein, expressed	488	ABRE	+	52	2
LOC_Os01g32800.2	2	PCI domain containing protein, expressed	489	ABRE	-	52	2
LOC_Os01g32800.3	2	PCI domain containing protein, expressed	488	ABRE	+	52	2
LOC_Os01g32800.3	2	PCI domain containing protein, expressed	489	ABRE	-	52	2
LOC_Os01g32810.1	3	hypothetical protein	459	ABRE	+
LOC_Os01g32810.1	3	hypothetical protein	460	ABRE	-
LOC_Os01g32810.1	3	hypothetical protein	470	ABRE	+
LOC_Os01g32830.1	1	expressed protein	575	ABRE	+	81	2
LOC_Os01g32840.1	2	expressed protein	818	ABRE	+
LOC_Os01g32840.1	2	expressed protein	819	ABRE	-
LOC_Os01g32849.1	2	expressed protein	847	ABRE	+	398	2
LOC_Os01g32849.1	2	expressed protein	848	ABRE	-	398	2
LOC_Os01g32930.1	1	SGS domain containing protein, expressed	22	ABRE	+
LOC_Os01g33000.1	1	expressed protein	690	ABRE	+	212	2
LOC_Os01g33230.1	1	Glycosyltransferase family 28 C-terminal domain containing protein	577	ABRE	+
LOC_Os01g33300.1	1	Exopolygalacturonase precursor, putative, expressed	829	ABRE	-	47	2
LOC_Os01g33370.1	1	expressed protein	169	ABRE	+	40	2
LOC_Os01g33410.1	1	hAT family dimerisation domain containing protein, expressed	714	ABRE	-	209	2
LOC_Os01g33900.1	1	hypothetical protein	233	ABRE	+
LOC_Os01g34000.1	1	hypothetical protein	95	ABRE	-
LOC_Os01g34470.1	1	expressed protein	454	ABRE	-
LOC_Os01g34540.1	1	hypothetical protein	661	ABRE	+
LOC_Os01g34680.1	1	hypothetical protein	96	ABRE	+
LOC_Os01g34790.1	1	expressed protein	90	ABRE	+	31	2
LOC_Os01g34920.1	1	Beta-galactosidase precursor, putative, expressed	200	ABRE	+	106	2
LOC_Os01g34940.1	2	hypothetical protein	898	ABRE	+
LOC_Os01g34940.1	2	hypothetical protein	899	ABRE	-
LOC_Os01g34980.1	1	hypothetical protein	371	ABRE	+
LOC_Os01g35040.1	1	PRLI-interacting factor K, putative, expressed	688	ABRE	-	191	2
LOC_Os01g35810.1	1	hypothetical protein	531	ABRE	-
LOC_Os01g35960.1	1	hypothetical protein	456	ABRE	+
LOC_Os01g36030.1	1	hypothetical protein	682	ABRE	-
LOC_Os01g36070.1	1	MtN3/saliva family protein, expressed	157	ABRE	-	150	2
LOC_Os01g36220.1	2	bZIP transcription factor family protein, expressed	229	ABRE	+	82	2
LOC_Os01g36220.1	2	bZIP transcription factor family protein, expressed	235	ABRE	+	82	2
LOC_Os01g36480.1	1	hypothetical protein	306	ABRE	+
LOC_Os01g36500.1	1	Protein kinase domain containing protein	158	ABRE	+
LOC_Os01g36560.1	1	Integral membrane protein DUF6 containing protein	953	ABRE	-
LOC_Os01g36720.1	1	Major Facilitator Superfamily protein	182	ABRE	+
LOC_Os01g36810.1	1	hypothetical protein	440	ABRE	-
LOC_Os01g37310.1	2	SWIM zinc finger family protein	500	ABRE	+
LOC_Os01g37310.1	2	SWIM zinc finger family protein	501	ABRE	-
LOC_Os01g37630.1	3	hydrolase, alpha/beta fold family protein, expressed	751	ABRE	+	51	2
LOC_Os01g37630.1	3	hydrolase, alpha/beta fold family protein, expressed	752	ABRE	-	51	2
LOC_Os01g37630.1	3	hydrolase, alpha/beta fold family protein, expressed	784	ABRE	-	51	2
LOC_Os01g37690.2	1	Vacuolar cation/proton exchanger 1a, putative, expressed	811	ABRE	+
LOC_Os01g37740.1	1	hypothetical protein	945	ABRE	-
LOC_Os01g37750.1	1	Glutathione S-transferase, N-terminal domain containing protein, expressed	35	ABRE	+	101	1
LOC_Os01g37770.1	1	RWD domain containing protein, expressed	160	ABRE	+	206	1
LOC_Os01g37810.1	1	expressed protein	919	ABRE	+
LOC_Os01g38090.1	1	hypothetical protein	5	ABRE	+
LOC_Os01g38229.1	2	peptidyl-prolyl cis-trans isomerase, FKBP-type family protein, expressed	822	ABRE	+	214	2
LOC_Os01g38229.1	2	peptidyl-prolyl cis-trans isomerase, FKBP-type family protein, expressed	823	ABRE	-	214	2
LOC_Os01g38229.2	2	peptidyl-prolyl cis-trans isomerase, FKBP-type family protein, expressed	822	ABRE	+	134	2
LOC_Os01g38229.2	2	peptidyl-prolyl cis-trans isomerase, FKBP-type family protein, expressed	823	ABRE	-	134	2
LOC_Os01g38229.3	2	peptidyl-prolyl cis-trans isomerase, FKBP-type family protein, expressed	822	ABRE	+	214	2
LOC_Os01g38229.3	2	peptidyl-prolyl cis-trans isomerase, FKBP-type family protein, expressed	823	ABRE	-	214	2
LOC_Os01g38600.1	1	hypothetical protein	493	ABRE	-
LOC_Os01g38640.1	1	hypothetical protein	281	ABRE	+
LOC_Os01g38660.1	1	expressed protein	914	ABRE	-
LOC_Os01g38690.1	1	hypothetical protein	133	ABRE	+
LOC_Os01g38760.1	2	hypothetical protein	925	ABRE	+
LOC_Os01g38760.1	2	hypothetical protein	926	ABRE	-
LOC_Os01g38860.1	3	hypothetical protein	481	ABRE	+
LOC_Os01g38860.1	3	hypothetical protein	482	ABRE	-
LOC_Os01g38860.1	3	hypothetical protein	930	ABRE	+
LOC_Os01g38940.1	1	hypothetical protein	940	ABRE	-
LOC_Os01g38960.1	1	expressed protein	682	ABRE	-
LOC_Os01g39010.1	1	LIN1 protein, putative, expressed	704	ABRE	+	70	2
LOC_Os01g39040.1	1	hypothetical protein	132	ABRE	-
LOC_Os01g39100.1	1	Zinc finger C-x8-C-x5-C-x3-H type family protein, expressed	485	ABRE	-
LOC_Os01g39260.1	1	ATP-dependent metalloprotease FtsH family protein, expressed	455	ABRE	+	249	2
LOC_Os01g39590.1	1	hypothetical protein	439	ABRE	+
LOC_Os01g39600.1	1	Leucine Rich Repeat family protein, expressed	138	ABRE	-
LOC_Os01g39650.1	1	Programmed cell death protein 2, C-terminal domain containing protein	441	ABRE	-
LOC_Os01g39660.1	2	hAT family dimerisation domain containing protein	403	ABRE	+
LOC_Os01g39660.1	2	hAT family dimerisation domain containing protein	404	ABRE	-
LOC_Os01g39710.1	1	expressed protein	241	ABRE	-	90	2
LOC_Os01g39820.1	2	hypothetical protein	362	ABRE	+
LOC_Os01g39820.1	2	hypothetical protein	363	ABRE	-
LOC_Os01g40160.1	1	F-box domain containing protein	992	ABRE	-
LOC_Os01g40210.1	1	hypothetical protein	347	ABRE	-
LOC_Os01g40220.1	1	hypothetical protein	553	ABRE	+
LOC_Os01g40280.1	3	integral to membrane protein, putative, expressed	386	ABRE	+	60	2
LOC_Os01g40280.1	3	integral to membrane protein, putative, expressed	387	ABRE	-	60	2
LOC_Os01g40280.1	3	integral to membrane protein, putative, expressed	767	ABRE	+	60	2
LOC_Os01g40280.2	3	integral to membrane protein, putative, expressed	386	ABRE	+	60	2
LOC_Os01g40280.2	3	integral to membrane protein, putative, expressed	387	ABRE	-	60	2
LOC_Os01g40280.2	3	integral to membrane protein, putative, expressed	767	ABRE	+	60	2
LOC_Os01g40380.1	1	hypothetical protein	782	ABRE	+
LOC_Os01g40420.1	1	CBS domain containing protein, expressed	641	ABRE	+	250	2
LOC_Os01g40460.1	2	hypothetical protein	36	ABRE	-
LOC_Os01g40460.1	2	hypothetical protein	529	ABRE	+
LOC_Os01g40480.1	2	C2 domain-containing protein, putative, expressed	484	ABRE	+
LOC_Os01g40480.1	2	C2 domain-containing protein, putative, expressed	485	ABRE	-
LOC_Os01g40570.1	1	Outer plastidial membrane protein porin, putative, expressed	683	ABRE	+	132	2
LOC_Os01g40620.1	2	Uncharacterized ACR, COG1565 family protein, expressed	71	ABRE	+	28	2
LOC_Os01g40620.1	2	Uncharacterized ACR, COG1565 family protein, expressed	72	ABRE	-	28	2
LOC_Os01g40670.1	1	single myb histone 1, putative, expressed	376	ABRE	-	332	2
LOC_Os01g40670.2	1	single myb histone 1, putative, expressed	376	ABRE	-	332	2
LOC_Os01g40840.2	1	Protein kinase AFC1, putative, expressed	676	ABRE	+	379	2
LOC_Os01g40960.1	3	MtN3/saliva family protein	78	ABRE	+
LOC_Os01g40960.1	3	MtN3/saliva family protein	119	ABRE	+
LOC_Os01g40960.1	3	MtN3/saliva family protein	120	ABRE	-
LOC_Os01g41000.1	1	hypothetical protein	625	ABRE	+
LOC_Os01g41050.1	1	sulfate transporter 3.5, putative	113	ABRE	-
LOC_Os01g41160.1	1	FAD dependent oxidoreductase family protein, expressed	909	ABRE	+
LOC_Os01g41170.1	1	expressed protein	973	ABRE	-	45	2
LOC_Os01g41260.1	1	F-box domain containing protein	770	ABRE	+
LOC_Os01g41270.1	1	F-box domain containing protein, expressed	594	ABRE	-	70	2
LOC_Os01g41290.1	1	F-box domain containing protein, expressed	118	ABRE	+	56	2
LOC_Os01g41350.1	1	hypothetical protein	40	ABRE	-
LOC_Os01g41530.1	1	F-box domain containing protein, expressed	851	ABRE	-	129	2
LOC_Os01g41670.1	1	G-patch domain containing protein	117	ABRE	+
LOC_Os01g41720.1	3	expressed protein	134	ABRE	-
LOC_Os01g41720.1	3	expressed protein	180	ABRE	+
LOC_Os01g41720.1	3	expressed protein	181	ABRE	-
LOC_Os01g41790.1	2	hypothetical protein	570	ABRE	+
LOC_Os01g41790.1	2	hypothetical protein	593	ABRE	-
LOC_Os01g41950.1	1	expressed protein	745	ABRE	-	1914	1
LOC_Os01g42070.1	1	kinesin motor protein, putative, expressed	965	ABRE	-
LOC_Os01g42080.1	1	expressed protein	271	ABRE	+
LOC_Os01g42170.1	2	Zinc knuckle family protein	157	ABRE	+
LOC_Os01g42170.1	2	Zinc knuckle family protein	158	ABRE	-
LOC_Os01g42370.1	2	PDR5-like ABC transporter, putative, expressed	688	ABRE	+
LOC_Os01g42370.1	2	PDR5-like ABC transporter, putative, expressed	689	ABRE	-
LOC_Os01g42490.2	1	Endonuclease/Exonuclease/phosphatase family protein, expressed	130	ABRE	+	1678	1
LOC_Os01g42490.3	1	Endonuclease/Exonuclease/phosphatase family protein, expressed	130	ABRE	+	1072	1
LOC_Os01g42500.1	1	Zinc finger, C3HC4 type family protein, expressed	751	ABRE	+	72	2
LOC_Os01g42600.1	1	hypothetical protein	920	ABRE	+
LOC_Os01g42620.1	1	pentatricopeptide, putative, expressed	529	ABRE	-	85	2
LOC_Os01g42620.2	1	pentatricopeptide, putative, expressed	529	ABRE	-	21	2
LOC_Os01g42650.1	1	cytochrome c oxidase subunit, putative, expressed	426	ABRE	+	135	2
LOC_Os01g42730.1	2	GDSL-like Lipase/Acylhydrolase family protein, expressed	912	ABRE	+	220	2
LOC_Os01g42730.1	2	GDSL-like Lipase/Acylhydrolase family protein, expressed	913	ABRE	-	220	2
LOC_Os01g42960.1	1	TPR Domain containing protein, expressed	958	ABRE	+
LOC_Os01g43060.1	1	expressed protein	969	ABRE	+	149	2
LOC_Os01g43070.1	1	oxygen-evolving complex, putative, expressed	703	ABRE	-	84	2
LOC_Os01g43070.2	1	oxygen-evolving complex, putative, expressed	703	ABRE	-	84	2
LOC_Os01g43080.1	1	exonuclease family protein, expressed	71	ABRE	-	89	1
LOC_Os01g43110.1	1	hypothetical protein	820	ABRE	-
LOC_Os01g43170.2	1	Polypyrimidine tract-binding protein homolog 1, putative, expressed	637	ABRE	+	618	2
LOC_Os01g43170.3	1	Polypyrimidine tract-binding protein homolog 1, putative, expressed	637	ABRE	+	598	2
LOC_Os01g43290.1	1	hypothetical protein	837	ABRE	+
LOC_Os01g43510.1	1	hypothetical protein	753	ABRE	-
LOC_Os01g43560.1	1	hypothetical protein	451	ABRE	+
LOC_Os01g43610.1	1	uncharacterized plant-specific domain TIGR01568 family protein, expressed	238	ABRE	-	69	2
LOC_Os01g43650.1	1	WRKY DNA binding domain containing protein, expressed	723	ABRE	+	93	2
LOC_Os01g43670.1	1	hypothetical protein	267	ABRE	+
LOC_Os01g43690.1	3	hypothetical protein	301	ABRE	+
LOC_Os01g43690.1	3	hypothetical protein	302	ABRE	-
LOC_Os01g43690.1	3	hypothetical protein	375	ABRE	-
LOC_Os01g43700.1	3	Cytochrome P450 family protein, expressed	270	ABRE	+	44	2
LOC_Os01g43700.1	3	Cytochrome P450 family protein, expressed	343	ABRE	+	44	2
LOC_Os01g43700.1	3	Cytochrome P450 family protein, expressed	344	ABRE	-	44	2
LOC_Os01g43740.1	1	Cytochrome P450 family protein, expressed	692	ABRE	-	80	2
LOC_Os01g43844.2	1	Cytochrome P450 family protein, expressed	279	ABRE	-	19	2
LOC_Os01g43950.1	1	expressed protein	367	ABRE	-	185	2
LOC_Os01g44020.1	1	hypothetical protein	49	ABRE	+
LOC_Os01g44100.1	1	hypothetical protein	234	ABRE	+
LOC_Os01g44170.1	2	hypothetical protein	552	ABRE	+
LOC_Os01g44170.1	2	hypothetical protein	553	ABRE	-
LOC_Os01g44250.1	1	YZ1, putative, expressed	189	ABRE	-	41	2
LOC_Os01g44270.1	1	hypothetical protein	394	ABRE	-
LOC_Os01g44340.1	1	Pectinesterase family protein	400	ABRE	-
LOC_Os01g44360.1	1	CBS domain containing protein, expressed	189	ABRE	+
LOC_Os01g45060.1	2	Polygalacturonase family protein	587	ABRE	+
LOC_Os01g45060.1	2	Polygalacturonase family protein	893	ABRE	-
LOC_Os01g45274.2	1	Carbonic anhydrase, chloroplast precursor, putative, expressed	113	ABRE	+	183	1
LOC_Os01g45274.3	1	Carbonic anhydrase, chloroplast precursor, putative, expressed	113	ABRE	+	412	1
LOC_Os01g45370.1	4	radical SAM enzyme, Cfr family protein, expressed	379	ABRE	-	32	2
LOC_Os01g45370.1	4	radical SAM enzyme, Cfr family protein, expressed	418	ABRE	+	32	2
LOC_Os01g45370.1	4	radical SAM enzyme, Cfr family protein, expressed	419	ABRE	-	32	2
LOC_Os01g45370.1	4	radical SAM enzyme, Cfr family protein, expressed	441	ABRE	-	32	2
LOC_Os01g45400.1	1	ubiquitin family protein, putative	465	ABRE	-
LOC_Os01g45480.1	1	hypothetical protein	367	ABRE	+
LOC_Os01g45540.1	2	hypothetical protein	453	ABRE	+
LOC_Os01g45540.1	2	hypothetical protein	454	ABRE	-
LOC_Os01g45550.1	1	auxin efflux carrier protein, putative, expressed	736	ABRE	-	350	2
LOC_Os01g45660.1	1	hypothetical protein	342	ABRE	+
LOC_Os01g45720.1	1	expressed protein	146	ABRE	+	129	2
LOC_Os01g45850.1	1	hypothetical protein	531	ABRE	+
LOC_Os01g45860.1	2	GRAS family transcription factor containing protein, expressed	193	ABRE	+
LOC_Os01g45860.1	2	GRAS family transcription factor containing protein, expressed	215	ABRE	+
LOC_Os01g45870.1	1	hypothetical protein	618	ABRE	-
LOC_Os01g45930.1	1	hypothetical protein	41	ABRE	+
LOC_Os01g45940.1	1	hypothetical protein	933	ABRE	+
LOC_Os01g45960.1	1	hydrolase, alpha/beta fold family protein, expressed	597	ABRE	+	333	2
LOC_Os01g45960.2	1	hydrolase, alpha/beta fold family protein, expressed	597	ABRE	+	333	2
LOC_Os01g46010.1	1	hypothetical protein	882	ABRE	-
LOC_Os01g46020.1	1	TAFII55 protein conserved region containing protein, expressed	427	ABRE	-	152	2
LOC_Os01g46130.1	2	expressed protein	783	ABRE	+	11	2
LOC_Os01g46130.1	2	expressed protein	784	ABRE	-	11	2
LOC_Os01g46169.1	1	GDSL-like Lipase/Acylhydrolase family protein, expressed	628	ABRE	+	21	2
LOC_Os01g46169.2	1	GDSL-like Lipase/Acylhydrolase family protein, expressed	628	ABRE	+	5	2
LOC_Os01g46169.3	1	GDSL-like Lipase/Acylhydrolase family protein, expressed	628	ABRE	+	21	2
LOC_Os01g46300.1	2	hypothetical protein	538	ABRE	+
LOC_Os01g46300.1	2	hypothetical protein	539	ABRE	-
LOC_Os01g46340.1	1	expressed protein	376	ABRE	-	257	2
LOC_Os01g46430.1	1	glycosyl transferase family 1 protein, putative, expressed	965	ABRE	-	69	2
LOC_Os01g46490.1	2	hypothetical protein	553	ABRE	+
LOC_Os01g46490.1	2	hypothetical protein	554	ABRE	-
LOC_Os01g46500.1	1	F-box domain containing protein, expressed	269	ABRE	-	643	1
LOC_Os01g46570.1	1	CTP synthase, putative, expressed	407	ABRE	+	187	2
LOC_Os01g46570.2	1	CTP synthase, putative, expressed	407	ABRE	+	187	2
LOC_Os01g46580.1	1	expressed protein	125	ABRE	+
LOC_Os01g46670.1	1	hypothetical protein	715	ABRE	-
LOC_Os01g46680.1	2	hypothetical protein	460	ABRE	+
LOC_Os01g46680.1	2	hypothetical protein	461	ABRE	-
LOC_Os01g46690.1	1	hypothetical protein	509	ABRE	+
LOC_Os01g46950.1	1	Possible apospory-associated protein C, putative, expressed	901	ABRE	+	680	2
LOC_Os01g47010.1	1	hypothetical protein	596	ABRE	+
LOC_Os01g47210.1	1	hypothetical protein	752	ABRE	-
LOC_Os01g47270.1	2	expressed protein	286	ABRE	+	82	2
LOC_Os01g47270.1	2	expressed protein	287	ABRE	-	82	2
LOC_Os01g47280.1	1	expressed protein	570	ABRE	+	284	2
LOC_Os01g47284.1	3	hypothetical protein	379	ABRE	-
LOC_Os01g47284.1	3	hypothetical protein	430	ABRE	+
LOC_Os01g47284.1	3	hypothetical protein	431	ABRE	-
LOC_Os01g47360.1	1	GATA zinc finger family protein	970	ABRE	+
LOC_Os01g47380.1	2	hypothetical protein	257	ABRE	+
LOC_Os01g47380.1	2	hypothetical protein	258	ABRE	-
LOC_Os01g47430.1	1	expressed protein	846	ABRE	-	176	2
LOC_Os01g47430.2	1	expressed protein	846	ABRE	-	176	2
LOC_Os01g47580.1	1	Lipid phosphate phosphatase 2, putative, expressed	16	ABRE	-	271	1
LOC_Os01g47690.1	1	Hydroxyacylglutathione hydrolase 3, mitochondrial precursor, putative, expressed	612	ABRE	-	381	2
LOC_Os01g47690.2	1	Hydroxyacylglutathione hydrolase 3, mitochondrial precursor, putative, expressed	612	ABRE	-	381	2
LOC_Os01g47690.3	1	Hydroxyacylglutathione hydrolase 3, mitochondrial precursor, putative, expressed	612	ABRE	-	381	2
LOC_Os01g48040.1	1	S-locus-like receptor protein kinase, putative, expressed	198	ABRE	-
LOC_Os01g48060.1	2	Auxin response factor 3, putative, expressed	591	ABRE	+	72	2
LOC_Os01g48060.1	2	Auxin response factor 3, putative, expressed	592	ABRE	-	72	2
LOC_Os01g48060.2	2	Auxin response factor 3, putative, expressed	591	ABRE	+	157	2
LOC_Os01g48060.2	2	Auxin response factor 3, putative, expressed	592	ABRE	-	157	2
LOC_Os01g48060.3	2	Auxin response factor 3, putative, expressed	591	ABRE	+	72	2
LOC_Os01g48060.3	2	Auxin response factor 3, putative, expressed	592	ABRE	-	72	2
LOC_Os01g48090.1	2	hypothetical protein	920	ABRE	-
LOC_Os01g48090.1	2	hypothetical protein	936	ABRE	-
LOC_Os01g48180.1	2	DDT domain containing protein, expressed	529	ABRE	+
LOC_Os01g48180.1	2	DDT domain containing protein, expressed	530	ABRE	-
LOC_Os01g48200.1	1	glycosyl transferase family 48 protein, putative, expressed	616	ABRE	+	59	2
LOC_Os01g48250.1	1	F-box domain containing protein, expressed	545	ABRE	-	207	2
LOC_Os01g48310.1	2	expressed protein	156	ABRE	+	276	1
LOC_Os01g48310.1	2	expressed protein	320	ABRE	-	276	2
LOC_Os01g48340.1	1	hypothetical protein	740	ABRE	-
LOC_Os01g48360.1	1	expressed protein	908	ABRE	-	136	2
LOC_Os01g48360.2	1	expressed protein	908	ABRE	-	136	2
LOC_Os01g48370.1	5	Tub family protein, expressed	270	ABRE	+	112	2
LOC_Os01g48370.1	5	Tub family protein, expressed	381	ABRE	+	112	2
LOC_Os01g48370.1	5	Tub family protein, expressed	382	ABRE	-	112	2
LOC_Os01g48370.1	5	Tub family protein, expressed	421	ABRE	+	112	2
LOC_Os01g48370.1	5	Tub family protein, expressed	422	ABRE	-	112	2
LOC_Os01g48470.1	4	hypothetical protein	267	ABRE	+
LOC_Os01g48470.1	4	hypothetical protein	268	ABRE	-
LOC_Os01g48470.1	4	hypothetical protein	657	ABRE	+
LOC_Os01g48470.1	4	hypothetical protein	658	ABRE	-
LOC_Os01g48580.1	1	ubiquitin-conjugating enzyme E2, putative	250	ABRE	+
LOC_Os01g48720.1	3	RNA polymerase III subunit RPC82 family protein, expressed	455	ABRE	-	60	2
LOC_Os01g48720.1	3	RNA polymerase III subunit RPC82 family protein, expressed	502	ABRE	-	60	2
LOC_Os01g48720.1	3	RNA polymerase III subunit RPC82 family protein, expressed	787	ABRE	-	60	2
LOC_Os01g48790.1	1	YT521-B-like family protein, expressed	230	ABRE	+	330	1
LOC_Os01g48830.1	3	expressed protein	576	ABRE	-	232	2
LOC_Os01g48830.1	3	expressed protein	671	ABRE	+	232	2
LOC_Os01g48830.1	3	expressed protein	705	ABRE	+	232	2
LOC_Os01g48830.2	3	expressed protein	576	ABRE	-	238	2
LOC_Os01g48830.2	3	expressed protein	671	ABRE	+	238	2
LOC_Os01g48830.2	3	expressed protein	705	ABRE	+	238	2
LOC_Os01g48830.3	3	expressed protein	576	ABRE	-	238	2
LOC_Os01g48830.3	3	expressed protein	671	ABRE	+	238	2
LOC_Os01g48830.3	3	expressed protein	705	ABRE	+	238	2
LOC_Os01g48920.1	1	Autophagy protein Apg6 containing protein, expressed	168	ABRE	+	208	1
LOC_Os01g48920.2	1	Autophagy protein Apg6 containing protein, expressed	168	ABRE	+	208	1
LOC_Os01g48970.1	2	hypothetical protein	170	ABRE	+
LOC_Os01g48970.1	2	hypothetical protein	171	ABRE	-
LOC_Os01g48990.1	2	Kinase C630.09c, putative, expressed	579	ABRE	+	69	2
LOC_Os01g48990.1	2	Kinase C630.09c, putative, expressed	580	ABRE	-	69	2
LOC_Os01g49010.1	1	Origin recognition complex subunit 4, putative, expressed	840	ABRE	-	49	2
LOC_Os01g49010.2	1	Origin recognition complex subunit 4, putative, expressed	840	ABRE	-
LOC_Os01g49080.1	2	hypothetical protein	836	ABRE	+
LOC_Os01g49080.1	2	hypothetical protein	857	ABRE	+
LOC_Os01g49200.1	1	Microtubule associated protein containing protein, expressed	581	ABRE	+	277	2
LOC_Os01g49240.1	1	UDP-glucoronosyl and UDP-glucosyl transferase family protein, expressed	505	ABRE	-	62	2
LOC_Os01g49250.1	1	SLL2, putative, expressed	341	ABRE	-	135	2
LOC_Os01g49260.1	2	expressed protein	783	ABRE	+	283	2
LOC_Os01g49260.1	2	expressed protein	784	ABRE	-	283	2
LOC_Os01g49380.1	1	hydrolase, alpha/beta fold family protein, expressed	415	ABRE	-
LOC_Os01g49630.1	1	expressed protein	308	ABRE	+	37	2
LOC_Os01g49700.1	1	hypothetical protein	39	ABRE	+
LOC_Os01g49710.1	1	Glutathione S-transferase, N-terminal domain containing protein, expressed	921	ABRE	-	39	2
LOC_Os01g49750.1	1	expressed protein	383	ABRE	-	76	2
LOC_Os01g49780.1	1	hypothetical protein	720	ABRE	+
LOC_Os01g49960.1	1	hypothetical protein	806	ABRE	-
LOC_Os01g50100.1	3	multidrug resistance protein 1 homolog, putative, expressed	421	ABRE	-
LOC_Os01g50100.1	3	multidrug resistance protein 1 homolog, putative, expressed	470	ABRE	+
LOC_Os01g50100.1	3	multidrug resistance protein 1 homolog, putative, expressed	471	ABRE	-
LOC_Os01g50320.1	3	Surp module family protein, expressed	207	ABRE	+	102	2
LOC_Os01g50320.1	3	Surp module family protein, expressed	208	ABRE	-	102	2
LOC_Os01g50320.1	3	Surp module family protein, expressed	907	ABRE	+	102	2
LOC_Os01g50460.1	1	MtN3/saliva family protein, expressed	856	ABRE	+	51	2
LOC_Os01g50480.1	1	SAM dependent carboxyl methyltransferase family protein	459	ABRE	+
LOC_Os01g50510.1	1	hypothetical protein	791	ABRE	-
LOC_Os01g50520.1	2	thromboxane-A synthase, putative	349	ABRE	+
LOC_Os01g50520.1	2	thromboxane-A synthase, putative	492	ABRE	-
LOC_Os01g50560.1	1	hypothetical protein	565	ABRE	+
LOC_Os01g50570.1	1	thromboxane-A synthase, putative	295	ABRE	-
LOC_Os01g50590.1	1	Cytochrome P450 family protein	246	ABRE	-
LOC_Os01g50616.1	2	CRAL/TRIO, N-terminus family protein, expressed	40	ABRE	+	3	2
LOC_Os01g50616.1	2	CRAL/TRIO, N-terminus family protein, expressed	115	ABRE	+	3	2
LOC_Os01g50616.2	2	CRAL/TRIO, N-terminus family protein, expressed	40	ABRE	+	3	2
LOC_Os01g50616.2	2	CRAL/TRIO, N-terminus family protein, expressed	115	ABRE	+	3	2
LOC_Os01g50630.1	4	hypothetical protein	47	ABRE	-
LOC_Os01g50630.1	4	hypothetical protein	189	ABRE	+
LOC_Os01g50630.1	4	hypothetical protein	190	ABRE	-
LOC_Os01g50630.1	4	hypothetical protein	555	ABRE	+
LOC_Os01g50730.1	1	Poly polymerase central domain containing protein	283	ABRE	+
LOC_Os01g50740.1	1	hypothetical protein	755	ABRE	-
LOC_Os01g50820.1	1	nitrate transporter, putative, expressed	5	ABRE	+	42	1
LOC_Os01g50910.1	2	Late embryogenesis abundant protein, expressed	195	ABRE	-	129	2
LOC_Os01g50910.1	2	Late embryogenesis abundant protein, expressed	226	ABRE	+	129	2
LOC_Os01g50910.2	2	Late embryogenesis abundant protein, expressed	195	ABRE	-	129	2
LOC_Os01g50910.2	2	Late embryogenesis abundant protein, expressed	226	ABRE	+	129	2
LOC_Os01g50960.1	1	Transcriptional Coactivator p15 family protein, expressed	870	ABRE	+	97	2
LOC_Os01g51060.1	1	IAA-amino acid hydrolase homolog 2 precursor, putative, expressed	113	ABRE	+	79	2
LOC_Os01g51250.1	1	Mitochondrial carrier protein, expressed	677	ABRE	-	293	2
LOC_Os01g51280.1	1	Survival protein SurE containing protein, expressed	223	ABRE	-	166	2
LOC_Os01g51370.1	1	expressed protein	761	ABRE	+	283	2
LOC_Os01g51400.1	1	Leucine Rich Repeat family protein, expressed	531	ABRE	-	107	2
LOC_Os01g51410.1	1	Glycine dehydrogenase, mitochondrial precursor, putative, expressed	739	ABRE	+	81	2
LOC_Os01g51410.2	1	Glycine dehydrogenase, mitochondrial precursor, putative, expressed	739	ABRE	+	81	2
LOC_Os01g51450.1	1	Nucleosome assembly protein containing protein	434	ABRE	-
LOC_Os01g51460.1	1	expressed protein	260	ABRE	+
LOC_Os01g51470.1	1	hypothetical protein	411	ABRE	+
LOC_Os01g51480.1	1	hypothetical protein	296	ABRE	-
LOC_Os01g51490.1	1	hypothetical protein	181	ABRE	-
LOC_Os01g51660.1	3	hypothetical protein	181	ABRE	+
LOC_Os01g51660.1	3	hypothetical protein	585	ABRE	+
LOC_Os01g51660.1	3	hypothetical protein	604	ABRE	+
LOC_Os01g51690.1	1	WRKY DNA binding domain containing protein, expressed	4	ABRE	+	34	1
LOC_Os01g51700.1	1	Ras-related protein Rab7, putative, expressed	300	ABRE	-	156	2
LOC_Os01g51770.1	2	Outer mitochondrial membrane protein porin, putative, expressed	489	ABRE	-	114	2
LOC_Os01g51770.1	2	Outer mitochondrial membrane protein porin, putative, expressed	980	ABRE	-	114	2
LOC_Os01g51880.1	1	hypothetical protein	43	ABRE	+
LOC_Os01g51960.1	1	hypothetical protein	114	ABRE	-
LOC_Os01g52020.1	1	hypothetical protein	754	ABRE	-
LOC_Os01g52060.1	2	expressed protein	278	ABRE	+
LOC_Os01g52060.1	2	expressed protein	279	ABRE	-
LOC_Os01g52230.1	1	Phosphatase, putative, expressed	557	ABRE	-	84	2
LOC_Os01g52320.1	1	NB-ARC domain containing protein, expressed	239	ABRE	+
LOC_Os01g52490.1	1	40S ribosomal protein S24, putative, expressed	815	ABRE	-	92	2
LOC_Os01g52500.1	2	NADP-dependent malic enzyme, putative, expressed	329	ABRE	+	104	2
LOC_Os01g52500.1	2	NADP-dependent malic enzyme, putative, expressed	330	ABRE	-	104	2
LOC_Os01g52500.2	2	NADP-dependent malic enzyme, putative, expressed	329	ABRE	+	104	2
LOC_Os01g52500.2	2	NADP-dependent malic enzyme, putative, expressed	330	ABRE	-	104	2
LOC_Os01g52530.1	2	Ribose-phosphate pyrophosphokinase 3, putative, expressed	333	ABRE	+	101	2
LOC_Os01g52530.1	2	Ribose-phosphate pyrophosphokinase 3, putative, expressed	334	ABRE	-	101	2
LOC_Os01g52730.1	1	expressed protein	156	ABRE	-	101	2
LOC_Os01g52740.1	1	expressed protein	729	ABRE	-
LOC_Os01g52780.1	1	TB2/DP1, HVA22 family protein, expressed	936	ABRE	-	147	2
LOC_Os01g52800.1	2	Cytochrome P450 72A1, putative	685	ABRE	+
LOC_Os01g52800.1	2	Cytochrome P450 72A1, putative	686	ABRE	-
LOC_Os01g52820.1	3	hypothetical protein	670	ABRE	-
LOC_Os01g52820.1	3	hypothetical protein	680	ABRE	+
LOC_Os01g52820.1	3	hypothetical protein	681	ABRE	-
LOC_Os01g52830.1	4	secreted protein, putative, expressed	204	ABRE	+	24	2
LOC_Os01g52830.1	4	secreted protein, putative, expressed	205	ABRE	-	24	2
LOC_Os01g52830.1	4	secreted protein, putative, expressed	969	ABRE	+	24	2
LOC_Os01g52830.1	4	secreted protein, putative, expressed	970	ABRE	-	24	2
LOC_Os01g52840.1	4	hAT family dimerisation domain containing protein	384	ABRE	+
LOC_Os01g52840.1	4	hAT family dimerisation domain containing protein	385	ABRE	-
LOC_Os01g52840.1	4	hAT family dimerisation domain containing protein	641	ABRE	+
LOC_Os01g52840.1	4	hAT family dimerisation domain containing protein	642	ABRE	-
LOC_Os01g53220.1	2	HSF-type DNA-binding domain containing protein, expressed	435	ABRE	+	151	2
LOC_Os01g53220.1	2	HSF-type DNA-binding domain containing protein, expressed	436	ABRE	-	151	2
LOC_Os01g53330.1	2	UDP-glucoronosyl and UDP-glucosyl transferase family protein, expressed	352	ABRE	+	117	2
LOC_Os01g53330.1	2	UDP-glucoronosyl and UDP-glucosyl transferase family protein, expressed	938	ABRE	-	117	2
LOC_Os01g53350.1	1	UDP-glucoronosyl and UDP-glucosyl transferase family protein, expressed	454	ABRE	-	108	2
LOC_Os01g53380.1	2	Anthocyanidin 5,3-O-glucosyltransferase, putative	843	ABRE	+
LOC_Os01g53380.1	2	Anthocyanidin 5,3-O-glucosyltransferase, putative	907	ABRE	+
LOC_Os01g53470.1	1	Harpin-induced protein 1 containing protein, expressed	617	ABRE	+	80	2
LOC_Os01g53520.1	1	reticulon family protein, putative, expressed	517	ABRE	+	133	2
LOC_Os01g53520.2	1	reticulon family protein, putative, expressed	517	ABRE	+	133	2
LOC_Os01g53580.1	1	3'-5' exonuclease family protein	121	ABRE	+
LOC_Os01g53670.1	1	ENTH domain containing protein, expressed	231	ABRE	-	213	2
LOC_Os01g53670.2	2	ENTH domain containing protein, expressed	115	ABRE	+	591	1
LOC_Os01g53670.2	2	ENTH domain containing protein, expressed	957	ABRE	-	591	2
LOC_Os01g53740.1	1	hypothetical protein	957	ABRE	-
LOC_Os01g53760.1	1	hypothetical protein	320	ABRE	+
LOC_Os01g53820.1	1	expressed protein	986	ABRE	+	394	2
LOC_Os01g53840.1	1	protein kinase family protein, putative, expressed	524	ABRE	+
LOC_Os01g53850.1	2	hypothetical protein	350	ABRE	+
LOC_Os01g53850.1	2	hypothetical protein	514	ABRE	+
LOC_Os01g53910.1	2	NAD binding domain of 6-phosphogluconate dehydrogenase family protein, expressed	585	ABRE	-	32	2
LOC_Os01g53910.1	2	NAD binding domain of 6-phosphogluconate dehydrogenase family protein, expressed	649	ABRE	+	32	2
LOC_Os01g53920.1	2	Leucine Rich Repeat family protein, expressed	778	ABRE	+	69	2
LOC_Os01g53920.1	2	Leucine Rich Repeat family protein, expressed	779	ABRE	-	69	2
LOC_Os01g53920.2	2	Leucine Rich Repeat family protein, expressed	778	ABRE	+	72	2
LOC_Os01g53920.2	2	Leucine Rich Repeat family protein, expressed	779	ABRE	-	72	2
LOC_Os01g53930.1	1	Hexokinase 1, putative, expressed	759	ABRE	-	185	2
LOC_Os01g53930.2	1	Hexokinase 1, putative, expressed	759	ABRE	-	185	2
LOC_Os01g54000.1	1	hypothetical protein	816	ABRE	+
LOC_Os01g54010.1	1	Transferrin receptor-like dimerisation domain containing protein, expressed	640	ABRE	-	86	2
LOC_Os01g54040.1	1	ATP-dependent protease La domain containing protein, expressed	656	ABRE	+	119	2
LOC_Os01g54040.2	1	ATP-dependent protease La domain containing protein, expressed	656	ABRE	+	119	2
LOC_Os01g54040.3	1	ATP-dependent protease La domain containing protein, expressed	656	ABRE	+	119	2
LOC_Os01g54050.1	1	Histidine-containing phosphotransfer protein 4, putative	890	ABRE	-
LOC_Os01g54100.2	1	protein kinase family protein, putative, expressed	825	ABRE	-	682	2
LOC_Os01g54140.1	1	hypothetical protein	294	ABRE	-
LOC_Os01g54210.1	1	GATA zinc finger family protein, expressed	153	ABRE	-	278	1
LOC_Os01g54310.1	1	hypothetical protein	489	ABRE	-
LOC_Os01g54360.1	2	hypothetical protein	286	ABRE	+
LOC_Os01g54360.1	2	hypothetical protein	287	ABRE	-
LOC_Os01g54370.1	2	Dihydroorotase, mitochondrial precursor, putative, expressed	390	ABRE	+	211	2
LOC_Os01g54370.1	2	Dihydroorotase, mitochondrial precursor, putative, expressed	391	ABRE	-	211	2
LOC_Os01g54520.1	1	lipoprotein, putative, expressed	147	ABRE	-	56	2
LOC_Os01g54520.2	1	lipoprotein, putative, expressed	147	ABRE	-	56	2
LOC_Os01g54560.1	2	Trehalose synthase, putative, expressed	666	ABRE	+	242	2
LOC_Os01g54560.1	2	Trehalose synthase, putative, expressed	667	ABRE	-	242	2
LOC_Os01g54570.1	2	hypothetical protein	641	ABRE	-
LOC_Os01g54570.1	2	hypothetical protein	652	ABRE	-
LOC_Os01g54670.1	1	expressed protein	369	ABRE	+	233	2
LOC_Os01g54850.1	1	F-box domain containing protein, expressed	213	ABRE	+	85	2
LOC_Os01g54940.1	1	oxidoreductase, zinc-binding dehydrogenase family protein, expressed	693	ABRE	-	127	2
LOC_Os01g55110.1	1	Zinc finger, C3HC4 type family protein, expressed	352	ABRE	-	177	2
LOC_Os01g55120.1	1	hypothetical protein	235	ABRE	+
LOC_Os01g55150.1	1	bZIP transcription factor family protein, expressed	1	ABRE	-	83	1
LOC_Os01g55170.1	1	La domain containing protein, expressed	914	ABRE	-	112	2
LOC_Os01g55180.1	1	hypothetical protein	270	ABRE	+
LOC_Os01g55210.1	2	F-box domain containing protein	912	ABRE	+
LOC_Os01g55210.1	2	F-box domain containing protein	913	ABRE	-
LOC_Os01g55220.1	2	hypothetical protein	606	ABRE	+
LOC_Os01g55220.1	2	hypothetical protein	607	ABRE	-
LOC_Os01g55280.1	1	expressed protein	860	ABRE	+	242	2
LOC_Os01g55370.1	1	expressed protein	191	ABRE	+	267	1
LOC_Os01g55580.1	1	Tesmin/TSO1-like CXC domain containing protein, expressed	740	ABRE	+	337	2
LOC_Os01g55580.2	1	Tesmin/TSO1-like CXC domain containing protein, expressed	740	ABRE	+	337	2
LOC_Os01g55640.1	1	Seven in absentia protein family protein	489	ABRE	+
LOC_Os01g55650.1	1	patatin, putative, expressed	806	ABRE	+	195	2
LOC_Os01g55720.1	1	expressed protein	377	ABRE	-	199	2
LOC_Os01g55770.1	1	expressed protein	120	ABRE	-	65	2
LOC_Os01g55990.1	1	expressed protein	43	ABRE	+
LOC_Os01g56000.1	1	RNA recognition motif family protein, expressed	555	ABRE	-	95	2
LOC_Os01g56130.1	1	glycosyl transferase family 2 protein, putative, expressed	527	ABRE	+
LOC_Os01g56150.1	1	Serine carboxypeptidase S28 family protein, expressed	172	ABRE	+	86	2
LOC_Os01g56160.1	1	hypothetical protein	176	ABRE	-
LOC_Os01g56180.1	1	expressed protein	196	ABRE	+	79	2
LOC_Os01g56260.1	1	expressed protein	527	ABRE	-
LOC_Os01g56360.1	1	condensation domain-containing protein, putative, expressed	728	ABRE	-	146	2
LOC_Os01g56360.2	1	condensation domain-containing protein, putative, expressed	728	ABRE	-	146	2
LOC_Os01g56370.1	1	expressed protein	649	ABRE	-
LOC_Os01g56550.1	4	Transcription initiation factor IIF, beta subunit family protein, expressed	420	ABRE	-	126	2
LOC_Os01g56550.1	4	Transcription initiation factor IIF, beta subunit family protein, expressed	558	ABRE	+	126	2
LOC_Os01g56550.1	4	Transcription initiation factor IIF, beta subunit family protein, expressed	559	ABRE	-	126	2
LOC_Os01g56550.1	4	Transcription initiation factor IIF, beta subunit family protein, expressed	905	ABRE	-	126	2
LOC_Os01g56550.2	4	Transcription initiation factor IIF, beta subunit family protein, expressed	420	ABRE	-	126	2
LOC_Os01g56550.2	4	Transcription initiation factor IIF, beta subunit family protein, expressed	558	ABRE	+	126	2
LOC_Os01g56550.2	4	Transcription initiation factor IIF, beta subunit family protein, expressed	559	ABRE	-	126	2
LOC_Os01g56550.2	4	Transcription initiation factor IIF, beta subunit family protein, expressed	905	ABRE	-	126	2
LOC_Os01g56550.3	4	Transcription initiation factor IIF, beta subunit family protein, expressed	420	ABRE	-	126	2
LOC_Os01g56550.3	4	Transcription initiation factor IIF, beta subunit family protein, expressed	558	ABRE	+	126	2
LOC_Os01g56550.3	4	Transcription initiation factor IIF, beta subunit family protein, expressed	559	ABRE	-	126	2
LOC_Os01g56550.3	4	Transcription initiation factor IIF, beta subunit family protein, expressed	905	ABRE	-	126	2
LOC_Os01g56600.1	2	Signal recognition particle 54 kDa protein 2, putative, expressed	846	ABRE	+	299	2
LOC_Os01g56600.1	2	Signal recognition particle 54 kDa protein 2, putative, expressed	847	ABRE	-	299	2
LOC_Os01g56640.1	1	transcription factor jumonji, putative, expressed	521	ABRE	-	32	2
LOC_Os01g56650.1	1	hypothetical protein	220	ABRE	-
LOC_Os01g56670.1	1	Glycosyl hydrolase family 47 protein, expressed	936	ABRE	+	39	2
LOC_Os01g56670.2	1	Glycosyl hydrolase family 47 protein, expressed	936	ABRE	+	39	2
LOC_Os01g56670.3	1	Glycosyl hydrolase family 47 protein, expressed	936	ABRE	+	39	2
LOC_Os01g56690.1	1	Helix-loop-helix DNA-binding domain containing protein, expressed	991	ABRE	-
LOC_Os01g56850.1	1	expressed protein	623	ABRE	-	622	2
LOC_Os01g56940.1	1	XPG I-region family protein, expressed	805	ABRE	-	52	2
LOC_Os01g56990.1	2	Regulator of chromosome condensation family protein	77	ABRE	+
LOC_Os01g56990.1	2	Regulator of chromosome condensation family protein	78	ABRE	-
LOC_Os01g57150.1	2	expressed protein	463	ABRE	+	202	2
LOC_Os01g57150.1	2	expressed protein	464	ABRE	-	202	2
LOC_Os01g57220.2	1	SCAMP family protein, expressed	224	ABRE	+	209	2
LOC_Os01g57294.1	3	hypothetical protein	380	ABRE	+
LOC_Os01g57294.1	3	hypothetical protein	419	ABRE	+
LOC_Os01g57294.1	3	hypothetical protein	888	ABRE	-
LOC_Os01g57324.1	3	hypothetical protein	380	ABRE	+
LOC_Os01g57324.1	3	hypothetical protein	419	ABRE	+
LOC_Os01g57324.1	3	hypothetical protein	888	ABRE	-
LOC_Os01g57370.1	2	cation channel family protein, expressed	170	ABRE	+
LOC_Os01g57370.1	2	cation channel family protein, expressed	171	ABRE	-
LOC_Os01g57400.1	1	LysM domain containing protein, expressed	264	ABRE	-
LOC_Os01g57410.1	1	Rf1 protein, mitochondrial precursor, putative, expressed	707	ABRE	+	119	2
LOC_Os01g57410.2	1	Rf1 protein, mitochondrial precursor, putative, expressed	707	ABRE	+	119	2
LOC_Os01g57530.1	1	hypothetical protein	455	ABRE	+
LOC_Os01g57630.1	1	pentatricopeptide, putative, expressed	561	ABRE	-	50	2
LOC_Os01g57630.2	1	pentatricopeptide, putative, expressed	561	ABRE	-	32	2
LOC_Os01g57630.3	1	pentatricopeptide, putative, expressed	561	ABRE	-	50	2
LOC_Os01g57650.1	2	zinc finger family protein, putative, expressed	724	ABRE	-	179	2
LOC_Os01g57650.1	2	zinc finger family protein, putative, expressed	776	ABRE	-	179	2
LOC_Os01g57680.1	3	hypothetical protein	610	ABRE	-
LOC_Os01g57680.1	3	hypothetical protein	620	ABRE	+
LOC_Os01g57680.1	3	hypothetical protein	621	ABRE	-
LOC_Os01g57690.1	1	Plastocyanin-like domain containing protein, expressed	441	ABRE	+
LOC_Os01g57710.1	1	expressed protein	971	ABRE	+	30	2
LOC_Os01g57710.2	1	expressed protein	971	ABRE	+	30	2
LOC_Os01g57740.1	3	expressed protein	430	ABRE	+	355	2
LOC_Os01g57740.1	3	expressed protein	436	ABRE	+	355	2
LOC_Os01g57740.1	3	expressed protein	437	ABRE	-	355	2
LOC_Os01g57840.1	1	expressed protein	685	ABRE	+	177	2
LOC_Os01g58060.1	1	hypothetical protein	699	ABRE	+
LOC_Os01g58130.1	2	expressed protein	723	ABRE	+	164	2
LOC_Os01g58130.1	2	expressed protein	724	ABRE	-	164	2
LOC_Os01g58140.1	1	expressed protein	295	ABRE	+	140	2
LOC_Os01g58230.1	3	hypothetical protein	319	ABRE	+
LOC_Os01g58230.1	3	hypothetical protein	349	ABRE	+
LOC_Os01g58230.1	3	hypothetical protein	350	ABRE	-
LOC_Os01g58260.1	2	Subtilisin N-terminal Region family protein, expressed	518	ABRE	+	4	2
LOC_Os01g58260.1	2	Subtilisin N-terminal Region family protein, expressed	519	ABRE	-	4	2
LOC_Os01g58340.1	2	hypothetical protein	175	ABRE	+
LOC_Os01g58340.1	2	hypothetical protein	176	ABRE	-
LOC_Os01g58440.1	1	expressed protein	575	ABRE	+	372	2
LOC_Os01g58470.1	1	expressed protein	563	ABRE	-	30	2
LOC_Os01g58540.1	1	hypothetical protein	148	ABRE	+
LOC_Os01g58560.1	2	hAT family dimerisation domain containing protein	404	ABRE	+
LOC_Os01g58560.1	2	hAT family dimerisation domain containing protein	405	ABRE	-
LOC_Os01g58580.1	2	latex-abundant protein, putative, expressed	753	ABRE	+	165	2
LOC_Os01g58580.1	2	latex-abundant protein, putative, expressed	754	ABRE	-	165	2
LOC_Os01g58620.1	1	expressed protein	713	ABRE	-	402	2
LOC_Os01g58670.1	1	hypothetical protein	636	ABRE	+
LOC_Os01g58760.1	1	bZIP transcription factor family protein, expressed	81	ABRE	+
LOC_Os01g58850.1	2	circadian clock coupling factor ZGT, putative	821	ABRE	+
LOC_Os01g58850.1	2	circadian clock coupling factor ZGT, putative	822	ABRE	-
LOC_Os01g58870.1	1	phosphate translocator, putative, expressed	266	ABRE	+	268	1
LOC_Os01g58880.1	1	hypothetical protein	663	ABRE	+
LOC_Os01g58990.1	1	Cytochrome P450 family protein	742	ABRE	+
LOC_Os01g59110.1	1	UDP-glucoronosyl and UDP-glucosyl transferase family protein, expressed	122	ABRE	-
LOC_Os01g59310.1	2	hypothetical protein	515	ABRE	+
LOC_Os01g59310.1	2	hypothetical protein	516	ABRE	-
LOC_Os01g59460.1	1	hypothetical protein	296	ABRE	+
LOC_Os01g59530.1	2	Calmodulin, putative, expressed	802	ABRE	+	104	2
LOC_Os01g59530.1	2	Calmodulin, putative, expressed	803	ABRE	-	104	2
LOC_Os01g59530.2	2	Calmodulin, putative, expressed	802	ABRE	+	104	2
LOC_Os01g59530.2	2	Calmodulin, putative, expressed	803	ABRE	-	104	2
LOC_Os01g59600.1	1	Proteasome subunit alpha type 3, putative, expressed	896	ABRE	-	289	2
LOC_Os01g59600.2	1	Proteasome subunit alpha type 3, putative, expressed	896	ABRE	-	283	2
LOC_Os01g59700.1	2	hypothetical protein	573	ABRE	+
LOC_Os01g59700.1	2	hypothetical protein	574	ABRE	-
LOC_Os01g59710.1	1	hypothetical protein	937	ABRE	+
LOC_Os01g59730.1	1	60S ribosomal protein L30, putative, expressed	312	ABRE	+	59	2
LOC_Os01g59750.1	1	14 kDa zinc-binding protein, putative, expressed	146	ABRE	+	34	2
LOC_Os01g60010.1	1	pentatricopeptide, putative, expressed	634	ABRE	+	56	2
LOC_Os01g60040.1	2	microtubule bundling polypeptide TMBP200, putative, expressed	593	ABRE	+	241	2
LOC_Os01g60040.1	2	microtubule bundling polypeptide TMBP200, putative, expressed	594	ABRE	-	241	2
LOC_Os01g60040.2	2	microtubule bundling polypeptide TMBP200, putative, expressed	593	ABRE	+	241	2
LOC_Os01g60040.2	2	microtubule bundling polypeptide TMBP200, putative, expressed	594	ABRE	-	241	2
LOC_Os01g60110.1	2	expressed protein	394	ABRE	+	197	2
LOC_Os01g60110.1	2	expressed protein	395	ABRE	-	197	2
LOC_Os01g60180.1	1	hypothetical protein	138	ABRE	-
LOC_Os01g60190.1	1	2,3-bisphosphoglycerate-independent phosphoglycerate mutase, putative, expressed	524	ABRE	+	91	2
LOC_Os01g60190.2	1	2,3-bisphosphoglycerate-independent phosphoglycerate mutase, putative, expressed	524	ABRE	+	337	2
LOC_Os01g60250.1	2	pentatricopeptide, putative	615	ABRE	+
LOC_Os01g60250.1	2	pentatricopeptide, putative	616	ABRE	-
LOC_Os01g60330.1	2	Protein kinase domain containing protein, expressed	781	ABRE	+
LOC_Os01g60330.1	2	Protein kinase domain containing protein, expressed	782	ABRE	-
LOC_Os01g60630.1	1	hypothetical protein	974	ABRE	+
LOC_Os01g60640.1	1	WRKY DNA binding domain containing protein, expressed	337	ABRE	+	61	2
LOC_Os01g60720.1	2	hypothetical protein	245	ABRE	+
LOC_Os01g60720.1	2	hypothetical protein	246	ABRE	-
LOC_Os01g60820.1	2	hypothetical protein	842	ABRE	+
LOC_Os01g60820.1	2	hypothetical protein	843	ABRE	-
LOC_Os01g60870.1	2	hypothetical protein	261	ABRE	+
LOC_Os01g60870.1	2	hypothetical protein	262	ABRE	-
LOC_Os01g61044.1	2	Transmembrane amino acid transporter protein, expressed	847	ABRE	+	122	2
LOC_Os01g61044.1	2	Transmembrane amino acid transporter protein, expressed	848	ABRE	-	122	2
LOC_Os01g61200.1	1	GDSL-like Lipase/Acylhydrolase family protein, expressed	804	ABRE	+
LOC_Os01g61230.1	1	NAD dependent epimerase/dehydratase family protein, expressed	231	ABRE	-	101	2
LOC_Os01g61310.1	1	hypothetical protein	538	ABRE	-
LOC_Os01g61580.1	1	SelT-like protein precursor, putative, expressed	843	ABRE	+	83	2
LOC_Os01g61580.2	1	SelT-like protein precursor, putative, expressed	843	ABRE	+	82	2
LOC_Os01g61590.1	1	Calcium-dependent protein kinase, isoform AK1, putative, expressed	256	ABRE	-	124	2
LOC_Os01g61610.1	2	oxidoreductase, 2OG-Fe oxygenase family protein, expressed	411	ABRE	+	129	2
LOC_Os01g61610.1	2	oxidoreductase, 2OG-Fe oxygenase family protein, expressed	827	ABRE	-	129	2
LOC_Os01g61610.2	2	oxidoreductase, 2OG-Fe oxygenase family protein, expressed	411	ABRE	+	124	2
LOC_Os01g61610.2	2	oxidoreductase, 2OG-Fe oxygenase family protein, expressed	827	ABRE	-	124	2
LOC_Os01g61610.3	2	oxidoreductase, 2OG-Fe oxygenase family protein, expressed	411	ABRE	+	182	2
LOC_Os01g61610.3	2	oxidoreductase, 2OG-Fe oxygenase family protein, expressed	827	ABRE	-	182	2
LOC_Os01g61610.4	2	oxidoreductase, 2OG-Fe oxygenase family protein, expressed	411	ABRE	+	129	2
LOC_Os01g61610.4	2	oxidoreductase, 2OG-Fe oxygenase family protein, expressed	827	ABRE	-	129	2
LOC_Os01g61620.1	1	protein kinase family protein, putative, expressed	396	ABRE	+	202	2
LOC_Os01g61640.1	1	NLI interacting factor-like phosphatase family protein, expressed	193	ABRE	-	186	2
LOC_Os01g61670.2	1	expressed protein	176	ABRE	-	599	1
LOC_Os01g61760.1	1	expressed protein	793	ABRE	+	154	2
LOC_Os01g61760.2	1	expressed protein	793	ABRE	+	164	2
LOC_Os01g61800.1	2	ZmEBE-1 protein, putative, expressed	848	ABRE	-
LOC_Os01g61800.1	2	ZmEBE-1 protein, putative, expressed	992	ABRE	+
LOC_Os01g61820.1	1	ribosomal protein S23 containing protein, expressed	334	ABRE	+
LOC_Os01g61820.2	1	ribosomal protein S23 containing protein, expressed	334	ABRE	+
LOC_Os01g61880.1	1	respiratory burst oxidase homolog, putative, expressed	313	ABRE	+	149	2
LOC_Os01g62050.1	2	hypothetical protein	878	ABRE	+
LOC_Os01g62050.1	2	hypothetical protein	879	ABRE	-
LOC_Os01g62090.1	1	hypothetical protein	264	ABRE	-
LOC_Os01g62130.1	1	Zinc finger, C2H2 type family protein, expressed	186	ABRE	+	88	2
LOC_Os01g62150.1	1	Clathrin adaptor complex small chain family protein, expressed	409	ABRE	-	173	2
LOC_Os01g62150.2	1	Clathrin adaptor complex small chain family protein, expressed	409	ABRE	-	173	2
LOC_Os01g62170.1	1	hypothetical protein	880	ABRE	-
LOC_Os01g62200.1	1	expressed protein	601	ABRE	+	140	2
LOC_Os01g62280.1	1	hypothetical protein	837	ABRE	-
LOC_Os01g62290.1	1	Heat shock cognate 70 kDa protein, putative, expressed	774	ABRE	-	125	2
LOC_Os01g62410.2	1	Myb-like DNA-binding domain containing protein, expressed	64	ABRE	+	683	1
LOC_Os01g62420.1	2	Triosephosphate isomerase, cytosolic, putative, expressed	118	ABRE	+	104	2
LOC_Os01g62420.1	2	Triosephosphate isomerase, cytosolic, putative, expressed	119	ABRE	-	104	2
LOC_Os01g62420.2	2	Triosephosphate isomerase, cytosolic, putative, expressed	156	ABRE	+	142	2
LOC_Os01g62420.2	2	Triosephosphate isomerase, cytosolic, putative, expressed	157	ABRE	-	142	2
LOC_Os01g62420.3	2	Triosephosphate isomerase, cytosolic, putative, expressed	118	ABRE	+	104	2
LOC_Os01g62420.3	2	Triosephosphate isomerase, cytosolic, putative, expressed	119	ABRE	-	104	2
LOC_Os01g62510.1	3	WRKY DNA binding domain containing protein	437	ABRE	+
LOC_Os01g62510.1	3	WRKY DNA binding domain containing protein	438	ABRE	-
LOC_Os01g62510.1	3	WRKY DNA binding domain containing protein	491	ABRE	+
LOC_Os01g62650.1	2	Pumilio-family RNA binding repeat containing protein, expressed	843	ABRE	+	360	2
LOC_Os01g62650.1	2	Pumilio-family RNA binding repeat containing protein, expressed	844	ABRE	-	360	2
LOC_Os01g62650.2	2	Pumilio-family RNA binding repeat containing protein, expressed	843	ABRE	+	360	2
LOC_Os01g62650.2	2	Pumilio-family RNA binding repeat containing protein, expressed	844	ABRE	-	360	2
LOC_Os01g62720.1	1	GRF zinc finger family protein	819	ABRE	-
LOC_Os01g62730.1	1	hypothetical protein	116	ABRE	-
LOC_Os01g62760.1	4	Protein phosphatase 2C, putative, expressed	509	ABRE	+	344	2
LOC_Os01g62760.1	4	Protein phosphatase 2C, putative, expressed	619	ABRE	+	344	2
LOC_Os01g62760.1	4	Protein phosphatase 2C, putative, expressed	620	ABRE	-	344	2
LOC_Os01g62760.1	4	Protein phosphatase 2C, putative, expressed	874	ABRE	+	344	2
LOC_Os01g62810.1	3	Regulator of chromosome condensation, putative, expressed	267	ABRE	+	165	2
LOC_Os01g62810.1	3	Regulator of chromosome condensation, putative, expressed	268	ABRE	-	165	2
LOC_Os01g62810.1	3	Regulator of chromosome condensation, putative, expressed	369	ABRE	-	165	2
LOC_Os01g62810.2	3	Regulator of chromosome condensation, putative, expressed	267	ABRE	+	165	2
LOC_Os01g62810.2	3	Regulator of chromosome condensation, putative, expressed	268	ABRE	-	165	2
LOC_Os01g62810.2	3	Regulator of chromosome condensation, putative, expressed	369	ABRE	-	165	2
LOC_Os01g62820.1	1	Transcription initiation factor TFIID subunit A family protein, expressed	464	ABRE	+	104	2
LOC_Os01g62820.2	1	Transcription initiation factor TFIID subunit A family protein, expressed	464	ABRE	+	104	2
LOC_Os01g62820.3	1	Transcription initiation factor TFIID subunit A family protein, expressed	464	ABRE	+	104	2
LOC_Os01g62860.1	1	oxidoreductase, aldo/keto reductase family protein, expressed	687	ABRE	+	180	2
LOC_Os01g62880.1	1	oxidoreductase, aldo/keto reductase family protein, expressed	696	ABRE	-	163	2
LOC_Os01g62890.1	1	prenylated rab acceptor, putative, expressed	833	ABRE	-	181	2
LOC_Os01g62890.2	1	prenylated rab acceptor, putative, expressed	833	ABRE	-	99	2
LOC_Os01g62950.1	3	Ras-related protein Rab11C, putative, expressed	636	ABRE	+	181	2
LOC_Os01g62950.1	3	Ras-related protein Rab11C, putative, expressed	637	ABRE	-	181	2
LOC_Os01g62950.1	3	Ras-related protein Rab11C, putative, expressed	644	ABRE	+	181	2
LOC_Os01g62960.1	1	hypothetical protein	967	ABRE	-
LOC_Os01g63270.1	2	Alpha-glucan phosphorylase, H isozyme, putative, expressed	637	ABRE	+	114	2
LOC_Os01g63270.1	2	Alpha-glucan phosphorylase, H isozyme, putative, expressed	638	ABRE	-	114	2
LOC_Os01g63270.2	2	Alpha-glucan phosphorylase, H isozyme, putative, expressed	637	ABRE	+	114	2
LOC_Os01g63270.2	2	Alpha-glucan phosphorylase, H isozyme, putative, expressed	638	ABRE	-	114	2
LOC_Os01g63540.1	1	Cytochrome P450 86A1, putative, expressed	863	ABRE	-	120	2
LOC_Os01g63720.1	1	hypothetical protein	985	ABRE	+
LOC_Os01g63800.1	1	Pleckstrin homology domain-containing protein 1, putative, expressed	207	ABRE	+	76	2
LOC_Os01g63910.1	1	AT hook motif family protein, expressed	312	ABRE	-	39	2
LOC_Os01g63910.2	1	AT hook motif family protein, expressed	312	ABRE	-	39	2
LOC_Os01g63970.1	2	sialyltransferase, putative, expressed	414	ABRE	+	136	2
LOC_Os01g63970.1	2	sialyltransferase, putative, expressed	654	ABRE	-	136	2
LOC_Os01g64140.1	1	hypothetical protein	108	ABRE	+
LOC_Os01g64210.1	1	hypothetical protein	794	ABRE	-
LOC_Os01g64230.1	2	hypothetical protein	243	ABRE	+
LOC_Os01g64230.1	2	hypothetical protein	282	ABRE	+
LOC_Os01g64290.1	2	expressed protein	331	ABRE	-	219	2
LOC_Os01g64290.1	2	expressed protein	348	ABRE	+	219	2
LOC_Os01g64300.1	1	expressed protein	632	ABRE	-	91	2
LOC_Os01g64520.1	1	Uricase, putative, expressed	777	ABRE	+	111	2
LOC_Os01g64530.1	1	hypothetical protein	187	ABRE	+
LOC_Os01g64560.1	1	expressed protein	900	ABRE	+	220	2
LOC_Os01g64580.1	1	hypothetical protein	27	ABRE	+
LOC_Os01g64780.1	4	transmembrane protein, putative, expressed	233	ABRE	+	124	2
LOC_Os01g64780.1	4	transmembrane protein, putative, expressed	234	ABRE	-	124	2
LOC_Os01g64780.1	4	transmembrane protein, putative, expressed	286	ABRE	+	124	2
LOC_Os01g64780.1	4	transmembrane protein, putative, expressed	287	ABRE	-	124	2
LOC_Os01g64780.2	4	transmembrane protein, putative, expressed	233	ABRE	+	124	2
LOC_Os01g64780.2	4	transmembrane protein, putative, expressed	234	ABRE	-	124	2
LOC_Os01g64780.2	4	transmembrane protein, putative, expressed	286	ABRE	+	124	2
LOC_Os01g64780.2	4	transmembrane protein, putative, expressed	287	ABRE	-	124	2
LOC_Os01g64860.1	1	Subtilisin N-terminal Region family protein, expressed	1	ABRE	-	50	1
LOC_Os01g64970.1	1	Serine/threonine-protein kinase SAPK7, putative, expressed	449	ABRE	+	196	2
LOC_Os01g65000.1	2	Ammonium transporter 2, putative, expressed	765	ABRE	+
LOC_Os01g65000.1	2	Ammonium transporter 2, putative, expressed	766	ABRE	-
LOC_Os01g65070.1	1	hydrolase, alpha/beta fold family protein, expressed	871	ABRE	-	181	2
LOC_Os01g65110.1	1	POT family protein, expressed	233	ABRE	-
LOC_Os01g65120.1	1	POT family protein	164	ABRE	+
LOC_Os01g65150.1	2	POT family protein, expressed	505	ABRE	+	22	2
LOC_Os01g65150.1	2	POT family protein, expressed	537	ABRE	+	22	2
LOC_Os01g65169.1	1	POT family protein, expressed	920	ABRE	-	20	2
LOC_Os01g65200.1	1	POT family protein, expressed	331	ABRE	+	37	2
LOC_Os01g65330.1	1	expressed protein	895	ABRE	+
LOC_Os01g65330.2	1	expressed protein	895	ABRE	+
LOC_Os01g65360.1	1	hypothetical protein	963	ABRE	-
LOC_Os01g65400.1	2	5'-3' exonuclease, N-terminal resolvase-like domain containing protein, expressed	851	ABRE	+	18	2
LOC_Os01g65400.1	2	5'-3' exonuclease, N-terminal resolvase-like domain containing protein, expressed	852	ABRE	-	18	2
LOC_Os01g65400.2	2	5'-3' exonuclease, N-terminal resolvase-like domain containing protein, expressed	851	ABRE	+	30	2
LOC_Os01g65400.2	2	5'-3' exonuclease, N-terminal resolvase-like domain containing protein, expressed	852	ABRE	-	30	2
LOC_Os01g65400.3	2	5'-3' exonuclease, N-terminal resolvase-like domain containing protein, expressed	851	ABRE	+	18	2
LOC_Os01g65400.3	2	5'-3' exonuclease, N-terminal resolvase-like domain containing protein, expressed	852	ABRE	-	18	2
LOC_Os01g65400.4	2	5'-3' exonuclease, N-terminal resolvase-like domain containing protein, expressed	851	ABRE	+	18	2
LOC_Os01g65400.4	2	5'-3' exonuclease, N-terminal resolvase-like domain containing protein, expressed	852	ABRE	-	18	2
LOC_Os01g65410.1	1	Serine hydroxymethyltransferase, mitochondrial precursor, putative, expressed	501	ABRE	+	313	2
LOC_Os01g65440.1	2	universal stress protein family protein, expressed	739	ABRE	-	76	2
LOC_Os01g65440.1	2	universal stress protein family protein, expressed	851	ABRE	+	76	2
LOC_Os01g65470.1	1	hypothetical protein	82	ABRE	-
LOC_Os01g65530.1	1	RNA recognition motif family protein, expressed	399	ABRE	-
LOC_Os01g65640.1	1	hypothetical protein	189	ABRE	-
LOC_Os01g65740.1	1	uncharacterized plant-specific domain TIGR01615 family protein	34	ABRE	-
LOC_Os01g65820.1	2	hypothetical protein	144	ABRE	+
LOC_Os01g65820.1	2	hypothetical protein	208	ABRE	+
LOC_Os01g65850.1	1	Type III restriction enzyme, res subunit family protein	822	ABRE	+
LOC_Os01g65860.1	1	ANTH domain containing protein, expressed	530	ABRE	-	173	2
LOC_Os01g65880.1	1	MtN3/saliva family protein, expressed	784	ABRE	+	154	2
LOC_Os01g65910.1	1	Apocytochrome F, C-terminal family protein	564	ABRE	+
LOC_Os01g66070.1	1	PHD-finger family protein	725	ABRE	-
LOC_Os01g66100.1	2	Gibberellin 20 oxidase 2, putative, expressed	889	ABRE	+	73	2
LOC_Os01g66100.1	2	Gibberellin 20 oxidase 2, putative, expressed	945	ABRE	-	73	2
LOC_Os01g66100.2	2	Gibberellin 20 oxidase 2, putative, expressed	889	ABRE	+	73	2
LOC_Os01g66100.2	2	Gibberellin 20 oxidase 2, putative, expressed	945	ABRE	-	73	2
LOC_Os01g66120.1	5	NAC-domain containing protein 2, putative, expressed	159	ABRE	+	109	2
LOC_Os01g66120.1	5	NAC-domain containing protein 2, putative, expressed	160	ABRE	-	109	2
LOC_Os01g66120.1	5	NAC-domain containing protein 2, putative, expressed	196	ABRE	+	109	2
LOC_Os01g66120.1	5	NAC-domain containing protein 2, putative, expressed	251	ABRE	+	109	2
LOC_Os01g66120.1	5	NAC-domain containing protein 2, putative, expressed	437	ABRE	+	109	2
LOC_Os01g66120.2	5	NAC-domain containing protein 2, putative, expressed	159	ABRE	+	109	2
LOC_Os01g66120.2	5	NAC-domain containing protein 2, putative, expressed	160	ABRE	-	109	2
LOC_Os01g66120.2	5	NAC-domain containing protein 2, putative, expressed	196	ABRE	+	109	2
LOC_Os01g66120.2	5	NAC-domain containing protein 2, putative, expressed	251	ABRE	+	109	2
LOC_Os01g66120.2	5	NAC-domain containing protein 2, putative, expressed	437	ABRE	+	109	2
LOC_Os01g66120.3	5	NAC-domain containing protein 2, putative, expressed	426	ABRE	+	376	2
LOC_Os01g66120.3	5	NAC-domain containing protein 2, putative, expressed	427	ABRE	-	376	2
LOC_Os01g66120.3	5	NAC-domain containing protein 2, putative, expressed	463	ABRE	+	376	2
LOC_Os01g66120.3	5	NAC-domain containing protein 2, putative, expressed	518	ABRE	+	376	2
LOC_Os01g66120.3	5	NAC-domain containing protein 2, putative, expressed	704	ABRE	+	376	2
LOC_Os01g66280.1	1	Uncharacterized ACR, COG1678 family protein, expressed	173	ABRE	-	23	2
LOC_Os01g66300.1	1	KH domain-containing quaking protein, putative, expressed	624	ABRE	-	502	2
LOC_Os01g66330.1	2	ATP-dependent Clp protease ATP-binding subunit ClpX1, putative, expressed	317	ABRE	+	65	2
LOC_Os01g66330.1	2	ATP-dependent Clp protease ATP-binding subunit ClpX1, putative, expressed	575	ABRE	-	65	2
LOC_Os01g66340.1	1	hypothetical protein	355	ABRE	+
LOC_Os01g66480.1	1	hypothetical protein	203	ABRE	-
LOC_Os01g66610.1	1	S-domain receptor-like protein kinase, putative, expressed	224	ABRE	+	82	2
LOC_Os01g66620.1	1	ABA-glucosyltransferase, putative	719	ABRE	+
LOC_Os01g66710.1	3	Polygalacturonase family protein	11	ABRE	-
LOC_Os01g66710.1	3	Polygalacturonase family protein	102	ABRE	+
LOC_Os01g66710.1	3	Polygalacturonase family protein	103	ABRE	-
LOC_Os01g66760.1	1	Leucine Rich Repeat family protein, expressed	426	ABRE	+	229	2
LOC_Os01g66780.1	1	hypothetical protein	142	ABRE	-
LOC_Os01g66890.1	4	TAZ zinc finger family protein, expressed	780	ABRE	+	143	2
LOC_Os01g66890.1	4	TAZ zinc finger family protein, expressed	781	ABRE	-	143	2
LOC_Os01g66890.1	4	TAZ zinc finger family protein, expressed	938	ABRE	+	143	2
LOC_Os01g66890.1	4	TAZ zinc finger family protein, expressed	939	ABRE	-	143	2
LOC_Os01g66890.2	4	TAZ zinc finger family protein, expressed	780	ABRE	+	709	2
LOC_Os01g66890.2	4	TAZ zinc finger family protein, expressed	781	ABRE	-	709	2
LOC_Os01g66890.2	4	TAZ zinc finger family protein, expressed	938	ABRE	+	709	2
LOC_Os01g66890.2	4	TAZ zinc finger family protein, expressed	939	ABRE	-	709	2
LOC_Os01g66890.3	4	TAZ zinc finger family protein, expressed	780	ABRE	+	143	2
LOC_Os01g66890.3	4	TAZ zinc finger family protein, expressed	781	ABRE	-	143	2
LOC_Os01g66890.3	4	TAZ zinc finger family protein, expressed	938	ABRE	+	143	2
LOC_Os01g66890.3	4	TAZ zinc finger family protein, expressed	939	ABRE	-	143	2
LOC_Os01g66900.1	1	membrane protein, putative, expressed	289	ABRE	+
LOC_Os01g66910.1	1	hypothetical protein	890	ABRE	-
LOC_Os01g67030.1	1	membrane protein, putative, expressed	354	ABRE	+	100	2
LOC_Os01g67134.1	1	60S ribosomal protein L5-1, putative, expressed	422	ABRE	-	94	2
LOC_Os01g67134.2	1	60S ribosomal protein L5-1, putative, expressed	422	ABRE	-	94	2
LOC_Os01g67180.1	1	Ribonuclease T2 family protein, expressed	90	ABRE	+	73	2
LOC_Os01g67240.1	1	Formin Homology 2 Domain containing protein, expressed	700	ABRE	+
LOC_Os01g67250.1	1	N terminus of Rad21/Rec8 like protein, expressed	866	ABRE	-	430	2
LOC_Os01g67250.2	1	N terminus of Rad21/Rec8 like protein, expressed	866	ABRE	-	405	2
LOC_Os01g67310.1	1	Patatin-like phospholipase family protein, expressed	285	ABRE	-	47	2
LOC_Os01g67420.1	1	lipase class 3 family protein, putative, expressed	653	ABRE	-
LOC_Os01g67450.1	2	Lipase family protein	155	ABRE	+
LOC_Os01g67450.1	2	Lipase family protein	156	ABRE	-
LOC_Os01g67550.1	1	FAD binding domain containing protein	95	ABRE	+
LOC_Os01g67640.1	1	POT family protein, expressed	80	ABRE	+
LOC_Os01g67650.1	1	GRAS family transcription factor containing protein, expressed	320	ABRE	+
LOC_Os01g67870.1	1	expressed protein	358	ABRE	+	156	2
LOC_Os01g67900.1	1	hypothetical protein	430	ABRE	+
LOC_Os01g67930.1	3	hypothetical protein	492	ABRE	-
LOC_Os01g67930.1	3	hypothetical protein	627	ABRE	+
LOC_Os01g67930.1	3	hypothetical protein	628	ABRE	-
LOC_Os01g67940.1	2	hypothetical protein	394	ABRE	-
LOC_Os01g67940.1	2	hypothetical protein	437	ABRE	+
LOC_Os01g68104.1	2	Zinc finger, C2H2 type family protein, expressed	475	ABRE	+
LOC_Os01g68104.1	2	Zinc finger, C2H2 type family protein, expressed	704	ABRE	-
LOC_Os01g68210.1	2	hypothetical protein	31	ABRE	-
LOC_Os01g68210.1	2	hypothetical protein	127	ABRE	+
LOC_Os01g68320.1	1	ATP-dependent RNA helicase DBP2, putative, expressed	236	ABRE	-	464	1
LOC_Os01g68320.2	1	ATP-dependent RNA helicase DBP2, putative, expressed	236	ABRE	-	464	1
LOC_Os01g68320.3	1	ATP-dependent RNA helicase DBP2, putative, expressed	236	ABRE	-	464	1
LOC_Os01g68320.4	1	ATP-dependent RNA helicase DBP2, putative, expressed	236	ABRE	-	464	1
LOC_Os01g68320.5	1	ATP-dependent RNA helicase DBP2, putative, expressed	236	ABRE	-	464	1
LOC_Os01g68324.1	1	Ribophorin II family protein, expressed	658	ABRE	+	105	2
LOC_Os01g68370.1	3	Viviparous protein homolog, putative, expressed	185	ABRE	+	84	2
LOC_Os01g68370.1	3	Viviparous protein homolog, putative, expressed	186	ABRE	-	84	2
LOC_Os01g68370.1	3	Viviparous protein homolog, putative, expressed	407	ABRE	-	84	2
LOC_Os01g68370.2	3	Viviparous protein homolog, putative, expressed	185	ABRE	+	110	2
LOC_Os01g68370.2	3	Viviparous protein homolog, putative, expressed	186	ABRE	-	110	2
LOC_Os01g68370.2	3	Viviparous protein homolog, putative, expressed	407	ABRE	-	110	2
LOC_Os01g68370.3	3	Viviparous protein homolog, putative, expressed	185	ABRE	+	110	2
LOC_Os01g68370.3	3	Viviparous protein homolog, putative, expressed	186	ABRE	-	110	2
LOC_Os01g68370.3	3	Viviparous protein homolog, putative, expressed	407	ABRE	-	110	2
LOC_Os01g68420.1	1	hypothetical protein	341	ABRE	-
LOC_Os01g68510.1	1	POT family protein, expressed	504	ABRE	+	181	2
LOC_Os01g68770.1	3	Selenium-binding protein, putative, expressed	204	ABRE	+	151	2
LOC_Os01g68770.1	3	Selenium-binding protein, putative, expressed	205	ABRE	-	151	2
LOC_Os01g68770.1	3	Selenium-binding protein, putative, expressed	755	ABRE	-	151	2
LOC_Os01g68830.1	1	expressed protein	354	ABRE	-
LOC_Os01g68950.1	2	Ubiquitin-like protein SMT3, putative, expressed	438	ABRE	+	79	2
LOC_Os01g68950.1	2	Ubiquitin-like protein SMT3, putative, expressed	439	ABRE	-	79	2
LOC_Os01g68950.2	2	Ubiquitin-like protein SMT3, putative, expressed	438	ABRE	+	42	2
LOC_Os01g68950.2	2	Ubiquitin-like protein SMT3, putative, expressed	439	ABRE	-	42	2
LOC_Os01g68950.3	2	Ubiquitin-like protein SMT3, putative, expressed	438	ABRE	+	128	2
LOC_Os01g68950.3	2	Ubiquitin-like protein SMT3, putative, expressed	439	ABRE	-	128	2
LOC_Os01g69010.1	3	MATE efflux family protein	673	ABRE	-
LOC_Os01g69010.1	3	MATE efflux family protein	809	ABRE	+
LOC_Os01g69010.1	3	MATE efflux family protein	810	ABRE	-
LOC_Os01g69030.1	2	Sucrose-phosphate synthase, putative, expressed	682	ABRE	+	15	2
LOC_Os01g69030.1	2	Sucrose-phosphate synthase, putative, expressed	683	ABRE	-	15	2
LOC_Os01g69050.2	1	lysine ketoglutarate reductase trans-splicing related 1, putative, expressed	472	ABRE	-	166	2
LOC_Os01g69174.1	2	hypothetical protein	657	ABRE	+
LOC_Os01g69174.1	2	hypothetical protein	658	ABRE	-
LOC_Os01g69240.1	1	SNF1-related protein kinase regulatory gamma subunit 1, putative, expressed	287	ABRE	-	11	2
LOC_Os01g69250.1	1	Mitochondrial import receptor subunit TOM20, putative, expressed	208	ABRE	+	139	2
LOC_Os01g69250.2	1	Mitochondrial import receptor subunit TOM20, putative, expressed	208	ABRE	+	139	2
LOC_Os01g69250.3	1	Mitochondrial import receptor subunit TOM20, putative, expressed	208	ABRE	+	139	2
LOC_Os01g69250.4	1	Mitochondrial import receptor subunit TOM20, putative, expressed	208	ABRE	+	139	2
LOC_Os01g69900.1	3	CBS domain-containing protein, putative, expressed	325	ABRE	+	171	2
LOC_Os01g69900.1	3	CBS domain-containing protein, putative, expressed	388	ABRE	+	171	2
LOC_Os01g69900.1	3	CBS domain-containing protein, putative, expressed	389	ABRE	-	171	2
LOC_Os01g69910.1	1	CG-1 domain containing protein, expressed	503	ABRE	-	187	2
LOC_Os01g69910.2	1	CG-1 domain containing protein, expressed	503	ABRE	-	207	2
LOC_Os01g69910.3	1	CG-1 domain containing protein, expressed	503	ABRE	-	187	2
LOC_Os01g70210.1	1	Polyphosphoinositide-binding protein, putative, expressed	470	ABRE	+	129	2
LOC_Os01g70350.1	1	hypothetical protein	911	ABRE	+
LOC_Os01g70380.1	1	Serine palmitoyltransferase 2, putative, expressed	689	ABRE	+	506	2
LOC_Os01g70440.1	1	expressed protein	588	ABRE	-	63	2
LOC_Os01g70460.1	3	expressed protein	357	ABRE	-	29	2
LOC_Os01g70460.1	3	expressed protein	447	ABRE	-	29	2
LOC_Os01g70460.1	3	expressed protein	656	ABRE	-	29	2
LOC_Os01g70460.2	3	expressed protein	357	ABRE	-	29	2
LOC_Os01g70460.2	3	expressed protein	447	ABRE	-	29	2
LOC_Os01g70460.2	3	expressed protein	656	ABRE	-	29	2
LOC_Os01g70560.1	1	expressed protein	525	ABRE	-	86	2
LOC_Os01g70790.1	1	XYPPX repeat family protein, expressed	361	ABRE	+	116	2
LOC_Os01g70790.2	1	XYPPX repeat family protein, expressed	361	ABRE	+	116	2
LOC_Os01g70890.1	1	CCAAT-binding transcription factor subunit HAP3A, putative, expressed	759	ABRE	-
LOC_Os01g70920.1	1	Cullin-1, putative, expressed	753	ABRE	-	158	2
LOC_Os01g70920.2	1	Cullin-1, putative, expressed	753	ABRE	-	254	2
LOC_Os01g70920.3	1	Cullin-1, putative, expressed	753	ABRE	-	149	2
LOC_Os01g70980.1	1	expressed protein	871	ABRE	+	62	2
LOC_Os01g71070.1	2	xylanase inhibitor TAXI-IV, putative, expressed	227	ABRE	+
LOC_Os01g71070.1	2	xylanase inhibitor TAXI-IV, putative, expressed	308	ABRE	+
LOC_Os01g71090.1	1	xylanase inhibitor TAXI-IV, putative, expressed	94	ABRE	+	48	2
LOC_Os01g71130.1	1	xylanase inhibitor TAXI-III, putative, expressed	137	ABRE	+	72	2
LOC_Os01g71330.1	1	expressed protein	506	ABRE	+	66	2
LOC_Os01g71340.1	1	Glucan endo-1,3-beta-glucosidase, acidic isoform precursor, putative, expressed	55	ABRE	-	101	1
LOC_Os01g71390.1	2	hypothetical protein	482	ABRE	+
LOC_Os01g71390.1	2	hypothetical protein	483	ABRE	-
LOC_Os01g71400.1	1	Glucan endo-1,3-beta-glucosidase, acidic isoform precursor, putative	540	ABRE	-
LOC_Os01g71490.1	1	hypothetical protein	72	ABRE	-
LOC_Os01g71770.1	2	RNA-binding like protein, putative, expressed	563	ABRE	+	316	2
LOC_Os01g71770.1	2	RNA-binding like protein, putative, expressed	564	ABRE	-	316	2
LOC_Os01g71950.1	1	hypothetical protein	639	ABRE	+
LOC_Os01g71960.1	1	ERCC4 domain containing protein, expressed	508	ABRE	-	137	2
LOC_Os01g71970.1	1	GRAS family transcription factor containing protein, expressed	980	ABRE	-	190	2
LOC_Os01g72049.1	1	Single-strand binding protein family protein, expressed	440	ABRE	-	73	2
LOC_Os01g72200.1	1	expressed protein	978	ABRE	+	276	2
LOC_Os01g72210.1	1	early-responsive to dehydration protein, putative, expressed	147	ABRE	+	35	2
LOC_Os01g72220.1	1	WD-repeat protein 33, putative, expressed	860	ABRE	-
LOC_Os01g72310.1	1	CW-type Zinc Finger family protein, expressed	731	ABRE	+	218	2
LOC_Os01g72330.1	1	Two-component response regulator ARR8, putative, expressed	499	ABRE	+	409	2
LOC_Os01g72350.1	2	amidohydrolase family protein, putative, expressed	482	ABRE	+	311	2
LOC_Os01g72350.1	2	amidohydrolase family protein, putative, expressed	483	ABRE	-	311	2
LOC_Os01g72380.1	1	expressed protein	504	ABRE	-
LOC_Os01g72420.1	1	C2 domain containing protein, expressed	705	ABRE	-	190	2
LOC_Os01g72470.1	1	expressed protein	257	ABRE	+	92	2
LOC_Os01g72530.1	1	EF hand family protein, expressed	633	ABRE	+	133	2
LOC_Os01g72540.1	1	EF hand family protein	924	ABRE	-
LOC_Os01g72550.1	1	EF hand family protein	47	ABRE	+
LOC_Os01g72610.1	4	glycosyltransferase, putative, expressed	309	ABRE	+	78	2
LOC_Os01g72610.1	4	glycosyltransferase, putative, expressed	310	ABRE	-	78	2
LOC_Os01g72610.1	4	glycosyltransferase, putative, expressed	325	ABRE	-	78	2
LOC_Os01g72610.1	4	glycosyltransferase, putative, expressed	877	ABRE	-	78	2
LOC_Os01g72650.1	1	RNA recognition motif family protein, expressed	472	ABRE	-	320	2
LOC_Os01g72660.1	2	hypothetical protein	349	ABRE	-
LOC_Os01g72660.1	2	hypothetical protein	444	ABRE	+
LOC_Os01g72720.1	1	hypothetical protein	679	ABRE	-
LOC_Os01g72740.1	1	Cytochrome P450 family protein, expressed	92	ABRE	+
LOC_Os01g72900.1	1	ABA/WDS induced protein, expressed	354	ABRE	+	116	2
LOC_Os01g72910.1	1	ABA/WDS induced protein, expressed	719	ABRE	-	106	2
LOC_Os01g73030.1	1	hypothetical protein	988	ABRE	-
LOC_Os01g73100.1	1	hypothetical protein	291	ABRE	-
LOC_Os01g73120.1	1	membrane protein, putative, expressed	347	ABRE	+	115	2
LOC_Os01g73130.1	1	Vacuolar ATP synthase 16 kDa proteolipid subunit, putative, expressed	986	ABRE	-
LOC_Os01g73160.1	1	40S ribosomal protein S10, putative, expressed	400	ABRE	+	94	2
LOC_Os01g73210.1	1	hypothetical protein	724	ABRE	-
LOC_Os01g73300.1	1	VAMP-like protein YKT62, putative, expressed	211	ABRE	-	154	2
LOC_Os01g73440.1	2	hypothetical protein	265	ABRE	+
LOC_Os01g73440.1	2	hypothetical protein	293	ABRE	+
LOC_Os01g73670.1	1	expressed protein	528	ABRE	-	452	2
LOC_Os01g73670.2	1	expressed protein	528	ABRE	-	429	2
LOC_Os01g73670.3	1	expressed protein	528	ABRE	-	452	2
LOC_Os01g73740.1	1	lipase class 3 family protein, putative	845	ABRE	-
LOC_Os01g74100.1	3	hypothetical protein	165	ABRE	+
LOC_Os01g74100.1	3	hypothetical protein	195	ABRE	+
LOC_Os01g74100.1	3	hypothetical protein	196	ABRE	-
LOC_Os01g74110.1	1	Zinc transporter 2 precursor, putative, expressed	395	ABRE	-	53	2
LOC_Os01g74146.1	1	Fizzy-related protein homolog, putative, expressed	346	ABRE	-	143	2
LOC_Os01g74430.1	1	hypothetical protein	89	ABRE	+
LOC_Os01g74510.1	1	expressed protein	782	ABRE	+
LOC_Os01g74570.1	1	Tetraspanin family protein	876	ABRE	-
LOC_Os01g74580.1	1	DnaJ domain containing protein, expressed	99	ABRE	+	35	2
LOC_Os01g74580.2	1	DnaJ domain containing protein, expressed	99	ABRE	+	35	2
LOC_Os01g74590.1	1	Myb-like DNA-binding domain containing protein, expressed	165	ABRE	-	8	2
LOC_Os01g74630.1	1	hypothetical protein	282	ABRE	+
LOC_Os01g74640.1	1	Mitochondrial carrier protein, expressed	306	ABRE	+
LOC_Os02g01080.1	1	expressed protein	148	ABRE	-
LOC_Os02g01150.1	1	D-isomer specific 2-hydroxyacid dehydrogenase, NAD binding domain containing protein, expressed	179	ABRE	-	148	2
LOC_Os02g01150.2	1	D-isomer specific 2-hydroxyacid dehydrogenase, NAD binding domain containing protein, expressed	612	ABRE	-	178	2
LOC_Os02g01150.3	1	D-isomer specific 2-hydroxyacid dehydrogenase, NAD binding domain containing protein, expressed	850	ABRE	-	662	2
LOC_Os02g01150.4	1	D-isomer specific 2-hydroxyacid dehydrogenase, NAD binding domain containing protein, expressed	179	ABRE	-	148	2
LOC_Os02g01340.1	1	Ferredoxin-NADP reductase, leaf isozyme, chloroplast precursor, putative, expressed	353	ABRE	-	142	2
LOC_Os02g01520.1	2	IQ calmodulin-binding motif family protein, expressed	122	ABRE	+	48	2
LOC_Os02g01520.1	2	IQ calmodulin-binding motif family protein, expressed	123	ABRE	-	48	2
LOC_Os02g01540.1	2	ribosomal protein S11 containing protein	647	ABRE	+
LOC_Os02g01540.1	2	ribosomal protein S11 containing protein	648	ABRE	-
LOC_Os02g01730.1	1	Senescence-induced receptor-like serine/threonine-protein kinaseprecursor, putative, expressed	552	ABRE	+	54	2
LOC_Os02g01760.1	1	diphosphomevalonate decarboxylase family protein	690	ABRE	-
LOC_Os02g01820.1	1	ABC transporter, putative	104	ABRE	+
LOC_Os02g02000.1	1	Cytochrome P450 74A3, putative, expressed	34	ABRE	-	56	1
LOC_Os02g02160.1	1	expressed protein	932	ABRE	-
LOC_Os02g02230.1	1	Cytochrome P450 51, putative, expressed	282	ABRE	-	83	2
LOC_Os02g02250.1	2	expressed protein	607	ABRE	-	172	2
LOC_Os02g02250.1	2	expressed protein	635	ABRE	-	172	2
LOC_Os02g02390.1	2	S1 RNA binding domain containing protein, expressed	98	ABRE	+	41	2
LOC_Os02g02390.1	2	S1 RNA binding domain containing protein, expressed	99	ABRE	-	41	2
LOC_Os02g02410.1	1	Luminal binding protein 3 precursor, putative, expressed	240	ABRE	+	147	2
LOC_Os02g02510.1	1	RNA polymerase Rpb4 family protein, expressed	491	ABRE	-	102	2
LOC_Os02g02510.2	1	RNA polymerase Rpb4 family protein, expressed	491	ABRE	-	102	2
LOC_Os02g02520.1	1	expressed protein	105	ABRE	+	54	2
LOC_Os02g02680.1	1	Leucine Rich Repeat family protein, expressed	684	ABRE	-
LOC_Os02g02720.1	1	Syntaxin 51, putative, expressed	560	ABRE	+	159	2
LOC_Os02g02720.2	1	Syntaxin 51, putative, expressed	560	ABRE	+	155	2
LOC_Os02g02720.3	1	Syntaxin 51, putative, expressed	560	ABRE	+	159	2
LOC_Os02g02800.1	2	LOC124512 protein, putative, expressed	76	ABRE	+	22	2
LOC_Os02g02800.1	2	LOC124512 protein, putative, expressed	77	ABRE	-	22	2
LOC_Os02g02810.1	2	expressed protein	171	ABRE	+	80	2
LOC_Os02g02810.1	2	expressed protein	172	ABRE	-	80	2
LOC_Os02g02870.1	1	Zinc knuckle family protein, expressed	954	ABRE	+	108	2
LOC_Os02g02890.1	2	Peptidyl-prolyl cis-trans isomerase, putative, expressed	173	ABRE	+	99	2
LOC_Os02g02890.1	2	Peptidyl-prolyl cis-trans isomerase, putative, expressed	174	ABRE	-	99	2
LOC_Os02g02900.1	2	expressed protein	118	ABRE	+	56	2
LOC_Os02g02900.1	2	expressed protein	119	ABRE	-	56	2
LOC_Os02g03060.1	1	Cell division control protein 2 homolog 2, putative, expressed	256	ABRE	-	1	2
LOC_Os02g03060.2	1	Cell division control protein 2 homolog 2, putative, expressed	380	ABRE	-	111	2
LOC_Os02g03130.1	1	hypothetical protein	700	ABRE	+
LOC_Os02g03280.1	3	Bax inhibitor-1, putative, expressed	645	ABRE	+	125	2
LOC_Os02g03280.1	3	Bax inhibitor-1, putative, expressed	791	ABRE	+	125	2
LOC_Os02g03280.1	3	Bax inhibitor-1, putative, expressed	792	ABRE	-	125	2
LOC_Os02g03280.2	3	Bax inhibitor-1, putative, expressed	645	ABRE	+	149	2
LOC_Os02g03280.2	3	Bax inhibitor-1, putative, expressed	791	ABRE	+	149	2
LOC_Os02g03280.2	3	Bax inhibitor-1, putative, expressed	792	ABRE	-	149	2
LOC_Os02g03280.3	1	Bax inhibitor-1, putative, expressed	377	ABRE	-	388	1
LOC_Os02g03330.1	2	Lil3 protein, putative, expressed	142	ABRE	-	59	2
LOC_Os02g03330.1	2	Lil3 protein, putative, expressed	207	ABRE	-	59	2
LOC_Os02g03410.1	1	Protein kinase domain containing protein, expressed	517	ABRE	-	176	2
LOC_Os02g03410.2	1	Protein kinase domain containing protein, expressed	517	ABRE	-	164	2
LOC_Os02g03510.1	1	expressed protein	979	ABRE	-	92	2
LOC_Os02g03600.1	1	DnaJ domain containing protein, expressed	655	ABRE	+	479	2
LOC_Os02g03660.1	1	F-box domain containing protein	17	ABRE	+
LOC_Os02g03730.1	1	SWIB/MDM2 domain containing protein, expressed	496	ABRE	+	84	2
LOC_Os02g03760.1	1	S-ribonuclease binding protein SBP1, putative, expressed	627	ABRE	-	146	2
LOC_Os02g03760.2	1	S-ribonuclease binding protein SBP1, putative, expressed	627	ABRE	-	297	2
LOC_Os02g03810.1	1	F-box domain containing protein	390	ABRE	+
LOC_Os02g03820.1	1	expressed protein	512	ABRE	-	9	2
LOC_Os02g03920.1	1	hypothetical protein	374	ABRE	+
LOC_Os02g03990.1	1	transducin family protein, putative	116	ABRE	-
LOC_Os02g04060.1	2	SMC family, C-terminal domain containing protein	616	ABRE	+
LOC_Os02g04060.1	2	SMC family, C-terminal domain containing protein	617	ABRE	-
LOC_Os02g04260.1	2	expressed protein	74	ABRE	-	11	2
LOC_Os02g04260.1	2	expressed protein	95	ABRE	-	11	2
LOC_Os02g04270.1	2	DNA polymerase V family protein, expressed	277	ABRE	+	129	2
LOC_Os02g04270.1	2	DNA polymerase V family protein, expressed	298	ABRE	+	129	2
LOC_Os02g04360.1	1	hypothetical protein	582	ABRE	-
LOC_Os02g04400.1	2	hypothetical protein	499	ABRE	+
LOC_Os02g04400.1	2	hypothetical protein	500	ABRE	-
LOC_Os02g04590.1	1	Auxin-independent growth promoter, putative	330	ABRE	+
LOC_Os02g04610.1	1	expressed protein	456	ABRE	-	223	2
LOC_Os02g04700.1	2	Aspartyl-tRNA synthetase, putative, expressed	356	ABRE	+
LOC_Os02g04700.1	2	Aspartyl-tRNA synthetase, putative, expressed	357	ABRE	-
LOC_Os02g04700.2	2	Aspartyl-tRNA synthetase, putative, expressed	356	ABRE	+	288	2
LOC_Os02g04700.2	2	Aspartyl-tRNA synthetase, putative, expressed	357	ABRE	-	288	2
LOC_Os02g04730.1	1	Cycloartenol synthase, putative, expressed	947	ABRE	-	273	2
LOC_Os02g04760.1	2	Cycloartenol synthase, putative	181	ABRE	+
LOC_Os02g04760.1	2	Cycloartenol synthase, putative	869	ABRE	+
LOC_Os02g04770.1	1	hypothetical protein	386	ABRE	+
LOC_Os02g04890.1	2	hypothetical protein	214	ABRE	+
LOC_Os02g04890.1	2	hypothetical protein	215	ABRE	-
LOC_Os02g05020.1	1	expressed protein	656	ABRE	-	176	2
LOC_Os02g05030.1	2	sucrose phosphate phosphatase, putative, expressed	541	ABRE	+	146	2
LOC_Os02g05030.1	2	sucrose phosphate phosphatase, putative, expressed	542	ABRE	-	146	2
LOC_Os02g05340.1	2	Proteasome/cyclosome repeat family protein, expressed	453	ABRE	+	128	2
LOC_Os02g05340.1	2	Proteasome/cyclosome repeat family protein, expressed	454	ABRE	-	128	2
LOC_Os02g05340.2	2	Proteasome/cyclosome repeat family protein, expressed	453	ABRE	+	128	2
LOC_Os02g05340.2	2	Proteasome/cyclosome repeat family protein, expressed	454	ABRE	-	128	2
LOC_Os02g05510.1	1	GATA transcription factor 25, putative, expressed	225	ABRE	-	48	2
LOC_Os02g05510.2	1	GATA transcription factor 25, putative, expressed	225	ABRE	-	48	2
LOC_Os02g05510.3	1	GATA transcription factor 25, putative, expressed	225	ABRE	-	48	2
LOC_Os02g05520.1	2	expressed protein	113	ABRE	+	43	2
LOC_Os02g05520.1	2	expressed protein	114	ABRE	-	43	2
LOC_Os02g05610.1	2	C2H2 zinc-finger protein, putative, expressed	492	ABRE	+	46	2
LOC_Os02g05610.1	2	C2H2 zinc-finger protein, putative, expressed	493	ABRE	-	46	2
LOC_Os02g05870.1	1	expressed protein	563	ABRE	-	210	2
LOC_Os02g05870.2	1	expressed protein	888	ABRE	-	189	2
LOC_Os02g05890.1	1	expressed protein	884	ABRE	-	237	2
LOC_Os02g05990.1	1	hypothetical protein	226	ABRE	-
LOC_Os02g06130.1	1	Leucine Rich Repeat family protein, expressed	49	ABRE	-
LOC_Os02g06160.1	1	Protein kinase domain containing protein	874	ABRE	+
LOC_Os02g06170.1	1	expressed protein	667	ABRE	+	133	2
LOC_Os02g06320.1	1	RNA recognition motif 2 family protein	323	ABRE	-
LOC_Os02g06340.1	2	EH-domain containing protein 1, putative, expressed	480	ABRE	-	91	2
LOC_Os02g06340.1	2	EH-domain containing protein 1, putative, expressed	510	ABRE	-	91	2
LOC_Os02g06350.1	2	hypothetical protein	691	ABRE	+
LOC_Os02g06350.1	2	hypothetical protein	721	ABRE	+
LOC_Os02g06470.1	1	F-box domain containing protein, expressed	58	ABRE	+	42	2
LOC_Os02g06640.1	1	polyubiquitin containing 7 ubiquitin monomers, putative, expressed	158	ABRE	+	81	2
LOC_Os02g06640.2	1	polyubiquitin containing 7 ubiquitin monomers, putative, expressed	158	ABRE	+	81	2
LOC_Os02g06700.1	1	40S ribosomal protein S14, putative, expressed	645	ABRE	+	94	2
LOC_Os02g06710.1	1	expressed protein	869	ABRE	-	88	2
LOC_Os02g06760.1	1	expressed protein	687	ABRE	-	62	2
LOC_Os02g06850.1	1	expressed protein	221	ABRE	-
LOC_Os02g06860.1	1	SRF-type transcription factor family protein	17	ABRE	-
LOC_Os02g06980.1	1	expressed protein	937	ABRE	-
LOC_Os02g06990.1	1	expressed protein	470	ABRE	+
LOC_Os02g07110.1	1	Auxin responsive protein	930	ABRE	+
LOC_Os02g07150.1	1	Urease accessory protein F, putative, expressed	187	ABRE	+	1340	1
LOC_Os02g07150.2	1	Urease accessory protein F, putative, expressed	187	ABRE	+	1340	1
LOC_Os02g07150.3	1	Urease accessory protein F, putative, expressed	280	ABRE	+	376	1
LOC_Os02g07160.1	1	4-hydroxyphenylpyruvate dioxygenase, putative, expressed	116	ABRE	+	64	2
LOC_Os02g07230.1	1	Porphobilinogen deaminase, chloroplast precursor, putative, expressed	685	ABRE	-	111	2
LOC_Os02g07230.2	1	Porphobilinogen deaminase, chloroplast precursor, putative, expressed	702	ABRE	-	128	2
LOC_Os02g07250.1	1	expressed protein	357	ABRE	+	40	2
LOC_Os02g07390.1	4	hypothetical protein	212	ABRE	-
LOC_Os02g07390.1	4	hypothetical protein	295	ABRE	+
LOC_Os02g07390.1	4	hypothetical protein	296	ABRE	-
LOC_Os02g07390.1	4	hypothetical protein	306	ABRE	+
LOC_Os02g07460.1	1	expressed protein	856	ABRE	+	66	2
LOC_Os02g07500.1	1	hypothetical protein	582	ABRE	+
LOC_Os02g07510.1	1	hypothetical protein	730	ABRE	-
LOC_Os02g07630.1	1	Copper-transporting ATPase RAN1, putative, expressed	714	ABRE	+
LOC_Os02g07640.1	1	hypothetical protein	695	ABRE	-
LOC_Os02g07800.1	1	expressed protein	685	ABRE	-
LOC_Os02g07970.1	2	hypothetical protein	264	ABRE	+
LOC_Os02g07970.1	2	hypothetical protein	265	ABRE	-
LOC_Os02g08050.1	1	hypothetical protein	169	ABRE	+
LOC_Os02g08110.1	1	plant integral membrane protein TIGR01569 containing protein, expressed	172	ABRE	-	74	2
LOC_Os02g08150.1	1	CONSTANS-like protein CO7, putative, expressed	549	ABRE	+	56	2
LOC_Os02g08460.1	4	hypothetical protein	514	ABRE	-
LOC_Os02g08460.1	4	hypothetical protein	868	ABRE	-
LOC_Os02g08460.1	4	hypothetical protein	878	ABRE	+
LOC_Os02g08460.1	4	hypothetical protein	879	ABRE	-
LOC_Os02g08470.1	2	hypothetical protein	740	ABRE	-
LOC_Os02g08470.1	2	hypothetical protein	917	ABRE	+
LOC_Os02g09290.1	1	Cytochrome P450 71D10, putative, expressed	679	ABRE	+
LOC_Os02g09340.1	1	expressed protein	196	ABRE	+	134	2
LOC_Os02g09359.1	2	Protein kinase domain containing protein, expressed	325	ABRE	+	255	2
LOC_Os02g09359.1	2	Protein kinase domain containing protein, expressed	326	ABRE	-	255	2
LOC_Os02g09460.1	1	expressed protein	647	ABRE	+	111	2
LOC_Os02g09470.1	1	expressed protein	175	ABRE	-	43	2
LOC_Os02g09480.1	1	Myb-like DNA-binding domain containing protein, expressed	193	ABRE	-	56	2
LOC_Os02g09540.1	1	expressed protein	904	ABRE	-	71	2
LOC_Os02g09660.1	1	expressed protein	972	ABRE	+
LOC_Os02g09760.1	1	expressed protein	741	ABRE	+	86	2
LOC_Os02g09820.1	1	Zinc finger, C3HC4 type family protein, expressed	489	ABRE	-	993	1
LOC_Os02g09910.1	3	PHD-finger family protein	386	ABRE	-
LOC_Os02g09910.1	3	PHD-finger family protein	490	ABRE	+
LOC_Os02g09910.1	3	PHD-finger family protein	491	ABRE	-
LOC_Os02g09970.1	1	expressed protein	818	ABRE	-	75	2
LOC_Os02g10120.1	1	Lipoxygenase 2.3, chloroplast precursor, putative, expressed	168	ABRE	+	97	2
LOC_Os02g10130.1	1	tubulin-specific chaperone C, putative, expressed	433	ABRE	+	147	2
LOC_Os02g10150.1	1	hypothetical protein	294	ABRE	+
LOC_Os02g10170.1	1	expressed protein	288	ABRE	+
LOC_Os02g10260.1	1	outer membrane protein, OMP85 family protein, expressed	791	ABRE	-	98	2
LOC_Os02g10390.1	4	Chlorophyll a-b binding protein 8, chloroplast precursor, putative, expressed	237	ABRE	+	143	2
LOC_Os02g10390.1	4	Chlorophyll a-b binding protein 8, chloroplast precursor, putative, expressed	238	ABRE	-	143	2
LOC_Os02g10390.1	4	Chlorophyll a-b binding protein 8, chloroplast precursor, putative, expressed	707	ABRE	+	143	2
LOC_Os02g10390.1	4	Chlorophyll a-b binding protein 8, chloroplast precursor, putative, expressed	708	ABRE	-	143	2
LOC_Os02g10390.2	4	Chlorophyll a-b binding protein 8, chloroplast precursor, putative, expressed	237	ABRE	+	143	2
LOC_Os02g10390.2	4	Chlorophyll a-b binding protein 8, chloroplast precursor, putative, expressed	238	ABRE	-	143	2
LOC_Os02g10390.2	4	Chlorophyll a-b binding protein 8, chloroplast precursor, putative, expressed	707	ABRE	+	143	2
LOC_Os02g10390.2	4	Chlorophyll a-b binding protein 8, chloroplast precursor, putative, expressed	708	ABRE	-	143	2
LOC_Os02g10390.3	4	Chlorophyll a-b binding protein 8, chloroplast precursor, putative, expressed	237	ABRE	+	143	2
LOC_Os02g10390.3	4	Chlorophyll a-b binding protein 8, chloroplast precursor, putative, expressed	238	ABRE	-	143	2
LOC_Os02g10390.3	4	Chlorophyll a-b binding protein 8, chloroplast precursor, putative, expressed	707	ABRE	+	143	2
LOC_Os02g10390.3	4	Chlorophyll a-b binding protein 8, chloroplast precursor, putative, expressed	708	ABRE	-	143	2
LOC_Os02g10410.1	1	hypothetical protein	563	ABRE	+
LOC_Os02g10440.1	1	expressed protein	529	ABRE	+	30	2
LOC_Os02g10630.1	3	C2 domain containing protein, expressed	216	ABRE	+	70	2
LOC_Os02g10630.1	3	C2 domain containing protein, expressed	217	ABRE	-	70	2
LOC_Os02g10630.1	3	C2 domain containing protein, expressed	427	ABRE	-	70	2
LOC_Os02g10670.1	1	expressed protein	242	ABRE	+
LOC_Os02g10750.1	1	hypothetical protein	479	ABRE	+
LOC_Os02g10880.1	1	Indole-3-acetate beta-glucosyltransferase, putative, expressed	885	ABRE	+
LOC_Os02g10930.1	1	hypothetical protein	28	ABRE	+
LOC_Os02g11060.1	1	Serine-threonine kinase receptor-associated protein, putative, expressed	492	ABRE	+	321	2
LOC_Os02g11760.1	1	PDR5-like ABC transporter, putative, expressed	488	ABRE	-
LOC_Os02g11850.1	3	hypothetical protein	489	ABRE	+
LOC_Os02g11850.1	3	hypothetical protein	490	ABRE	-
LOC_Os02g11850.1	3	hypothetical protein	500	ABRE	+
LOC_Os02g12080.1	1	expressed protein	336	ABRE	+	46	2
LOC_Os02g12200.1	1	Kinesin heavy chain, putative	944	ABRE	-
LOC_Os02g12290.1	1	Nuclear ribonuclease Z, putative	192	ABRE	+
LOC_Os02g12380.1	2	histone deacetylase, putative, expressed	351	ABRE	+	134	2
LOC_Os02g12380.1	2	histone deacetylase, putative, expressed	352	ABRE	-	134	2
LOC_Os02g12380.2	2	histone deacetylase, putative, expressed	351	ABRE	+	131	2
LOC_Os02g12380.2	2	histone deacetylase, putative, expressed	352	ABRE	-	131	2
LOC_Os02g12470.1	2	hypothetical protein	462	ABRE	+
LOC_Os02g12470.1	2	hypothetical protein	463	ABRE	-
LOC_Os02g12530.1	1	Cytochrome P450 71D11, putative	813	ABRE	+
LOC_Os02g12650.1	1	Peptidase family M1 containing protein, expressed	687	ABRE	+	105	2
LOC_Os02g12750.1	3	Tetraspanin family protein, expressed	347	ABRE	+	32	2
LOC_Os02g12750.1	3	Tetraspanin family protein, expressed	348	ABRE	-	32	2
LOC_Os02g12750.1	3	Tetraspanin family protein, expressed	950	ABRE	-	32	2
LOC_Os02g12860.1	1	hypothetical protein	505	ABRE	+
LOC_Os02g12870.1	1	membrane protein, putative, expressed	818	ABRE	-	128	2
LOC_Os02g13060.1	1	expressed protein	383	ABRE	-	38	2
LOC_Os02g13180.1	1	Skp1 family, dimerisation domain containing protein, expressed	396	ABRE	-
LOC_Os02g13300.1	1	Mitochondrial carrier protein, expressed	213	ABRE	+	73	2
LOC_Os02g13320.1	2	hypothetical protein	506	ABRE	+
LOC_Os02g13320.1	2	hypothetical protein	507	ABRE	-
LOC_Os02g13460.1	1	Leucine Rich Repeat family protein	889	ABRE	+
LOC_Os02g13480.1	1	hypothetical protein	376	ABRE	-
LOC_Os02g13630.1	1	expressed protein	363	ABRE	-	31	2
LOC_Os02g13630.2	1	expressed protein	363	ABRE	-	31	2
LOC_Os02g13640.1	2	Leucine Rich Repeat family protein, expressed	427	ABRE	+	63	2
LOC_Os02g13640.1	2	Leucine Rich Repeat family protein, expressed	428	ABRE	-	63	2
LOC_Os02g13760.1	1	hypothetical protein	656	ABRE	-
LOC_Os02g13790.1	1	hypothetical protein	124	ABRE	+
LOC_Os02g13870.1	1	Aquaporin NIP1.2, putative, expressed	627	ABRE	-	200	2
LOC_Os02g13900.1	1	expressed protein	841	ABRE	+
LOC_Os02g13940.1	2	hypothetical protein	392	ABRE	+
LOC_Os02g13940.1	2	hypothetical protein	783	ABRE	+
LOC_Os02g13970.1	1	UOS1, putative, expressed	160	ABRE	-	90	2
LOC_Os02g13970.2	1	UOS1, putative, expressed	160	ABRE	-	107	2
LOC_Os02g14090.1	1	Reticuline oxidase precursor, putative, expressed	98	ABRE	+
LOC_Os02g14230.1	1	hypothetical protein	281	ABRE	+
LOC_Os02g14330.1	1	hypothetical protein	538	ABRE	-
LOC_Os02g14350.1	1	hypothetical protein	538	ABRE	-
LOC_Os02g14470.1	2	hypothetical protein	186	ABRE	-
LOC_Os02g14470.1	2	hypothetical protein	419	ABRE	+
LOC_Os02g14610.1	1	hypothetical protein	490	ABRE	+
LOC_Os02g14660.1	1	hypothetical protein	325	ABRE	-
LOC_Os02g14670.1	1	hypothetical protein	328	ABRE	+
LOC_Os02g14720.1	1	expressed protein	867	ABRE	-	287	2
LOC_Os02g14720.2	1	expressed protein	867	ABRE	-	287	2
LOC_Os02g14870.1	1	hypothetical protein	297	ABRE	-
LOC_Os02g14929.1	1	T-complex protein 1, gamma subunit, putative, expressed	635	ABRE	+	76	2
LOC_Os02g14990.1	1	Zinc finger, C3HC4 type family protein, expressed	313	ABRE	-
LOC_Os02g15010.1	1	Zinc finger, C3HC4 type family protein, expressed	293	ABRE	+
LOC_Os02g15020.1	1	Zinc finger, C3HC4 type family protein	360	ABRE	+
LOC_Os02g15050.1	1	hypothetical protein	178	ABRE	+
LOC_Os02g15130.1	2	hypothetical protein	419	ABRE	+
LOC_Os02g15130.1	2	hypothetical protein	420	ABRE	-
LOC_Os02g15140.1	1	expressed protein	125	ABRE	+	102	2
LOC_Os02g15169.1	1	Glutelin type-B 1 precursor, putative, expressed	906	ABRE	+	42	2
LOC_Os02g15220.1	1	Bromodomain containing protein, expressed	317	ABRE	-
LOC_Os02g15220.2	1	Bromodomain containing protein, expressed	317	ABRE	-
LOC_Os02g15220.3	1	Bromodomain containing protein, expressed	317	ABRE	-
LOC_Os02g15250.1	3	Late embryogenesis abundant protein, expressed	121	ABRE	+	22	2
LOC_Os02g15250.1	3	Late embryogenesis abundant protein, expressed	122	ABRE	-	22	2
LOC_Os02g15250.1	3	Late embryogenesis abundant protein, expressed	183	ABRE	+	22	2
LOC_Os02g15260.1	2	hypothetical protein	20	ABRE	+
LOC_Os02g15260.1	2	hypothetical protein	21	ABRE	-
LOC_Os02g15290.1	1	VQ motif family protein, expressed	777	ABRE	-	118	2
LOC_Os02g15300.1	1	hypothetical protein	453	ABRE	+
LOC_Os02g15310.1	1	RNA recognition motif family protein, expressed	16	ABRE	+	125	1
LOC_Os02g15310.2	1	RNA recognition motif family protein, expressed	16	ABRE	+	125	1
LOC_Os02g15310.3	1	RNA recognition motif family protein, expressed	16	ABRE	+	125	1
LOC_Os02g15460.1	1	expressed protein	262	ABRE	-	102	2
LOC_Os02g15620.1	1	AT-rich element binding factor 3, putative	184	ABRE	+
LOC_Os02g15700.1	1	expressed protein	421	ABRE	-	33	2
LOC_Os02g15740.1	1	expressed protein	284	ABRE	-	52	2
LOC_Os02g15750.1	2	expressed protein	141	ABRE	+	60	2
LOC_Os02g15750.1	2	expressed protein	305	ABRE	-	60	2
LOC_Os02g15830.1	3	hypothetical protein	474	ABRE	+
LOC_Os02g15830.1	3	hypothetical protein	507	ABRE	+
LOC_Os02g15830.1	3	hypothetical protein	508	ABRE	-
LOC_Os02g15850.1	1	hypothetical protein	623	ABRE	-
LOC_Os02g15860.1	1	expressed protein	899	ABRE	+	91	2
LOC_Os02g16500.1	1	expressed protein	167	ABRE	+	69	2
LOC_Os02g16529.1	2	hypothetical protein	550	ABRE	+
LOC_Os02g16529.1	2	hypothetical protein	576	ABRE	-
LOC_Os02g16560.1	2	hypothetical protein	556	ABRE	-
LOC_Os02g16560.1	2	hypothetical protein	566	ABRE	+
LOC_Os02g16620.1	1	reticulon family protein, putative, expressed	158	ABRE	-	108	2
LOC_Os02g16680.1	2	bZIP transcription factor family protein, expressed	292	ABRE	-	180	2
LOC_Os02g16680.1	2	bZIP transcription factor family protein, expressed	562	ABRE	+	180	2
LOC_Os02g16690.1	2	expressed protein	510	ABRE	-
LOC_Os02g16690.1	2	expressed protein	780	ABRE	+
LOC_Os02g16709.1	1	signal peptidase I family protein, expressed	628	ABRE	-	142	2
LOC_Os02g16780.1	1	Alpha-expansin 11 precursor, putative, expressed	291	ABRE	+
LOC_Os02g16790.1	3	hypothetical protein	640	ABRE	+
LOC_Os02g16790.1	3	hypothetical protein	688	ABRE	+
LOC_Os02g16790.1	3	hypothetical protein	689	ABRE	-
LOC_Os02g16800.1	1	Alpha-expansin 11 precursor, putative, expressed	310	ABRE	+	6	2
LOC_Os02g16809.1	1	Rare lipoprotein A like double-psi beta-barrel containing protein	499	ABRE	+
LOC_Os02g16839.1	1	Alpha-expansin 11 precursor, putative, expressed	849	ABRE	-
LOC_Os02g16850.1	2	Alpha-expansin 11 precursor, putative, expressed	286	ABRE	+
LOC_Os02g16850.1	2	Alpha-expansin 11 precursor, putative, expressed	316	ABRE	+
LOC_Os02g16880.1	1	membrane protein, putative, expressed	482	ABRE	-	43	2
LOC_Os02g17170.1	1	hypothetical protein	753	ABRE	-
LOC_Os02g17200.1	1	hypothetical protein	170	ABRE	+
LOC_Os02g17280.1	1	Aph-1 protein, expressed	985	ABRE	+	163	2
LOC_Os02g17340.1	1	hypothetical protein	259	ABRE	+
LOC_Os02g17390.1	1	Peroxisomal fatty acid beta-oxidation multifunctional protein, putative, expressed	262	ABRE	-	170	2
LOC_Os02g17620.1	1	isochorismatase family protein, expressed	301	ABRE	+	108	2
LOC_Os02g17630.1	2	hypothetical protein	224	ABRE	+
LOC_Os02g17630.1	2	hypothetical protein	225	ABRE	-
LOC_Os02g17650.1	1	tocopherol cyclase, chloroplast precursor, putative, expressed	232	ABRE	-	27	2
LOC_Os02g17650.2	1	tocopherol cyclase, chloroplast precursor, putative, expressed	749	ABRE	-	381	2
LOC_Os02g17700.1	1	NADPH:adrenodoxin oxidoreductase, mitochondrial precursor, putative, expressed	459	ABRE	-	124	2
LOC_Os02g17760.1	2	Cytochrome P450 family protein, expressed	807	ABRE	+
LOC_Os02g17760.1	2	Cytochrome P450 family protein, expressed	808	ABRE	-
LOC_Os02g17780.1	2	Ent-kaurene synthase A, chloroplast precursor, putative, expressed	270	ABRE	-	123	2
LOC_Os02g17780.1	2	Ent-kaurene synthase A, chloroplast precursor, putative, expressed	735	ABRE	-	123	2
LOC_Os02g17920.1	1	Lactoylglutathione lyase, putative, expressed	217	ABRE	-	29	2
LOC_Os02g17920.2	1	Lactoylglutathione lyase, putative, expressed	217	ABRE	-
LOC_Os02g17920.3	1	Lactoylglutathione lyase, putative, expressed	217	ABRE	-	72	2
LOC_Os02g17970.1	1	cyclic nucleotide-binding domain containing protein, expressed	86	ABRE	-	614	1
LOC_Os02g17970.2	1	cyclic nucleotide-binding domain containing protein, expressed	86	ABRE	-	614	1
LOC_Os02g18170.1	1	hypothetical protein	954	ABRE	-
LOC_Os02g18220.1	1	hypothetical protein	603	ABRE	-
LOC_Os02g18250.1	1	hypothetical protein	603	ABRE	-
LOC_Os02g18350.1	1	hypothetical protein	629	ABRE	+
LOC_Os02g18490.1	1	hypothetical protein	496	ABRE	+
LOC_Os02g18690.1	1	BURP domain containing protein, expressed	565	ABRE	-	68	2
LOC_Os02g18770.1	3	hypothetical protein	564	ABRE	+
LOC_Os02g18770.1	3	hypothetical protein	584	ABRE	-
LOC_Os02g18770.1	3	hypothetical protein	627	ABRE	-
LOC_Os02g18910.1	1	hypothetical protein	976	ABRE	+
LOC_Os02g18990.1	1	GDSL-like Lipase/Acylhydrolase family protein	492	ABRE	-
LOC_Os02g19000.1	1	hypothetical protein	397	ABRE	+
LOC_Os02g19240.1	3	hypothetical protein	429	ABRE	-
LOC_Os02g19240.1	3	hypothetical protein	744	ABRE	-
LOC_Os02g19240.1	3	hypothetical protein	912	ABRE	-
LOC_Os02g19350.1	1	hypothetical protein	796	ABRE	-
LOC_Os02g19370.1	1	hypothetical protein	991	ABRE	-
LOC_Os02g19380.1	1	microfibril-associated protein, putative	119	ABRE	-
LOC_Os02g19420.1	1	Cell differentiation protein rcd1, putative, expressed	904	ABRE	+
LOC_Os02g19430.1	1	hypothetical protein	358	ABRE	+
LOC_Os02g19530.1	1	lectin receptor kinase 7, putative	20	ABRE	+
LOC_Os02g19540.1	1	F-box domain containing protein	967	ABRE	-
LOC_Os02g19550.1	1	lectin receptor kinase 7, putative, expressed	905	ABRE	-	259	2
LOC_Os02g19580.1	1	hypothetical protein	563	ABRE	-
LOC_Os02g19650.2	1	hydrolase, alpha/beta fold family protein, putative, expressed	136	ABRE	-	579	1
LOC_Os02g19690.1	2	hypothetical protein	233	ABRE	+
LOC_Os02g19690.1	2	hypothetical protein	234	ABRE	-
LOC_Os02g19890.1	2	NB-ARC domain containing protein, expressed	527	ABRE	+	367	2
LOC_Os02g19890.1	2	NB-ARC domain containing protein, expressed	720	ABRE	-	367	2
LOC_Os02g19890.2	1	NB-ARC domain containing protein, expressed	960	ABRE	-	3140	1
LOC_Os02g19990.1	1	Reticulon family protein, expressed	137	ABRE	-	60	2
LOC_Os02g19990.2	1	Reticulon family protein, expressed	137	ABRE	-	60	2
LOC_Os02g20130.1	1	hypothetical protein	235	ABRE	-
LOC_Os02g20380.1	1	expressed protein	698	ABRE	+	52	2
LOC_Os02g20380.2	1	expressed protein	698	ABRE	+	52	2
LOC_Os02g20410.1	2	Guanylate-binding protein, N-terminal domain containing protein, expressed	563	ABRE	+	112	2
LOC_Os02g20410.1	2	Guanylate-binding protein, N-terminal domain containing protein, expressed	564	ABRE	-	112	2
LOC_Os02g20430.1	2	DNA excision repair protein ERCC-8, putative, expressed	332	ABRE	+	559	1
LOC_Os02g20430.1	2	DNA excision repair protein ERCC-8, putative, expressed	333	ABRE	-	559	1
LOC_Os02g20460.1	2	Leucine Rich Repeat family protein	637	ABRE	+
LOC_Os02g20460.1	2	Leucine Rich Repeat family protein	776	ABRE	-
LOC_Os02g20480.1	1	resistance protein, putative	217	ABRE	+
LOC_Os02g20490.1	1	expressed protein	645	ABRE	-	44	2
LOC_Os02g20550.1	2	hypothetical protein	134	ABRE	+
LOC_Os02g20550.1	2	hypothetical protein	730	ABRE	+
LOC_Os02g20729.1	2	hypothetical protein	313	ABRE	+
LOC_Os02g20729.1	2	hypothetical protein	314	ABRE	-
LOC_Os02g20750.1	1	hypothetical protein	554	ABRE	-
LOC_Os02g20990.1	1	hypothetical protein	377	ABRE	+
LOC_Os02g21030.1	1	hypothetical protein	286	ABRE	+
LOC_Os02g21180.1	1	hypothetical protein	321	ABRE	-
LOC_Os02g21390.1	4	hypothetical protein	635	ABRE	+
LOC_Os02g21390.1	4	hypothetical protein	952	ABRE	+
LOC_Os02g21390.1	4	hypothetical protein	953	ABRE	-
LOC_Os02g21390.1	4	hypothetical protein	964	ABRE	-
LOC_Os02g21530.1	2	expressed protein	510	ABRE	+
LOC_Os02g21530.1	2	expressed protein	511	ABRE	-
LOC_Os02g21580.1	1	expressed protein	935	ABRE	-
LOC_Os02g21810.1	2	Cytochrome P450 51, putative, expressed	947	ABRE	+	46	2
LOC_Os02g21810.1	2	Cytochrome P450 51, putative, expressed	948	ABRE	-	46	2
LOC_Os02g21870.1	1	expressed protein	265	ABRE	+
LOC_Os02g22120.1	1	hypothetical protein	36	ABRE	-
LOC_Os02g22150.1	2	hypothetical protein	393	ABRE	+
LOC_Os02g22150.1	2	hypothetical protein	525	ABRE	+
LOC_Os02g22260.1	1	Fruit protein PKIWI502, putative, expressed	167	ABRE	+	66	2
LOC_Os02g22260.2	1	Fruit protein PKIWI502, putative, expressed	167	ABRE	+	66	2
LOC_Os02g22380.1	3	glycosyltransferase, putative, expressed	430	ABRE	+	242	2
LOC_Os02g22380.1	3	glycosyltransferase, putative, expressed	739	ABRE	-	242	2
LOC_Os02g22380.1	3	glycosyltransferase, putative, expressed	873	ABRE	-	242	2
LOC_Os02g22440.1	1	hypothetical protein	746	ABRE	+
LOC_Os02g22670.1	1	hypothetical protein	980	ABRE	+
LOC_Os02g22780.1	1	T-complex protein 1, delta subunit, putative, expressed	409	ABRE	-	85	2
LOC_Os02g22800.1	3	hypothetical protein	491	ABRE	+
LOC_Os02g22800.1	3	hypothetical protein	492	ABRE	-
LOC_Os02g22800.1	3	hypothetical protein	551	ABRE	-
LOC_Os02g23829.1	1	hypothetical protein	638	ABRE	-
LOC_Os02g23940.1	1	hypothetical protein	385	ABRE	-
LOC_Os02g24030.1	1	hypothetical protein	509	ABRE	+
LOC_Os02g24090.1	2	hypothetical protein	411	ABRE	-
LOC_Os02g24090.1	2	hypothetical protein	454	ABRE	+
LOC_Os02g24120.1	1	hypothetical protein	781	ABRE	+
LOC_Os02g24210.1	5	expressed protein	664	ABRE	+	123	2
LOC_Os02g24210.1	5	expressed protein	665	ABRE	-	123	2
LOC_Os02g24210.1	5	expressed protein	710	ABRE	+	123	2
LOC_Os02g24210.1	5	expressed protein	711	ABRE	-	123	2
LOC_Os02g24210.1	5	expressed protein	820	ABRE	+	123	2
LOC_Os02g24330.1	2	Plant specific eukaryotic initiation factor 4B family protein, expressed	732	ABRE	+	79	2
LOC_Os02g24330.1	2	Plant specific eukaryotic initiation factor 4B family protein, expressed	733	ABRE	-	79	2
LOC_Os02g24330.2	2	Plant specific eukaryotic initiation factor 4B family protein, expressed	732	ABRE	+	79	2
LOC_Os02g24330.2	2	Plant specific eukaryotic initiation factor 4B family protein, expressed	733	ABRE	-	79	2
LOC_Os02g24354.1	1	diaminopimelate decarboxylase family protein, expressed	321	ABRE	+	44	2
LOC_Os02g24400.1	1	hypothetical protein	727	ABRE	+
LOC_Os02g24470.1	1	hypothetical protein	532	ABRE	-
LOC_Os02g24480.1	2	hypothetical protein	349	ABRE	-
LOC_Os02g24480.1	2	hypothetical protein	454	ABRE	-
LOC_Os02g24690.1	2	hypothetical protein	60	ABRE	+
LOC_Os02g24690.1	2	hypothetical protein	61	ABRE	-
LOC_Os02g24750.1	2	expressed protein	673	ABRE	+	286	2
LOC_Os02g24750.1	2	expressed protein	674	ABRE	-	286	2
LOC_Os02g24760.1	2	Transposase, putative	389	ABRE	+
LOC_Os02g24760.1	2	Transposase, putative	390	ABRE	-
LOC_Os02g24920.1	2	hypothetical protein	552	ABRE	+
LOC_Os02g24920.1	2	hypothetical protein	553	ABRE	-
LOC_Os02g25220.1	1	hypothetical protein	95	ABRE	+
LOC_Os02g25310.1	1	Zinc knuckle family protein	391	ABRE	+
LOC_Os02g25360.1	1	hypothetical protein	71	ABRE	-
LOC_Os02g25630.1	3	hypothetical protein	399	ABRE	+
LOC_Os02g25630.1	3	hypothetical protein	989	ABRE	+
LOC_Os02g25630.1	3	hypothetical protein	990	ABRE	-
LOC_Os02g25800.1	2	hypothetical protein	196	ABRE	+
LOC_Os02g25800.1	2	hypothetical protein	197	ABRE	-
LOC_Os02g26014.1	1	Terpene synthase, N-terminal domain containing protein, expressed	315	ABRE	+	56	2
LOC_Os02g26070.1	1	hypothetical protein	880	ABRE	-
LOC_Os02g26210.1	1	flowering promoting factor-like 1, putative, expressed	441	ABRE	-	194	2
LOC_Os02g26310.1	1	hypothetical protein	887	ABRE	+
LOC_Os02g26370.1	1	expressed protein	706	ABRE	-	158	2
LOC_Os02g26370.2	1	expressed protein	706	ABRE	-	158	2
LOC_Os02g26470.1	2	expressed protein	198	ABRE	+	72	2
LOC_Os02g26470.1	2	expressed protein	199	ABRE	-	72	2
LOC_Os02g26520.1	1	hypothetical protein	662	ABRE	+
LOC_Os02g26530.1	1	hypothetical protein	458	ABRE	-
LOC_Os02g26590.1	1	hypothetical protein	520	ABRE	-
LOC_Os02g26800.1	1	expressed protein	452	ABRE	-
LOC_Os02g27000.1	1	ATPase, histidine kinase, DNA gyrase B-, and HSP90-like domain containing protein, expressed	153	ABRE	-
LOC_Os02g27020.1	1	hypothetical protein	494	ABRE	-
LOC_Os02g27100.1	1	hypothetical protein	750	ABRE	+
LOC_Os02g27130.1	1	C2 domain-containing protein, putative, expressed	553	ABRE	-
LOC_Os02g27350.1	2	expressed protein	604	ABRE	+
LOC_Os02g27350.1	2	expressed protein	605	ABRE	-
LOC_Os02g27400.1	1	F-box protein interaction domain containing protein, expressed	287	ABRE	+	1453	1
LOC_Os02g27430.1	1	GRF zinc finger family protein	246	ABRE	-
LOC_Os02g27450.1	2	hypothetical protein	406	ABRE	+
LOC_Os02g27450.1	2	hypothetical protein	436	ABRE	+
LOC_Os02g27490.1	1	Sodium Bile acid symporter family protein, expressed	646	ABRE	+	74	2
LOC_Os02g27670.1	1	hypothetical protein	43	ABRE	-
LOC_Os02g27730.1	2	expressed protein	233	ABRE	+
LOC_Os02g27730.1	2	expressed protein	515	ABRE	-
LOC_Os02g27740.1	2	expressed protein	210	ABRE	+
LOC_Os02g27740.1	2	expressed protein	492	ABRE	-
LOC_Os02g27780.1	2	hypothetical protein	265	ABRE	+
LOC_Os02g27780.1	2	hypothetical protein	266	ABRE	-
LOC_Os02g27810.1	1	expressed protein	266	ABRE	+	20	2
LOC_Os02g27900.1	1	hypothetical protein	417	ABRE	-
LOC_Os02g27990.1	1	hypothetical protein	145	ABRE	+
LOC_Os02g28130.1	2	hypothetical protein	98	ABRE	+
LOC_Os02g28130.1	2	hypothetical protein	128	ABRE	+
LOC_Os02g28140.1	1	hypothetical protein	463	ABRE	-
LOC_Os02g28170.1	1	Transferase family protein, expressed	301	ABRE	-	45	2
LOC_Os02g28760.1	2	hypothetical protein	517	ABRE	+
LOC_Os02g28760.1	2	hypothetical protein	518	ABRE	-
LOC_Os02g29080.1	1	hypothetical protein	872	ABRE	-
LOC_Os02g29090.1	1	expressed protein	94	ABRE	+	56	2
LOC_Os02g29190.1	1	TPR Domain containing protein, expressed	489	ABRE	-
LOC_Os02g29220.1	1	Transcription termination factor nusG family protein, expressed	260	ABRE	+
LOC_Os02g29250.1	2	hypothetical protein	640	ABRE	+
LOC_Os02g29250.1	2	hypothetical protein	641	ABRE	-
LOC_Os02g29310.1	1	hypothetical protein	94	ABRE	+
LOC_Os02g29320.1	1	expressed protein	658	ABRE	-	74	2
LOC_Os02g29410.1	1	hAT family dimerisation domain containing protein	244	ABRE	+
LOC_Os02g29450.1	4	hypothetical protein	440	ABRE	+
LOC_Os02g29450.1	4	hypothetical protein	462	ABRE	+
LOC_Os02g29450.1	4	hypothetical protein	590	ABRE	+
LOC_Os02g29450.1	4	hypothetical protein	597	ABRE	-
LOC_Os02g29610.1	1	hypothetical protein	966	ABRE	-
LOC_Os02g29620.1	1	expressed protein	465	ABRE	+
LOC_Os02g29800.1	1	hypothetical protein	585	ABRE	-
LOC_Os02g29890.1	1	expressed protein	356	ABRE	+	330	2
LOC_Os02g29910.1	1	hypothetical protein	140	ABRE	-
LOC_Os02g30110.1	1	Cytochrome P450 family protein, expressed	717	ABRE	+	20	2
LOC_Os02g30140.1	1	expressed protein	651	ABRE	-	54	2
LOC_Os02g30140.2	1	expressed protein	651	ABRE	-	54	2
LOC_Os02g30180.1	1	UBA/TS-N domain containing protein, expressed	885	ABRE	+	123	2
LOC_Os02g30230.1	2	Exo70 exocyst complex subunit family protein, expressed	638	ABRE	-	73	2
LOC_Os02g30230.1	2	Exo70 exocyst complex subunit family protein, expressed	870	ABRE	-	73	2
LOC_Os02g30230.2	2	Exo70 exocyst complex subunit family protein, expressed	638	ABRE	-	73	2
LOC_Os02g30230.2	2	Exo70 exocyst complex subunit family protein, expressed	870	ABRE	-	73	2
LOC_Os02g30270.1	2	hypothetical protein	191	ABRE	-
LOC_Os02g30270.1	2	hypothetical protein	855	ABRE	+
LOC_Os02g30280.1	2	hypothetical protein	313	ABRE	-
LOC_Os02g30280.1	2	hypothetical protein	977	ABRE	+
LOC_Os02g30290.1	1	SWIM zinc finger family protein	854	ABRE	-
LOC_Os02g30300.1	1	MYND finger family protein, expressed	991	ABRE	+	272	2
LOC_Os02g30320.1	1	expressed protein	692	ABRE	+	161	2
LOC_Os02g30330.1	2	hypothetical protein	752	ABRE	+
LOC_Os02g30330.1	2	hypothetical protein	753	ABRE	-
LOC_Os02g30420.1	1	expressed protein	643	ABRE	-	100	2
LOC_Os02g30670.1	2	hypothetical protein	590	ABRE	+
LOC_Os02g30670.1	2	hypothetical protein	591	ABRE	-
LOC_Os02g30760.1	1	hypothetical protein	116	ABRE	-
LOC_Os02g30850.1	1	glutaredoxin family protein, putative, expressed	819	ABRE	-	170	2
LOC_Os02g30910.1	1	nodulin MtN3 family protein, putative, expressed	366	ABRE	-	197	2
LOC_Os02g30920.1	2	hypothetical protein	610	ABRE	+
LOC_Os02g30920.1	2	hypothetical protein	652	ABRE	-
LOC_Os02g30960.1	1	hAT family dimerisation domain containing protein	630	ABRE	+
LOC_Os02g31210.1	1	hypothetical protein	320	ABRE	-
LOC_Os02g31250.1	2	expressed protein	460	ABRE	+	145	2
LOC_Os02g31250.1	2	expressed protein	461	ABRE	-	145	2
LOC_Os02g31280.1	3	hypothetical protein	250	ABRE	+
LOC_Os02g31280.1	3	hypothetical protein	251	ABRE	-
LOC_Os02g31280.1	3	hypothetical protein	261	ABRE	+
LOC_Os02g31840.1	2	expressed protein	491	ABRE	-	109	2
LOC_Os02g31840.1	2	expressed protein	882	ABRE	-	109	2
LOC_Os02g31867.1	2	expressed protein	328	ABRE	-	157	2
LOC_Os02g31867.1	2	expressed protein	481	ABRE	-	157	2
LOC_Os02g31930.1	1	hypothetical protein	154	ABRE	+
LOC_Os02g32070.1	1	hypothetical protein	554	ABRE	+
LOC_Os02g32120.1	2	Ubiquinol-cytochrome c reductase iron-sulfur subunit, mitochondrial precursor, putative, expressed	355	ABRE	+	89	2
LOC_Os02g32120.1	2	Ubiquinol-cytochrome c reductase iron-sulfur subunit, mitochondrial precursor, putative, expressed	356	ABRE	-	89	2
LOC_Os02g32130.1	2	hypothetical protein	523	ABRE	+
LOC_Os02g32130.1	2	hypothetical protein	524	ABRE	-
LOC_Os02g32140.1	1	AP2 domain containing protein, expressed	415	ABRE	-
LOC_Os02g32270.1	1	hypothetical protein	728	ABRE	-
LOC_Os02g32370.1	1	Inositol polyphosphate kinase family protein, expressed	726	ABRE	-	376	2
LOC_Os02g32390.1	1	hypothetical protein	364	ABRE	+
LOC_Os02g32430.1	1	WD40 repeat protein, putative, expressed	372	ABRE	-
LOC_Os02g32440.1	2	expressed protein	133	ABRE	+
LOC_Os02g32440.1	2	expressed protein	503	ABRE	-
LOC_Os02g32550.1	1	expressed protein	425	ABRE	+	294	2
LOC_Os02g32580.1	2	expressed protein	243	ABRE	+	69	2
LOC_Os02g32580.1	2	expressed protein	244	ABRE	-	69	2
LOC_Os02g32600.1	1	expressed protein	328	ABRE	+
LOC_Os02g32630.1	2	hypothetical protein	169	ABRE	+
LOC_Os02g32630.1	2	hypothetical protein	221	ABRE	+
LOC_Os02g32814.1	1	heavy metal-associated domain containing protein, expressed	353	ABRE	-	181	2
LOC_Os02g32860.1	2	WGR domain containing protein, expressed	190	ABRE	+	53	2
LOC_Os02g32860.1	2	WGR domain containing protein, expressed	853	ABRE	-	53	2
LOC_Os02g32910.1	1	hypothetical protein	340	ABRE	-
LOC_Os02g32950.1	2	SELF-PRUNING protein, putative, expressed	950	ABRE	+
LOC_Os02g32950.1	2	SELF-PRUNING protein, putative, expressed	951	ABRE	-
LOC_Os02g32960.1	1	hypothetical protein	505	ABRE	+
LOC_Os02g32980.1	1	Germin-like protein subfamily 3 member 2 precursor, putative, expressed	559	ABRE	-	135	2
LOC_Os02g32990.1	1	expressed protein	293	ABRE	-	167	2
LOC_Os02g33000.1	2	Glycosyl hydrolases family 17 protein, expressed	641	ABRE	+	123	2
LOC_Os02g33000.1	2	Glycosyl hydrolases family 17 protein, expressed	642	ABRE	-	123	2
LOC_Os02g33020.1	2	SOUL heme-binding protein, expressed	332	ABRE	-
LOC_Os02g33020.1	2	SOUL heme-binding protein, expressed	343	ABRE	+
LOC_Os02g33100.1	1	hypothetical protein	521	ABRE	+
LOC_Os02g33120.1	1	protein phosphatase 2C, putative	162	ABRE	+
LOC_Os02g33170.1	1	hypothetical protein	51	ABRE	-
LOC_Os02g33250.1	2	hypothetical protein	118	ABRE	+
LOC_Os02g33250.1	2	hypothetical protein	148	ABRE	+
LOC_Os02g33300.1	1	hypothetical protein	213	ABRE	-
LOC_Os02g33450.1	1	2-cys peroxiredoxin BAS1, chloroplast precursor, putative, expressed	859	ABRE	+	71	2
LOC_Os02g33550.1	1	harpin-induced family protein, putative, expressed	373	ABRE	-	144	2
LOC_Os02g33590.1	1	U-box domain containing protein, expressed	334	ABRE	+	101	2
LOC_Os02g33660.1	3	hypothetical protein	355	ABRE	+
LOC_Os02g33660.1	3	hypothetical protein	396	ABRE	+
LOC_Os02g33660.1	3	hypothetical protein	397	ABRE	-
LOC_Os02g33710.1	2	Histidine decarboxylase, putative, expressed	347	ABRE	+
LOC_Os02g33710.1	2	Histidine decarboxylase, putative, expressed	348	ABRE	-
LOC_Os02g33720.1	1	Zinc finger, C3HC4 type family protein, expressed	14	ABRE	+
LOC_Os02g33800.1	1	hypothetical protein	192	ABRE	+
LOC_Os02g33980.1	1	hypothetical protein	205	ABRE	+
LOC_Os02g34270.1	2	AP2 domain containing protein, expressed	549	ABRE	+
LOC_Os02g34270.1	2	AP2 domain containing protein, expressed	550	ABRE	-
LOC_Os02g34290.1	1	hypothetical protein	110	ABRE	-
LOC_Os02g34360.1	3	hypothetical protein	266	ABRE	-
LOC_Os02g34360.1	3	hypothetical protein	607	ABRE	+
LOC_Os02g34360.1	3	hypothetical protein	608	ABRE	-
LOC_Os02g34370.1	3	expressed protein	265	ABRE	-	68	2
LOC_Os02g34370.1	3	expressed protein	604	ABRE	+	68	2
LOC_Os02g34370.1	3	expressed protein	605	ABRE	-	68	2
LOC_Os02g34460.1	2	40S ribosomal protein S10, putative, expressed	512	ABRE	+	79	2
LOC_Os02g34460.1	2	40S ribosomal protein S10, putative, expressed	513	ABRE	-	79	2
LOC_Os02g34640.1	2	expressed protein	77	ABRE	+	18	2
LOC_Os02g34640.1	2	expressed protein	78	ABRE	-	18	2
[truncated: 11,404 more rows]
