# Supplementary material for: Genome-wide analysis of ABA-responsive elements ABRE and CE3 reveals divergent patterns in Arabidopsis and rice
Source: BMC Genomics. 2007 Aug 1;8:260. doi: 10.1186/1471-2164-8-260 (PMC2000901; doi:10.1186/1471-2164-8-260)
Supplement: Additional file 5 — ABRE-ABRE pairs in Arabidopsis thaliana. [file 1471-2164-8-260-S5.xls]

## Sheet: Gomez-Porras et al
Additional File 5: ABRE-ABRE pairs in Arabidopsis thaliana
Gene_ID: AGI gene identifier, Hits: Number of pairs found per Gene ID, ORF name: Gene annotation obtained from TAIR (www.arabidopsis.org), Distance to ATG: Distance to translational start site, Strand: Location of CRE (sense or reverse strand), Gap: Distance between CREs ;Length IS: Length of the intergenic sequence, Length 5'UTR: Length of the 5'UTR (if known). If more than one 5'UTR has been id…
a: Distal CRE
b:Proximal CRE
Gene_ID	Hits	ORF description	Distance to ATGa	Stranda	Distance to ATGb	Strandb	Gap	Length IS	Length 5'UTR	Location	Verified
At1g01240	12	expressed protein	445	+	100	+	336	653		2
At1g01240	12	expressed protein	445	+	101	-	335	653		2
At1g01240	12	expressed protein	446	-	100	+	337	653		2
At1g01240	12	expressed protein	446	-	101	-	336	653		2
At1g01240	12	expressed protein	485	+	100	+	376	653		2
At1g01240	12	expressed protein	485	+	101	-	375	653		2
At1g01240	12	expressed protein	485	+	445	+	31	653		2
At1g01240	12	expressed protein	485	+	446	-	30	653		2
At1g01240	12	expressed protein	486	-	100	+	377	653		2
At1g01240	12	expressed protein	486	-	101	-	376	653		2
At1g01240	12	expressed protein	486	-	445	+	32	653		2
At1g01240	12	expressed protein	486	-	446	-	31	653		2
At1g01250	5	similar to transcription factor TINY GB:CAA64359 GI:1246403 from (Arabidopsis thaliana)	287	+	202	+	76	2656	15	2
At1g01250	5	similar to transcription factor TINY GB:CAA64359 GI:1246403 from (Arabidopsis thaliana)	288	-	202	+	77	2656	15	2
At1g01250	5	similar to transcription factor TINY GB:CAA64359 GI:1246403 from (Arabidopsis thaliana)	479	+	202	+	268	2656	15	2
At1g01250	5	similar to transcription factor TINY GB:CAA64359 GI:1246403 from (Arabidopsis thaliana)	479	+	287	+	183	2656	15	2
At1g01250	5	similar to transcription factor TINY GB:CAA64359 GI:1246403 from (Arabidopsis thaliana)	479	+	288	-	182	2656	15	2
At1g01410	1	hypothetical protein	855	+	708	+	138	963		2
At1g01520	2	similar to myb-related protein GI:2505876 from (Arabidopsis thaliana)	265	+	147	+	109	539		2
At1g01520	2	similar to myb-related protein GI:2505876 from (Arabidopsis thaliana)	265	+	148	-	108	539		2
At1g01720	2	"contains Pfam PF02365: No apical meristem (NAM) domain; similar to NAC domain protein NAM GB:AAD17313 GI:4325282 from (Arabidopsis thaliana)"	85	+	44	+	32	558	141	1	Yes
At1g01720	2	"contains Pfam PF02365: No apical meristem (NAM) domain; similar to NAC domain protein NAM GB:AAD17313 GI:4325282 from (Arabidopsis thaliana)"	85	+	45	-	31	558	141	1	Yes
At1g02210	1	contains weak similarity to no apical meristem NAM (GI:1279640) (Petunia x hybrida)	898	-	55	+	834	5109		2
At1g02670	8	"similar to SP|P79051 DNA repair protein rhp16 (RAD16 homolog) {Schizosaccharomyces pombe}; contains Pfam profiles PF00271: Helicase conserved C-terminal domain, PF00176: SNF2 family N-terminal domain"	837	+	385	+	443	1064		2
At1g02670	8	"similar to SP|P79051 DNA repair protein rhp16 (RAD16 homolog) {Schizosaccharomyces pombe}; contains Pfam profiles PF00271: Helicase conserved C-terminal domain, PF00176: SNF2 family N-terminal domain"	837	+	386	-	442	1064		2
At1g02670	8	"similar to SP|P79051 DNA repair protein rhp16 (RAD16 homolog) {Schizosaccharomyces pombe}; contains Pfam profiles PF00271: Helicase conserved C-terminal domain, PF00176: SNF2 family N-terminal domain"	838	-	385	+	444	1064		2
At1g02670	8	"similar to SP|P79051 DNA repair protein rhp16 (RAD16 homolog) {Schizosaccharomyces pombe}; contains Pfam profiles PF00271: Helicase conserved C-terminal domain, PF00176: SNF2 family N-terminal domain"	838	-	386	-	443	1064		2
At1g02670	8	"similar to SP|P79051 DNA repair protein rhp16 (RAD16 homolog) {Schizosaccharomyces pombe}; contains Pfam profiles PF00271: Helicase conserved C-terminal domain, PF00176: SNF2 family N-terminal domain"	868	+	385	+	474	1064		2
At1g02670	8	"similar to SP|P79051 DNA repair protein rhp16 (RAD16 homolog) {Schizosaccharomyces pombe}; contains Pfam profiles PF00271: Helicase conserved C-terminal domain, PF00176: SNF2 family N-terminal domain"	868	+	386	-	473	1064		2
At1g02670	8	"similar to SP|P79051 DNA repair protein rhp16 (RAD16 homolog) {Schizosaccharomyces pombe}; contains Pfam profiles PF00271: Helicase conserved C-terminal domain, PF00176: SNF2 family N-terminal domain"	868	+	837	+	22	1064		2
At1g02670	8	"similar to SP|P79051 DNA repair protein rhp16 (RAD16 homolog) {Schizosaccharomyces pombe}; contains Pfam profiles PF00271: Helicase conserved C-terminal domain, PF00176: SNF2 family N-terminal domain"	868	+	838	-	21	1064		2
At1g02816	2	contains Pfam profile PF04398: Protein of unknown function, DUF538	499	+	44	+	446	171		6
At1g02816	2	contains Pfam profile PF04398: Protein of unknown function, DUF538	499	+	45	-	445	171		6
At1g03030	2	"contains Pfam PF00485: Phosphoribulokinase / Uridine kinase family; Belongs to Interpro IPR006083 Phosphoribulokinase/uridine kinase family; similar to Uridine kinase (Uridine monophosphokinase) (SP:P27515) {Saccharomyces cerevisiae}; ESTs gb|AA585719,	917	-	23	+	885	2973	132	4
At1g03030	2	"contains Pfam PF00485: Phosphoribulokinase / Uridine kinase family; Belongs to Interpro IPR006083 Phosphoribulokinase/uridine kinase family; similar to Uridine kinase (Uridine monophosphokinase) (SP:P27515) {Saccharomyces cerevisiae}; ESTs gb|AA585719,	917	-	24	-	884	2973	132	4
At1g03070	1	"low similarity to N-methyl-D-aspartate receptor-associated protein (Drosophila melanogaster) GI:567104; contains Pfam profile PF01027: Uncharacterized protein family UPF0005"	670	+	286	-	375	3256		2	Yes
At1g05100	2	contains protein kinase domain, Pfam:PF00069	478	+	150	+	319	3987	69	2	Yes
At1g05100	2	contains protein kinase domain, Pfam:PF00069	479	-	150	+	320	3987	69	2	Yes
At1g05370	1	expressed protein	896	+	245	+	642	1726		2
At1g06135	1	expressed protein	724	+	276	-	439	1480	110	2
At1g06530	1	"similar to myosin heavy chain (GI:1408194) {Placopecten magellanicus}; similar to Myosin heavy chain, clone 203 (Fragment) (SP:P39922){Hydra attenuata}; contains one transmembrane domain"	732	-	290	-	433	5481	31	2
At1g07080	4	"similar to SP|P13284 Gamma-interferon inducible lysosomal thiol reductase precursor {Homo sapiens}; contains Pfam profile PF03227: Gamma interferon inducible lysosomal thiol reductase (GILT)"	81	+	62	+	10	158	59	2
At1g07080	4	"similar to SP|P13284 Gamma-interferon inducible lysosomal thiol reductase precursor {Homo sapiens}; contains Pfam profile PF03227: Gamma interferon inducible lysosomal thiol reductase (GILT)"	81	+	63	-	9	158	59	2
At1g07080	4	"similar to SP|P13284 Gamma-interferon inducible lysosomal thiol reductase precursor {Homo sapiens}; contains Pfam profile PF03227: Gamma interferon inducible lysosomal thiol reductase (GILT)"	82	-	62	+	11	158	59	2
At1g07080	4	"similar to SP|P13284 Gamma-interferon inducible lysosomal thiol reductase precursor {Homo sapiens}; contains Pfam profile PF03227: Gamma interferon inducible lysosomal thiol reductase (GILT)"	82	-	63	-	10	158	59	2
At1g07410	2	similar to GTP-binding protein RAB11C GI:1370146 from (Lotus japonicus)	849	-	822	+	18	511		3
At1g07410	2	similar to GTP-binding protein RAB11C GI:1370146 from (Lotus japonicus)	849	-	823	-	17	511		3
At1g07500	1	"; expression supported by MPSS"	389	+	183	-	197	2744		2
At1g07510	1	"similar to AAA-metalloprotease FtsH (Pisum sativum) GI:15021761; contains Pfam profiles PF01434: Peptidase family M41, PF00004: ATPase AAA family"	421	+	215	-	197	346	311	5
At1g07985	2	Expressed protein	83	+	67	+	7	477	103	1
At1g07985	2	Expressed protein	83	+	68	-	6	477	103	1
At1g09090	1	identical to respiratory burst oxidase protein B from Arabidopsis thaliana (gi:3242783)	790	-	712	-	69	897	4	2	Yes
At1g09180	1	strong similarity to SP:Q01474 GTP-binding protein SAR1B and SP:O04834 GTP-binding protein SAR1A (Arabidopsis thaliana)	220	-	68	+	143	2815	124	4
At1g10270	1	"contains Pfam profile: PF01535 PPR repeat; similar to ESTs gb|R30192 and gb|AA651017"	252	-	160	-	83	2256	31	2	Yes
At1g12030	2	contains Pfam profile PF04720: Protein of unknown function (DUF506)	515	+	333	+	173	1413		2
At1g12030	2	contains Pfam profile PF04720: Protein of unknown function (DUF506)	515	+	334	-	172	1413		2
At1g12130	4	"contains similarity to flavin-containing monooxygenase 2 (FMO2) from Homo sapiens (GI:1834493); contains Pfam profile PF00743 Flavin-binding monooxygenase-like"	167	+	151	+	7	999		2
At1g12130	4	"contains similarity to flavin-containing monooxygenase 2 (FMO2) from Homo sapiens (GI:1834493); contains Pfam profile PF00743 Flavin-binding monooxygenase-like"	167	+	152	-	6	999		2
At1g12130	4	"contains similarity to flavin-containing monooxygenase 2 (FMO2) from Homo sapiens (GI:1834493); contains Pfam profile PF00743 Flavin-binding monooxygenase-like"	168	-	151	+	8	999		2
At1g12130	4	"contains similarity to flavin-containing monooxygenase 2 (FMO2) from Homo sapiens (GI:1834493); contains Pfam profile PF00743 Flavin-binding monooxygenase-like"	168	-	152	-	7	999		2
At1g13740	8	expressed protein	161	+	76	+	76	1124	295	1	Yes
At1g13740	8	expressed protein	161	+	77	-	75	1124	295	1	Yes
At1g13740	8	expressed protein	162	-	76	+	77	1124	295	1	Yes
At1g13740	8	expressed protein	162	-	77	-	76	1124	295	1	Yes
At1g13740	8	expressed protein	877	-	76	+	792	1124	295	4	Yes
At1g13740	8	expressed protein	877	-	77	-	791	1124	295	4	Yes
At1g13740	8	expressed protein	877	-	161	+	707	1124	295	4	Yes
At1g13740	8	expressed protein	877	-	162	-	706	1124	295	4	Yes
At1g14020	5	"contains Pfam PF03138: Plant protein family. The function of this family of plant proteins is unknown; previously annotated as 'growth regulator protein -related' based on similarity to axi 1 protein (GB:X80301) (GI:559920) from (Nicotiana tabacum), whi	801	-	514	+	278	908	199	2
At1g14020	5	"contains Pfam PF03138: Plant protein family. The function of this family of plant proteins is unknown; previously annotated as 'growth regulator protein -related' based on similarity to axi 1 protein (GB:X80301) (GI:559920) from (Nicotiana tabacum), whi	827	+	514	+	304	908	199	2
At1g14020	5	"contains Pfam PF03138: Plant protein family. The function of this family of plant proteins is unknown; previously annotated as 'growth regulator protein -related' based on similarity to axi 1 protein (GB:X80301) (GI:559920) from (Nicotiana tabacum), whi	827	+	801	-	17	908	199	2
At1g14020	5	"contains Pfam PF03138: Plant protein family. The function of this family of plant proteins is unknown; previously annotated as 'growth regulator protein -related' based on similarity to axi 1 protein (GB:X80301) (GI:559920) from (Nicotiana tabacum), whi	828	-	514	+	305	908	199	2
At1g14020	5	"contains Pfam PF03138: Plant protein family. The function of this family of plant proteins is unknown; previously annotated as 'growth regulator protein -related' based on similarity to axi 1 protein (GB:X80301) (GI:559920) from (Nicotiana tabacum), whi	828	-	801	-	18	908	199	2
At1g14200	4	contains Pfam profile: PF00097 zinc finger, C3HC4 type (RING finger)	400	+	249	+	142	76		3	Yes
At1g14200	4	contains Pfam profile: PF00097 zinc finger, C3HC4 type (RING finger)	400	+	250	-	141	76		3	Yes
At1g14200	4	contains Pfam profile: PF00097 zinc finger, C3HC4 type (RING finger)	401	-	249	+	143	76		3	Yes
At1g14200	4	contains Pfam profile: PF00097 zinc finger, C3HC4 type (RING finger)	401	-	250	-	142	76		3	Yes
At1g14205	4	similar to SP|P09415 50S ribosomal protein L18 {Bacillus stearothermophilus}	940	+	789	+	142	381		3
At1g14205	4	similar to SP|P09415 50S ribosomal protein L18 {Bacillus stearothermophilus}	940	+	790	-	141	381		3
At1g14205	4	similar to SP|P09415 50S ribosomal protein L18 {Bacillus stearothermophilus}	941	-	789	+	143	381		3
At1g14205	4	similar to SP|P09415 50S ribosomal protein L18 {Bacillus stearothermophilus}	941	-	790	-	142	381		3
At1g15590	2	hypothetical protein	448	+	397	-	42	913		2
At1g15590	2	hypothetical protein	449	-	397	-	43	913		2
At1g15690	1	identical to pyrophosphate-energized vacuolar membrane proton pump (pyrophosphate-energized inorganic pyrophosphatase) SP:P31414 from (Arabidopsis thaliana)	897	-	269	-	619	4350	125	2
At1g16515	3	expressed protein	735	+	424	-	302	2105	104	2
At1g16515	3	expressed protein	767	-	424	-	334	2105	104	2
At1g16515	3	expressed protein	767	-	735	+	23	2105	104	2
At1g16520	3	expressed protein	478	-	446	+	23	956	134	2
At1g16520	3	expressed protein	789	+	446	+	334	956	134	2
At1g16520	3	expressed protein	789	+	478	-	302	956	134	2
At1g16540	2	"identical to molybdenum cofactor sulfurase (LOS5/ABA3) (Arabidopsis thaliana) GI:15407262; supporting cDNA gi|15407261|gb|AY034895.1|"	253	-	196	+	48	6575	50	2
At1g16540	2	"identical to molybdenum cofactor sulfurase (LOS5/ABA3) (Arabidopsis thaliana) GI:15407262; supporting cDNA gi|15407261|gb|AY034895.1|"	253	-	197	-	47	6575	50	2
At1g16730	2	expressed protein	893	+	872	+	12	138		3
At1g16730	2	expressed protein	894	-	872	+	13	138		3
At1g16740	2	similar to ribosomal protein L20 GI:3603025 from (Guillardia theta)	193	-	171	+	13	377	83	2
At1g16740	2	similar to ribosomal protein L20 GI:3603025 from (Guillardia theta)	193	-	172	-	12	377	83	2
At1g17420	1	similar to lipoxygenase gi:1495804 (Solanum tuberosum), gi:1654140 (Lycopersicon esculentum)	343	-	272	+	62	7510	101	2	Yes
At1g18460	1	similar to triacylglycerol lipase, gastric precursor (EC 3.1.1.3) {Canis familiaris} (SP|P80035)	137	+	63	+	65	496	212	1
At1g19150	2	"very strong similarity to PSI type II chlorophyll a/b-binding protein Lhca2*1 GI:541565 from (Arabidopsis thaliana); contains Pfam profile: PF00504 chlorophyll A-B binding protein"	294	-	62	+	223	232	57	6	Yes
At1g19150	2	"very strong similarity to PSI type II chlorophyll a/b-binding protein Lhca2*1 GI:541565 from (Arabidopsis thaliana); contains Pfam profile: PF00504 chlorophyll A-B binding protein"	294	-	63	-	222	232	57	6	Yes
At1g19180	2	expressed protein	799	+	58	+	732	3107		2	Yes
At1g19180	2	expressed protein	799	+	58	+	732	3107		2	Yes
At1g20070	1	expressed protein	600	+	549	+	42	1716	298	2
At1g20180	2	similar to At14a (GI:11994571 and GI:11994573) (Arabidopsis thaliana)	462	+	252	+	201	2462	144	2
At1g20180	2	similar to At14a (GI:11994571 and GI:11994573) (Arabidopsis thaliana)	462	+	253	-	200	2462	144	2
At1g20330	2	identical to sterol-C-methyltransferase GI:1061040 from (Arabidopsis thaliana)	757	+	634	-	114	3815	106	2	Yes
At1g20330	2	identical to sterol-C-methyltransferase GI:1061040 from (Arabidopsis thaliana)	758	-	634	-	115	3815	106	2	Yes
At1g21310	6	contains extensin-like region, Pfam:PF04554	792	+	540	+	243	1536	21	2
At1g21310	6	contains extensin-like region, Pfam:PF04554	876	+	540	+	327	1536	21	2
At1g21310	6	contains extensin-like region, Pfam:PF04554	876	+	792	+	75	1536	21	2
At1g21310	6	contains extensin-like region, Pfam:PF04554	960	+	540	+	411	1536	21	2
At1g21310	6	contains extensin-like region, Pfam:PF04554	960	+	792	+	159	1536	21	2
At1g21310	6	contains extensin-like region, Pfam:PF04554	960	+	876	+	75	1536	21	2
At1g21620	2	contains Pfam profile: PF00806: Pumilio-family RNA binding domains (aka PUM-HD, Pumilio homology domain)	549	+	289	+	251	172		3
At1g21620	2	contains Pfam profile: PF00806: Pumilio-family RNA binding domains (aka PUM-HD, Pumilio homology domain)	550	-	289	+	252	172		3
At1g23390	1	"similar to hypothetical protein GB:AAF27090 GI:6730669 from (Arabidopsis thaliana); contains Pfam profiles PF01344: Kelch motif, PF00646: F-box domain"	915	+	852	+	54	6460	16	2
At1g23710	1	expressed protein	308	-	200	-	99	3285	112	2	Yes
At1g24580	5	zinc finger (C3HC4-type RING finger) family protein	324	+	160	+	155	611	52	2
At1g24580	5	zinc finger (C3HC4-type RING finger) family protein	324	+	161	-	154	611	52	2
At1g24580	5	zinc finger (C3HC4-type RING finger) family protein	399	+	160	+	230	611	52	2
At1g24580	5	zinc finger (C3HC4-type RING finger) family protein	399	+	161	-	229	611	52	2
At1g24580	5	zinc finger (C3HC4-type RING finger) family protein	399	+	324	+	66	611	52	2
At1g25510	12	contains Pfam domain, PF00026: eukaryotic aspartyl protease	423	+	229	+	185	1244	25	2
At1g25510	12	contains Pfam domain, PF00026: eukaryotic aspartyl protease	423	+	230	-	184	1244	25	2
At1g25510	12	contains Pfam domain, PF00026: eukaryotic aspartyl protease	424	-	229	+	186	1244	25	2
At1g25510	12	contains Pfam domain, PF00026: eukaryotic aspartyl protease	424	-	230	-	185	1244	25	2
At1g25510	12	contains Pfam domain, PF00026: eukaryotic aspartyl protease	966	+	229	+	728	1244	25	2
At1g25510	12	contains Pfam domain, PF00026: eukaryotic aspartyl protease	966	+	230	-	727	1244	25	2
At1g25510	12	contains Pfam domain, PF00026: eukaryotic aspartyl protease	966	+	423	+	534	1244	25	2
At1g25510	12	contains Pfam domain, PF00026: eukaryotic aspartyl protease	966	+	424	-	533	1244	25	2
At1g25510	12	contains Pfam domain, PF00026: eukaryotic aspartyl protease	967	-	229	+	729	1244	25	2
At1g25510	12	contains Pfam domain, PF00026: eukaryotic aspartyl protease	967	-	230	-	728	1244	25	2
At1g25510	12	contains Pfam domain, PF00026: eukaryotic aspartyl protease	967	-	423	+	535	1244	25	2
At1g25510	12	contains Pfam domain, PF00026: eukaryotic aspartyl protease	967	-	424	-	534	1244	25	2
At1g27870	1	hypothetical protein	723	+	523	-	191	418		3
At1g28540	2	expressed protein	61	+	44	+	8	163	32	2
At1g28540	2	expressed protein	62	-	44	+	9	163	32	2
At1g30110	2	"similar to diadenosine 5',5'''-P1,P4-tetraphosphate hydrolase GI:1888557 from (Lupinus angustifolius), (Hordeum vulgare subsp. vulgare) GI:2564253; contains Pfam profile PF00293: NUDIX domain"	170	+	13	+	148	8939		2
At1g30110	2	"similar to diadenosine 5',5'''-P1,P4-tetraphosphate hydrolase GI:1888557 from (Lupinus angustifolius), (Hordeum vulgare subsp. vulgare) GI:2564253; contains Pfam profile PF00293: NUDIX domain"	171	-	13	+	149	8939		2
At1g30130	2	similar to hypothetical protein GI:1469227 from (Brassica oleracea)	867	+	841	+	17	971	63	2
At1g30130	2	similar to hypothetical protein GI:1469227 from (Brassica oleracea)	868	-	841	+	18	971	63	2
At1g32380	1	"identical to SP:Q42583 from (Arabidopsis thaliana); strong similarity to phosphoribosyl diphosphate synthetase 1 (ribose-phosphate pyrophosphokinase 1 (PRS I) (Arabidopsis thaliana) GI:633140, SP|Q42581"	743	+	97	-	637	1072	281	4
At1g32560	5	contains Pfam domain, PF03760: Late embryogenesis abundant (LEA) group 1	97	+	79	-	9	305	44	2
At1g32560	5	contains Pfam domain, PF03760: Late embryogenesis abundant (LEA) group 1	98	-	79	-	10	305	44	2
At1g32560	5	contains Pfam domain, PF03760: Late embryogenesis abundant (LEA) group 1	137	+	79	-	49	305	44	2
At1g32560	5	contains Pfam domain, PF03760: Late embryogenesis abundant (LEA) group 1	137	+	97	+	31	305	44	2
At1g32560	5	contains Pfam domain, PF03760: Late embryogenesis abundant (LEA) group 1	137	+	98	-	30	305	44	2
At1g32870	1	"similar to to NAC2 (GI:645671) (Arabidopsis thaliana); contains Pfam PF02365: No apical meristem (NAM) protein"	740	+	137	+	594	2792	24	2	Yes
At1g34340	1	"similar to late embryogenesis abundant protein (EMB8) GI:1350544 SP|Q40863 from (Picea glauca); contains Interpro entry IPR000379 esterase/lipase/thioesterase family"	120	-	60	-	51	1694	109	4
At1g36000	1	"identical to SP|Q9C8V8 Putative LOB domain protein 5 {Arabidopsis thaliana}; similar to lateral organ boundaries (LOB) domain-containing proteins from Arabidopsis thaliana"	943	-	603	+	331	1447		2
At1g43160	2	identical to AP2 domain containing protein RAP2.6 GI:2281637 from (Arabidopsis thaliana)	327	+	84	+	234	19255	176	4	Yes
At1g43160	2	identical to AP2 domain containing protein RAP2.6 GI:2281637 from (Arabidopsis thaliana)	328	-	84	+	235	19255	176	4	Yes
At1g44820	2	similar to aminoacylase-1 (N-acyl-L-amino-acid amidohydrolase ACY-1)(Homo sapiens) SWISS-PROT:Q03154	967	+	937	+	21	1502	27	2
At1g44820	2	similar to aminoacylase-1 (N-acyl-L-amino-acid amidohydrolase ACY-1)(Homo sapiens) SWISS-PROT:Q03154	967	+	938	-	20	1502	27	2
At1g48300	9	expressed protein	555	+	527	+	19	2448	35	2
At1g48300	9	expressed protein	734	-	527	+	198	2448	35	2
At1g48300	9	expressed protein	734	-	555	+	170	2448	35	2
At1g48300	9	expressed protein	762	+	527	+	226	2448	35	2
At1g48300	9	expressed protein	762	+	555	+	198	2448	35	2
At1g48300	9	expressed protein	762	+	734	-	19	2448	35	2
At1g48300	9	expressed protein	763	-	527	+	227	2448	35	2
At1g48300	9	expressed protein	763	-	555	+	199	2448	35	2
At1g48300	9	expressed protein	763	-	734	-	20	2448	35	2
At1g48910	1	similar to flavin monoxygenase-like protein floozy (Petunia x hybrida) GI:15010541	380	-	145	+	226	3801		2
At1g49330	1	contains proline-rich extensin domains, INTERPRO:IPR002965	684	-	288	+	387	2050		2
At1g50890	3	expressed protein	894	+	753	+	132	188		3
At1g50890	3	expressed protein	753	+	124	-	620	188		6
At1g50890	3	expressed protein	894	+	124	-	761	188		6
At1g51400	2	100% identical to GI:4836947 (F5D21.10)	580	+	452	-	119	66		3	Yes
At1g51400	2	100% identical to GI:4836947 (F5D21.10)	581	-	452	-	120	66		3	Yes
At1g52230	2	"identical to SP|Q9SUI6; similar to PSI-H precursor (Nicotiana sylvestris) GI:407355; contains Pfam profile PF03244: Photosystem I reaction centre subunit VI"	98	+	43	+	46	138	66	4	Yes
At1g52230	2	"identical to SP|Q9SUI6; similar to PSI-H precursor (Nicotiana sylvestris) GI:407355; contains Pfam profile PF03244: Photosystem I reaction centre subunit VI"	98	+	44	-	45	138	66	4	Yes
At1g52680	1	low similarity to late embryogenesis abundant proteins from (Brassica napus) SP|P13934, (Cicer arietinum) GI:2909420	964	+	139	+	816	570	51	6
At1g52690	1	"similar to SP|P13934 Late embryogenesis abundant protein 76 (LEA 76) {Brassica napus}; contains Pfam profile PF02987: Late embryogenesis abundant protein"	630	-	232	+	389	732	97	2	Yes
At1g53670	2	"similar to pilin-like transcription factor (Homo sapiens) GI:5059062; contains Pfam profile PF01641: SelR domain"	471	+	80	+	382	729	11	2
At1g53670	2	"similar to pilin-like transcription factor (Homo sapiens) GI:5059062; contains Pfam profile PF01641: SelR domain"	471	+	81	-	381	729	11	2
At1g54130	4	"identical to RSH3 (RelA/SpoT homolog) GI:7141308 from (Arabidopsis thaliana); contains Pfam profiles PF01966: HD domain, PF04607: Region found in RelA / SpoT proteins"	842	+	810	+	23	3331	305	2
At1g54130	4	"identical to RSH3 (RelA/SpoT homolog) GI:7141308 from (Arabidopsis thaliana); contains Pfam profiles PF01966: HD domain, PF04607: Region found in RelA / SpoT proteins"	842	+	811	-	22	3331	305	2
At1g54130	4	"identical to RSH3 (RelA/SpoT homolog) GI:7141308 from (Arabidopsis thaliana); contains Pfam profiles PF01966: HD domain, PF04607: Region found in RelA / SpoT proteins"	843	-	810	+	24	3331	305	2
At1g54130	4	"identical to RSH3 (RelA/SpoT homolog) GI:7141308 from (Arabidopsis thaliana); contains Pfam profiles PF01966: HD domain, PF04607: Region found in RelA / SpoT proteins"	843	-	811	-	23	3331	305	2
At1g54200	2	expressed protein	706	-	89	+	608	5135	143	4
At1g54200	2	expressed protein	706	-	90	-	607	5135	143	4
At1g54870	5	C-terminal similar to dormancy related protein GI:1220178 from (Trollius ledebourii)	350	+	121	+	220	468	5	2
At1g54870	5	C-terminal similar to dormancy related protein GI:1220178 from (Trollius ledebourii)	350	+	122	-	219	468	5	2
At1g54870	5	C-terminal similar to dormancy related protein GI:1220178 from (Trollius ledebourii)	774	-	121	+	644	468	5	6
At1g54870	5	C-terminal similar to dormancy related protein GI:1220178 from (Trollius ledebourii)	774	-	122	-	643	468	5	6
At1g54870	5	C-terminal similar to dormancy related protein GI:1220178 from (Trollius ledebourii)	774	-	350	+	415	468	5	6
At1g55160	1	expressed protein	822	+	794	-	19	1106	59	2
At1g55240	1	contains Pfam profile PF04819: Family of unknown function (DUF716) (Plant viral-response family)	212	-	131	-	72	1201	16	2
At1g55265	2	contains Pfam profile PF04398: Protein of unknown function, DUF538	411	-	93	+	309	945	13	2
At1g55265	2	contains Pfam profile PF04398: Protein of unknown function, DUF538	411	-	94	-	308	945	13	2
At1g55365	2	hypothetical protein	323	+	165	-	149	5256		2
At1g55365	2	hypothetical protein	324	-	165	-	150	5256		2
At1g55370	5	expressed protein	627	+	468	+	150	419	69	6
At1g55370	5	expressed protein	627	+	469	-	149	419	69	6
At1g55370	5	expressed protein	921	+	468	+	444	419	69	6
At1g55370	5	expressed protein	921	+	469	-	443	419	69	3
At1g55370	5	expressed protein	921	+	627	+	285	419	69	3
At1g56170	2	similar to Transcription factor GB:CAA74053 GI:2398533 from (Arabidopsis thaliana) similarity to transcription factor Hap5a similar to transcription factor Hap5a (Arabidopsis thaliana)(GI:6523090)	580	-	67	+	504	1176		2	Yes
At1g56170	2	similar to Transcription factor GB:CAA74053 GI:2398533 from (Arabidopsis thaliana) similarity to transcription factor Hap5a similar to transcription factor Hap5a (Arabidopsis thaliana)(GI:6523090)	580	-	68	-	503	1176		2	Yes
At1g56600	8	similar to galactinol synthase, isoform GolS-1 GI:5608497 from (Ajuga reptans)	426	+	252	+	165	2809	83	2	Yes
At1g56600	8	similar to galactinol synthase, isoform GolS-1 GI:5608497 from (Ajuga reptans)	426	+	253	-	164	2809	83	2	Yes
At1g56600	8	similar to galactinol synthase, isoform GolS-1 GI:5608497 from (Ajuga reptans)	427	-	252	+	166	2809	83	2	Yes
At1g56600	8	similar to galactinol synthase, isoform GolS-1 GI:5608497 from (Ajuga reptans)	427	-	253	-	165	2809	83	2	Yes
At1g56600	8	similar to galactinol synthase, isoform GolS-1 GI:5608497 from (Ajuga reptans)	463	+	252	+	202	2809	83	2	Yes
At1g56600	8	similar to galactinol synthase, isoform GolS-1 GI:5608497 from (Ajuga reptans)	463	+	253	-	201	2809	83	2	Yes
At1g56600	8	similar to galactinol synthase, isoform GolS-1 GI:5608497 from (Ajuga reptans)	463	+	426	+	28	2809	83	2	Yes
At1g56600	8	similar to galactinol synthase, isoform GolS-1 GI:5608497 from (Ajuga reptans)	463	+	427	-	27	2809	83	2	Yes
At1g59500	2	"similar to auxin-responsive GH3 product (Glycine max) GI:18591; contains Pfam profile PF03321: GH3 auxin-responsive promoter"	390	+	183	+	198	1108		2
At1g59500	2	"similar to auxin-responsive GH3 product (Glycine max) GI:18591; contains Pfam profile PF03321: GH3 auxin-responsive promoter"	391	-	183	+	199	1108		2
At1g59725	1	"similar to SP|Q9QYJ3 DnaJ homolog subfamily B member 1 (Heat shock 40 kDa protein 1) {Mus musculus}; contains Pfam profile PF00226: DnaJ domain"	633	-	136	-	488	5516		2
At1g60190	3	contains Pfam domain, PF00514: Armadillo/beta-catenin-like repeats and Pfam, PF04564: U-box domain	206	+	137	+	60	1717		2	Yes
At1g60190	3	contains Pfam domain, PF00514: Armadillo/beta-catenin-like repeats and Pfam, PF04564: U-box domain	256	+	137	+	110	1717		2	Yes
At1g60190	3	contains Pfam domain, PF00514: Armadillo/beta-catenin-like repeats and Pfam, PF04564: U-box domain	256	+	206	+	41	1717		2	Yes
At1g60950	2	identical to FERREDOXIN PRECURSOR GB:P16972 (SP|P16972) from (Arabidopsis thaliana)	763	+	71	-	683	2302	45	2
At1g60950	2	identical to FERREDOXIN PRECURSOR GB:P16972 (SP|P16972) from (Arabidopsis thaliana)	764	-	71	-	684	2302	45	2
At1g62560	2	"similar to flavin-containing monooxygenase GB:AAA21178 GI:349534 SP|P32417 from (Oryctolagus cuniculus); contains Pfam profile PF00743 Flavin-binding monooxygenase-like"	415	+	54	-	352	2525	89	4	Yes
At1g62560	2	"similar to flavin-containing monooxygenase GB:AAA21178 GI:349534 SP|P32417 from (Oryctolagus cuniculus); contains Pfam profile PF00743 Flavin-binding monooxygenase-like"	416	-	54	-	353	2525	89	4	Yes
At1g63710	3	similar to cytochrome P450 GB:O23066 (Arabidopsis thaliana)	858	+	723	-	126	3146	11	2
At1g63710	3	similar to cytochrome P450 GB:O23066 (Arabidopsis thaliana)	966	-	723	-	234	3146	11	2
At1g63710	3	similar to cytochrome P450 GB:O23066 (Arabidopsis thaliana)	966	-	858	+	99	3146	11	2
At1g64480	1	"identical to calcineurin B-like protein 8 (GI:15866276) (Arabidopsis thaliana); similar to CALCINEURIN B SUBUNIT GB:P25296 from (Saccharomyces cerevisiae)"	892	+	880	+	3	2255		2
At1g64940	1	similar to cytochrome p450 GI:438242 from (Solanum melongena)	575	-	101	-	465	1327		2
At1g64950	2	"similar to cytochrome P450 89A2 (CYPLXXXIX) (SP:Q42602) (Arabidopsis thaliana);similar to cytochrome P450 (GI:438242) (Solanum melongena)"	390	-	37	+	344	2236	26	2
At1g64950	2	"similar to cytochrome P450 89A2 (CYPLXXXIX) (SP:Q42602) (Arabidopsis thaliana);similar to cytochrome P450 (GI:438242) (Solanum melongena)"	390	-	38	-	343	2236	26	2
At1g65445	1	"similar to N-hydroxycinnamoyl/benzoyltransferase (GI:6469032) (Ipomoea batatas);similar to hydroxycinnamoyl transferase (GI:27475616) (Nicotiana tabacum)"	86	-	38	+	39	1240	61	4
At1g67855	2	hypothetical protein	124	-	60	+	55	26		3
At1g67855	2	hypothetical protein	124	-	61	-	54	26		3
At1g68170	1	similar to MtN21 GI:2598575 (root nodule development) from (Medicago truncatula)	853	+	697	-	147	3027	3	2
At1g68360	1	similar to zinc finger protein GI:790683 from (Arabidopsis thaliana)	252	+	229	+	14	4673		2
At1g68440	8	expressed protein	891	+	103	+	779	2588	82	2
At1g68440	8	expressed protein	892	-	103	+	780	2588	82	2
At1g68440	8	expressed protein	103	+	58	+	36	2588	82	4
At1g68440	8	expressed protein	103	+	59	-	35	2588	82	4
At1g68440	8	expressed protein	891	+	58	+	824	2588	82	4
At1g68440	8	expressed protein	891	+	59	-	823	2588	82	4
At1g68440	8	expressed protein	892	-	58	+	825	2588	82	4
At1g68440	8	expressed protein	892	-	59	-	824	2588	82	4
At1g69890	1	contains Pfam profile: PF04601 protein of unknown function (DUF569	898	-	521	-	368	117	77	3	Yes
At1g70210	1	nearly identical to SP|P42751 Cyclin delta-1 {Arabidopsis thaliana}	410	-	323	-	78	5496	118	2	Yes
At1g70650	9	contains Pfam domain, PF00641: Zn-finger in Ran binding protein and others	439	+	422	-	8	949	81	2
At1g70650	9	contains Pfam domain, PF00641: Zn-finger in Ran binding protein and others	463	+	422	-	32	949	81	2
At1g70650	9	contains Pfam domain, PF00641: Zn-finger in Ran binding protein and others	463	+	439	+	15	949	81	2
At1g70650	9	contains Pfam domain, PF00641: Zn-finger in Ran binding protein and others	464	-	422	-	33	949	81	2
At1g70650	9	contains Pfam domain, PF00641: Zn-finger in Ran binding protein and others	464	-	439	+	16	949	81	2
At1g70650	9	contains Pfam domain, PF00641: Zn-finger in Ran binding protein and others	923	-	422	-	492	949	81	2
At1g70650	9	contains Pfam domain, PF00641: Zn-finger in Ran binding protein and others	923	-	439	+	475	949	81	2
At1g70650	9	contains Pfam domain, PF00641: Zn-finger in Ran binding protein and others	923	-	463	+	451	949	81	2
At1g70650	9	contains Pfam domain, PF00641: Zn-finger in Ran binding protein and others	923	-	464	-	450	949	81	2
At1g72100	1	"low similarity to embryogenic gene (Betula pendula) GI:4539485; contains Pfam profile PF02987: Late embryogenesis abundant protein"	121	-	100	+	12	316	38	2
At1g72200	5	contains Pfam profile: PF00097: Zinc finger, C3HC4 type (RING finger)	808	+	624	-	175	77		3
At1g72200	5	contains Pfam profile: PF00097: Zinc finger, C3HC4 type (RING finger)	855	+	624	-	222	77		3
At1g72200	5	contains Pfam profile: PF00097: Zinc finger, C3HC4 type (RING finger)	855	+	808	+	38	77		3
At1g72200	5	contains Pfam profile: PF00097: Zinc finger, C3HC4 type (RING finger)	856	-	624	-	223	77		3
At1g72200	5	contains Pfam profile: PF00097: Zinc finger, C3HC4 type (RING finger)	856	-	808	+	39	77		3
At1g72510	1	expressed protein	926	+	511	-	406	4832		2	Yes
At1g72770	1	identical to protein phosphatase 2C (AtP2C-HA) GB:AJ003119 (Arabidopsis thaliana) (Plant Mol. Biol. 38 (5), 879-883 (1998))	558	+	123	+	426	1783		2	Yes
At1g73080	1	similar to receptor protein kinase GI:1389566 from (Arabidopsis thaliana)	575	-	276	+	290	797		2	Yes
At1g73920	1	similar to lipase GB:CAA74737 (SP|O46108) from (Drosophila melanogaster)	124	+	75	+	40	688	318	1	Yes
At1g74450	2	expressed protein	278	+	128	+	141	2104	228	4
At1g74450	2	expressed protein	279	-	128	+	142	2104	228	4
At1g75590	2	similar to auxin-induced protein TGSAUR22 (GI:10185820) (Tulipa gesneriana)	676	+	434	-	233	4717	54	2
At1g75590	2	similar to auxin-induced protein TGSAUR22 (GI:10185820) (Tulipa gesneriana)	677	-	434	-	234	4717	54	2
At1g76240	2	contains Pfam profile PF03087: Arabidopsis protein of unknown function	982	+	516	-	457	2432	53	2
At1g76240	2	contains Pfam profile PF03087: Arabidopsis protein of unknown function	983	-	516	-	458	2432	53	2
At1g76590	2	"similar to zinc-binding protein (Pisum sativum) GI:16117799; contains Pfam profile PF04640 : Protein of unknown function, DUF597"	523	+	116	+	398	1809	184	4
At1g76590	2	"similar to zinc-binding protein (Pisum sativum) GI:16117799; contains Pfam profile PF04640 : Protein of unknown function, DUF597"	524	-	116	+	399	1809	184	4
At1g77000	2	"similar to GP|21554029| F-box protein AtFBL5 from (Arabidopsis thaliana); similar to F-box protein FBL2 GI:6063090 from (Homo sapiens)"	621	+	609	+	3	5292	56	2	Yes
At1g77000	2	"similar to GP|21554029| F-box protein AtFBL5 from (Arabidopsis thaliana); similar to F-box protein FBL2 GI:6063090 from (Homo sapiens)"	622	-	609	+	4	5292	56	2	Yes
At1g77450	2	"contains Pfam PF02365: No apical meristem (NAM) domain; similar to GRAB1 protein GB:CAA09371, a novel member of the NAC domain family"	931	+	158	+	764	1568	75	2	Yes
At1g77450	2	"contains Pfam PF02365: No apical meristem (NAM) domain; similar to GRAB1 protein GB:CAA09371, a novel member of the NAC domain family"	931	+	159	-	763	1568	75	2	Yes
At1g78710	2	"similar to hypothetical protein GI:3201617 from (Arabidopsis thaliana); expression supported by MPSS"	522	+	71	+	442	1025		2
At1g78710	2	"similar to hypothetical protein GI:3201617 from (Arabidopsis thaliana); expression supported by MPSS"	523	-	71	+	443	1025		2
At1g79040	5	"identical to photosystem II 10 kDa polypeptide, chloroplast (precursor) SP:P27202 from (Arabidopsis thaliana); contains Pfam profile: PF04725 photosystem II 10 kDa polypeptide PsbR"	185	+	158	+	18	2447	67	2	Yes
At1g79040	5	"identical to photosystem II 10 kDa polypeptide, chloroplast (precursor) SP:P27202 from (Arabidopsis thaliana); contains Pfam profile: PF04725 photosystem II 10 kDa polypeptide PsbR"	158	+	50	+	99	2447	67	4	Yes
At1g79040	5	"identical to photosystem II 10 kDa polypeptide, chloroplast (precursor) SP:P27202 from (Arabidopsis thaliana); contains Pfam profile: PF04725 photosystem II 10 kDa polypeptide PsbR"	158	+	51	-	98	2447	67	4	Yes
At1g79040	5	"identical to photosystem II 10 kDa polypeptide, chloroplast (precursor) SP:P27202 from (Arabidopsis thaliana); contains Pfam profile: PF04725 photosystem II 10 kDa polypeptide PsbR"	185	+	50	+	126	2447	67	4	Yes
At1g79040	5	"identical to photosystem II 10 kDa polypeptide, chloroplast (precursor) SP:P27202 from (Arabidopsis thaliana); contains Pfam profile: PF04725 photosystem II 10 kDa polypeptide PsbR"	185	+	51	-	125	2447	67	4	Yes
At1g79110	2	expressed protein	882	+	692	+	181	4797		2
At1g79110	2	expressed protein	882	+	692	+	181	4797		2
At1g79310	1	"similar to latex-abundant protein (Hevea brasiliensis) gb:AAD13216; contains Pfam profile PF00656: ICE-like protease (caspase) p20 domain"	824	+	223	+	592	1176		2
At1g80840	1	similar to WRKY transcription factor GB:BAA87058 GI:6472585 from (Nicotiana tabacum)	916	-	189	+	718	7995	142	2
At2g01600	2	"contains Pfam PF01417: ENTH domain. ENTH (Epsin N-terminal homology) domain; similar to clathrin assembly protein AP180 (GI:6492344) (Xenopus laevis)"	572	+	531	+	32	1019	157	2	Yes
At2g01600	2	"contains Pfam PF01417: ENTH domain. ENTH (Epsin N-terminal homology) domain; similar to clathrin assembly protein AP180 (GI:6492344) (Xenopus laevis)"	572	+	532	-	31	1019	157	2	Yes
At2g01930	1	expressed protein	487	+	10	+	468	126		6	Yes
At2g03290	4	"similar to SP|P49755 Transmembrane protein Tmp21 precursor (21 kDa Transmembrane trafficking protein) {Homo sapiens}; contains Pfam profile PF01105: emp24/gp25L/p24 family"	991	+	275	+	707	1236	55	2
At2g03290	4	"similar to SP|P49755 Transmembrane protein Tmp21 precursor (21 kDa Transmembrane trafficking protein) {Homo sapiens}; contains Pfam profile PF01105: emp24/gp25L/p24 family"	991	+	276	-	706	1236	55	2
At2g03290	4	"similar to SP|P49755 Transmembrane protein Tmp21 precursor (21 kDa Transmembrane trafficking protein) {Homo sapiens}; contains Pfam profile PF01105: emp24/gp25L/p24 family"	992	-	275	+	708	1236	55	2
At2g03290	4	"similar to SP|P49755 Transmembrane protein Tmp21 precursor (21 kDa Transmembrane trafficking protein) {Homo sapiens}; contains Pfam profile PF01105: emp24/gp25L/p24 family"	992	-	276	-	707	1236	55	2
At2g04675	2	expressed protein	277	+	261	+	7	1399		2
At2g04675	2	expressed protein	277	+	262	-	6	1399		2
At2g05752	4	hypothetical protein	636	+	617	+	10	2446		2
At2g05752	4	hypothetical protein	636	+	618	-	9	2446		2
At2g05752	4	hypothetical protein	637	-	617	+	11	2446		2
At2g05752	4	hypothetical protein	637	-	618	-	10	2446		2
At2g05755	4	contains Pfam PF00892: Integral membrane protein domain	962	+	943	+	10	364	12	3
At2g05755	4	contains Pfam PF00892: Integral membrane protein domain	962	+	944	-	9	364	12	3
At2g05755	4	contains Pfam PF00892: Integral membrane protein domain	963	-	943	+	11	364	12	3
At2g05755	4	contains Pfam PF00892: Integral membrane protein domain	963	-	944	-	10	364	12	3
At2g15450	4	"similar to SP|P35339 Exopolygalacturonase precursor (EC 3.2.1.67) (Pectinase) (Galacturan 1,4-alpha-galacturonidase) {Zea mays}; contains Pfam profile PF00295: Glycosyl hydrolases family 28 (polygalacturonases)"	477	+	252	+	216	2705		2
At2g15450	4	"similar to SP|P35339 Exopolygalacturonase precursor (EC 3.2.1.67) (Pectinase) (Galacturan 1,4-alpha-galacturonidase) {Zea mays}; contains Pfam profile PF00295: Glycosyl hydrolases family 28 (polygalacturonases)"	477	+	253	-	215	2705		2
At2g15450	4	"similar to SP|P35339 Exopolygalacturonase precursor (EC 3.2.1.67) (Pectinase) (Galacturan 1,4-alpha-galacturonidase) {Zea mays}; contains Pfam profile PF00295: Glycosyl hydrolases family 28 (polygalacturonases)"	478	-	252	+	217	2705		2
At2g15450	4	"similar to SP|P35339 Exopolygalacturonase precursor (EC 3.2.1.67) (Pectinase) (Galacturan 1,4-alpha-galacturonidase) {Zea mays}; contains Pfam profile PF00295: Glycosyl hydrolases family 28 (polygalacturonases)"	478	-	253	-	216	2705		2
At2g15980	1	contains Pfam profile PF01535: PPR repeat	170	+	119	+	42	156		6
At2g17420	2	identical to SP|Q39242	708	+	499	+	200	669	12	6	Yes
At2g17420	2	identical to SP|Q39242	708	+	500	-	199	669	12	6	Yes
At2g17500	2	contains auxin efflux carrier domain, Pfam:PF03547	955	+	296	+	650	4635		2	Yes
At2g17500	2	contains auxin efflux carrier domain, Pfam:PF03547	956	-	296	+	651	4635		2	Yes
At2g17780	1	contains Pfam profile PF04749: Protein of unknown function, DUF614	958	-	324	+	625	1311		2
At2g18350	1	zinc finger homeobox family protein / ZF-HD homeobox family protein	789	+	143	-	637	1911	171	4
At2g18876	5	expressed protein	719	+	412	+	298	879		2
At2g18876	5	expressed protein	720	-	412	+	299	879		2
At2g18876	5	expressed protein	761	+	412	+	340	879		2
At2g18876	5	expressed protein	761	+	719	+	33	879		2
At2g18876	5	expressed protein	761	+	720	-	32	879		2
At2g19110	2	"similar to cadmium efflux pump protein from Geobacillus stearothermophilus (GI:16753175), cadmium resistance protein B from Staphylococcus aureus (GI:14020985); T20K24.13 has been merged with T20K24.12 per suggestion of Dr. Kristian Axelsen (axe@biobase.	576	-	476	+	91	3987		2
At2g19110	2	"similar to cadmium efflux pump protein from Geobacillus stearothermophilus (GI:16753175), cadmium resistance protein B from Staphylococcus aureus (GI:14020985); T20K24.13 has been merged with T20K24.12 per suggestion of Dr. Kristian Axelsen (axe@biobase.	576	-	477	-	90	3987		2
At2g19230	2	"similar to light repressible receptor protein kinase (Arabidopsis thaliana) gi|1321686|emb|CAA66376; contains leucine rich repeat (LRR) domains, Pfam:PF00560; contains protein kinase domain, Pfam:PF00069"	752	+	709	+	34	2597		2
At2g19230	2	"similar to light repressible receptor protein kinase (Arabidopsis thaliana) gi|1321686|emb|CAA66376; contains leucine rich repeat (LRR) domains, Pfam:PF00560; contains protein kinase domain, Pfam:PF00069"	752	+	710	-	33	2597		2
At2g19360	1	contains Pfam profile PF03080: Arabidopsis proteins of unknown function	814	-	706	-	99	1320		2
At2g20720	4	contains Pfam TIGR00756: pentatricopeptide repeat domain	116	+	78	+	29	2089		2
At2g20720	4	contains Pfam TIGR00756: pentatricopeptide repeat domain	116	+	79	-	28	2089		2
At2g20720	4	contains Pfam TIGR00756: pentatricopeptide repeat domain	117	-	78	+	30	2089		2
At2g20720	4	contains Pfam TIGR00756: pentatricopeptide repeat domain	117	-	79	-	29	2089		2
At2g21730	1	"similar to ELI3-2 (SP|Q02972), sinapyl alcohol dehydrogenase (Populus tremuloides) (gi:14279694); contains Pfam zinc-binding dehydrogenase domain PF00107"	556	-	323	-	224	3251		2
At2g23550	2	"similar to ethylene-induced esterase (Citrus sinensis) GI:14279437, polyneuridine aldehyde esterase (Rauvolfia serpentina) GI:6651393; contains Pfam profile PF00561: hydrolase, alpha/beta fold family"	932	-	914	+	9	1400	10	2
At2g23550	2	"similar to ethylene-induced esterase (Citrus sinensis) GI:14279437, polyneuridine aldehyde esterase (Rauvolfia serpentina) GI:6651393; contains Pfam profile PF00561: hydrolase, alpha/beta fold family"	932	-	915	-	8	1400	10	2
At2g25480	2	expressed protein	52	-	24	+	19	981		2
At2g25480	2	expressed protein	52	-	25	-	18	981		2
At2g27090	3	contains Pfam domains, PF04782: Protein of unknown function (DUF632) and PF04783: Protein of unknown function (DUF630)	492	+	313	+	170	6072		2	Yes
At2g27090	3	contains Pfam domains, PF04782: Protein of unknown function (DUF632) and PF04783: Protein of unknown function (DUF630)	655	+	313	+	333	6072		2	Yes
At2g27090	3	contains Pfam domains, PF04782: Protein of unknown function (DUF632) and PF04783: Protein of unknown function (DUF630)	655	+	492	+	154	6072		2	Yes
At2g27280	1	hypothetical protein	723	+	77	-	637	617		6
At2g28760	2	"similar to UDP-glucuronic acid decarboxylase Uxs1p from Filobasidiella neoformans GI:14318327; contains Pfam profile PF01370 NAD dependent epimerase/dehydratase family"	511	+	359	-	143	1731		2	Yes
At2g28760	2	"similar to UDP-glucuronic acid decarboxylase Uxs1p from Filobasidiella neoformans GI:14318327; contains Pfam profile PF01370 NAD dependent epimerase/dehydratase family"	512	-	359	-	144	1731		2	Yes
At2g29490	2	similar to glutathione S-transferase 103-1A (Arabidopsis thaliana) SWISS-PROT:P46421	384	-	369	+	6	246	113	3	Yes
At2g29490	2	similar to glutathione S-transferase 103-1A (Arabidopsis thaliana) SWISS-PROT:P46421	384	-	370	-	5	246	113	3	Yes
At2g31310	2	identical to SP|Q9SJW5| LOB domain protein 14 {Arabidopsis thaliana}	343	-	161	+	173	1520		2
At2g31310	2	identical to SP|Q9SJW5| LOB domain protein 14 {Arabidopsis thaliana}	343	-	162	-	172	1520		2
At2g36835	1	expressed protein	717	+	697	-	11	3032	119	2
At2g36970	9	contains Pfam profile: PF00201 UDP-glucoronosyl and UDP-glucosyl transferase	739	+	146	-	584	1528	44	2
At2g36970	9	contains Pfam profile: PF00201 UDP-glucoronosyl and UDP-glucosyl transferase	740	-	146	-	585	1528	44	2
At2g36970	9	contains Pfam profile: PF00201 UDP-glucoronosyl and UDP-glucosyl transferase	849	+	146	-	694	1528	44	2
At2g36970	9	contains Pfam profile: PF00201 UDP-glucoronosyl and UDP-glucosyl transferase	849	+	739	+	101	1528	44	2
At2g36970	9	contains Pfam profile: PF00201 UDP-glucoronosyl and UDP-glucosyl transferase	849	+	740	-	100	1528	44	2
At2g36970	9	contains Pfam profile: PF00201 UDP-glucoronosyl and UDP-glucosyl transferase	146	-	22	+	115	1528	44	4
At2g36970	9	contains Pfam profile: PF00201 UDP-glucoronosyl and UDP-glucosyl transferase	739	+	22	+	708	1528	44	4
At2g36970	9	contains Pfam profile: PF00201 UDP-glucoronosyl and UDP-glucosyl transferase	740	-	22	+	709	1528	44	4
At2g36970	9	contains Pfam profile: PF00201 UDP-glucoronosyl and UDP-glucosyl transferase	849	+	22	+	818	1528	44	4
At2g39520	1	hypothetical protein	529	-	307	+	213	3680		2
At2g40970	2	contains Pfam profile: PF00249 myb-like DNA-binding domain	129	+	52	-	68	100		6	Yes
At2g40970	2	contains Pfam profile: PF00249 myb-like DNA-binding domain	130	-	52	-	69	100		6	Yes
At2g43610	1	"similar to chitinase GI:17799 from (Brassica napus); contains Pfam profiles PF00182: Chitinase class I, PF00187: Chitin recognition protein"	279	-	44	+	226	821	40	2	Yes
At2g44110	1	"identical to MLO-like protein 15 (AtMlo15) SP:O80580 from (Arabidopsis thaliana); similar to MLO protein SWISS-PROT:P93766, NCBI_gi:1877221 (Hordeum vulgare)(Barley)"	982	-	586	+	387	245	13	3	Yes
At2g44280	2	expressed protein	720	+	86	-	625	1805		2
At2g44280	2	expressed protein	721	-	86	-	626	1805		2
At2g44680	4	similar to casein kinase II beta-3 chain (CK II) (Arabidopsis thaliana) SWISS-PROT:O81275	436	+	157	+	270	485	191	4
At2g44680	4	similar to casein kinase II beta-3 chain (CK II) (Arabidopsis thaliana) SWISS-PROT:O81275	436	+	158	-	269	485	191	4
At2g44680	4	similar to casein kinase II beta-3 chain (CK II) (Arabidopsis thaliana) SWISS-PROT:O81275	437	-	157	+	271	485	191	4
At2g44680	4	similar to casein kinase II beta-3 chain (CK II) (Arabidopsis thaliana) SWISS-PROT:O81275	437	-	158	-	270	485	191	4
At2g45810	1	DEAD/DEAH box helicase, putative	702	+	73	-	620	480	237	5
At2g47920	1	similar to kinase interacting protein 1 (GI:13936326) (Petunia integrifolia)	889	-	64	-	816	7		3
At3g04260	1	contains Pfam domain PF02037: SAP domain	491	+	21	-	461	194		6
At3g04280	1	contains Pfam profile: PF00072 response regulator receiver domain	537	-	165	+	363	1863		2
At3g05090	2	"contains seven G-protein beta WD-40 repeats; similar to uncharacterized KIAA1449 protein (gi:7959157) (Homo sapiens)"	766	+	754	+	3	155		3
At3g05090	2	"contains seven G-protein beta WD-40 repeats; similar to uncharacterized KIAA1449 protein (gi:7959157) (Homo sapiens)"	767	-	754	+	4	155		3
At3g06570	2	contains F-box domain Pfam:PF00646 and Kelch motif Pfam:PF01344	711	-	427	+	275	270	12	3
At3g06570	2	contains F-box domain Pfam:PF00646 and Kelch motif Pfam:PF01344	711	-	428	-	274	270	12	3
At3g06880	4	similar to PAK/PLC-interacting protein 1 (GI:4211689) {Homo sapiens}	76	+	57	+	10	895		2	Yes
At3g06880	4	similar to PAK/PLC-interacting protein 1 (GI:4211689) {Homo sapiens}	76	+	58	-	9	895		2	Yes
At3g06880	4	similar to PAK/PLC-interacting protein 1 (GI:4211689) {Homo sapiens}	77	-	57	+	11	895		2	Yes
At3g06880	4	similar to PAK/PLC-interacting protein 1 (GI:4211689) {Homo sapiens}	77	-	58	-	10	895		2	Yes
At3g07290	4	contains Pfam profile: PF01535: PPR repeat	583	+	87	+	487	524		6
At3g07290	4	contains Pfam profile: PF01535: PPR repeat	583	+	88	-	486	524		6
At3g07290	4	contains Pfam profile: PF01535: PPR repeat	584	-	87	+	488	524		6
At3g07290	4	contains Pfam profile: PF01535: PPR repeat	584	-	88	-	487	524		6
At3g09550	1	contains ankyrin repeat domains, Pfam:PF00023	517	-	439	-	69	1233	264	2
At3g10610	1	similar to 40S ribosomal protein S17 GB:AAD50774 (Lycopersicon esculentum)	597	+	275	+	313	1873		2
At3g11420	1	"similar to hypothetical protein GB:AAC23643 (Arabidopsis thaliana) + weak similarity to Fringe (Schistocerca gregaria)(GI:6573138);Fringe encodes an extracellular protein that regulates Notch signalling."	902	+	856	+	37	5684	359	2	Yes
At3g12100	1	member of the cation diffusion facilitator (CDF) family, or cation efflux (CE) family, PMID:11500563	560	-	247	+	304	882	49	2	Yes
At3g12560	5	similar to telomeric DNA-binding protein 1 (Arabidopsis thaliana) gi|13641340|gb|AAK31590	860	+	672	+	179	611		3
At3g12560	5	similar to telomeric DNA-binding protein 1 (Arabidopsis thaliana) gi|13641340|gb|AAK31590	672	+	508	+	155	611		6
At3g12560	5	similar to telomeric DNA-binding protein 1 (Arabidopsis thaliana) gi|13641340|gb|AAK31590	672	+	509	-	154	611		6
At3g12560	5	similar to telomeric DNA-binding protein 1 (Arabidopsis thaliana) gi|13641340|gb|AAK31590	860	+	508	+	343	611		6
At3g12560	5	similar to telomeric DNA-binding protein 1 (Arabidopsis thaliana) gi|13641340|gb|AAK31590	860	+	509	-	342	611		6
At3g12810	2	"similar to transcriptional activator SRCAP (Homo sapiens) GI:5106572; contains Pfam profiles PF00271: Helicase conserved C-terminal domain, PF00176: SNF2 family N-terminal domain"	495	+	314	-	172	790	57	2
At3g12810	2	"similar to transcriptional activator SRCAP (Homo sapiens) GI:5106572; contains Pfam profiles PF00271: Helicase conserved C-terminal domain, PF00176: SNF2 family N-terminal domain"	496	-	314	-	173	790	57	2
At3g13674	1	expressed protein	870	+	584	+	277	398		3
At3g13677	1	"; expression supported by MPSS"	927	-	641	-	277	414		3
At3g14020	2	contains Pfam profile: PF02045 CCAAT-binding transcription factor (CBF-B/NF-YA) subunit B	864	+	406	-	449	1997		2
At3g14020	2	contains Pfam profile: PF02045 CCAAT-binding transcription factor (CBF-B/NF-YA) subunit B	865	-	406	-	450	1997		2
At3g14200	2	"low similarity to SP|O75190|DJB6_HUMAN DnaJ homolog subfamily B member 6 (Heat shock protein J2) {Homo sapiens}; contains Pfam profile PF00226 DnaJ domain"	920	+	205	+	706	604	292	5
At3g14200	2	"low similarity to SP|O75190|DJB6_HUMAN DnaJ homolog subfamily B member 6 (Heat shock protein J2) {Homo sapiens}; contains Pfam profile PF00226 DnaJ domain"	921	-	205	+	707	604	292	5
At3g14310	1	"contains Pfam profiles: PF01095 pectinesterase, PF04043 plant invertase/pectin methylesterase inhibitor ;similar to pectin methylesterase GB:Q42534 from (Arabidopsis thaliana)"	532	+	453	+	70	2003	24	2	Yes
At3g16580	3	contains F-box domain Pfam:PF00646	895	+	584	-	302	1961	21	2
At3g16580	3	contains F-box domain Pfam:PF00646	927	-	584	-	334	1961	21	2
At3g16580	3	contains F-box domain Pfam:PF00646	927	-	895	+	23	1961	21	2
At3g16620	2	similar to chloroplast protein import component Toc159 (Pisum sativum) GI:8489806, chloroplast outer envelope protein 86 (Pisum sativum) GI:599958, GTP-binding protein (Pisum sativum) GI:576509	728	+	672	+	47	133		3
At3g16620	2	similar to chloroplast protein import component Toc159 (Pisum sativum) GI:8489806, chloroplast outer envelope protein 86 (Pisum sativum) GI:599958, GTP-binding protein (Pisum sativum) GI:576509	729	-	672	+	48	133		3
At3g16880	1	"contains weak hit to Pfam PF00646: F-box domain; contains weak hit to TIGRFAM TIGR01640: F-box protein interaction domain"	992	+	289	+	694	2078		2
At3g17460	1	contains Pfam domain, PF00628: PHD-finger	169	-	98	+	62	830		2
At3g18500	1	contains weak similarity to Nocturnin (CCR4 protein homolog) (Swiss-Prot:O35710) (Mus musculus)	182	+	108	+	65	1833	6	2
At3g19490	4	"similar to NhaD (Vibrio parahaemolyticus) gi|3123728|dbj|BAA25994; Na+/H+ aniporter (NhaD) family member, PMID:11500563"	235	+	10	+	216	3101	134	4
At3g19490	4	"similar to NhaD (Vibrio parahaemolyticus) gi|3123728|dbj|BAA25994; Na+/H+ aniporter (NhaD) family member, PMID:11500563"	235	+	11	-	215	3101	134	4
At3g19490	4	"similar to NhaD (Vibrio parahaemolyticus) gi|3123728|dbj|BAA25994; Na+/H+ aniporter (NhaD) family member, PMID:11500563"	236	-	10	+	217	3101	134	4
At3g19490	4	"similar to NhaD (Vibrio parahaemolyticus) gi|3123728|dbj|BAA25994; Na+/H+ aniporter (NhaD) family member, PMID:11500563"	236	-	11	-	216	3101	134	4
At3g19970	1	expressed protein	96	-	45	-	42	1681		2
At3g20720	2	expressed protein	636	+	619	+	8	908	190	2
At3g20720	2	expressed protein	636	+	620	-	7	908	190	2
At3g20930	2	contains Pfam profile: PF00076 RNA recognition motif	54	+	19	+	26	973	14	2
At3g20930	2	contains Pfam profile: PF00076 RNA recognition motif	54	+	20	-	25	973	14	2
At3g21240	1	identical to SP|Q9S725 4-coumarate--CoA ligase 2 (EC 6.2.1.12) (4CL 2) (4-coumaroyl-CoA synthase 2) {Arabidopsis thaliana}	414	+	246	+	159	2275	65	2	Yes
At3g21300	1	contains TIGRfam TIGR00479: RNA methyltransferase, TrmA family	827	-	766	+	52	4503	32	2
At3g21510	2	identical to ATHP3 (Arabidopsis thaliana) GI:4156245	640	-	379	+	252	1601	60	2
At3g21510	2	identical to ATHP3 (Arabidopsis thaliana) GI:4156245	640	-	380	-	251	1601	60	2
At3g22750	1	similar to protein kinase ATMRK1 (Arabidopsis thaliana) gi|2351097|dbj|BAA22079	766	+	175	-	582	1406	807	1
At3g24010	2	contains Pfam profile: PF00628 PHD-finger	638	+	69	-	560	211	34	6
At3g24010	2	contains Pfam profile: PF00628 PHD-finger	639	-	69	-	561	211	34	6
At3g24515	4	"similar to Ubiquitin-conjugating enzyme E2 (Ubiquitin-protein ligase) (Ubiquitin carrier protein) from {Xenopus laevis} SP|P51669, {Schizosaccharomyces pombe} SP|P46595, {Caenorhabditis elegans} SP|P35129; contains Pfam profile PF00179: Ubiquitin-conjuga	540	+	502	+	29	1763	72	2
At3g24515	4	"similar to Ubiquitin-conjugating enzyme E2 (Ubiquitin-protein ligase) (Ubiquitin carrier protein) from {Xenopus laevis} SP|P51669, {Schizosaccharomyces pombe} SP|P46595, {Caenorhabditis elegans} SP|P35129; contains Pfam profile PF00179: Ubiquitin-conjuga	540	+	503	-	28	1763	72	2
At3g24515	4	"similar to Ubiquitin-conjugating enzyme E2 (Ubiquitin-protein ligase) (Ubiquitin carrier protein) from {Xenopus laevis} SP|P51669, {Schizosaccharomyces pombe} SP|P46595, {Caenorhabditis elegans} SP|P35129; contains Pfam profile PF00179: Ubiquitin-conjuga	541	-	502	+	30	1763	72	2
At3g24515	4	"similar to Ubiquitin-conjugating enzyme E2 (Ubiquitin-protein ligase) (Ubiquitin carrier protein) from {Xenopus laevis} SP|P51669, {Schizosaccharomyces pombe} SP|P46595, {Caenorhabditis elegans} SP|P35129; contains Pfam profile PF00179: Ubiquitin-conjuga	541	-	503	-	29	1763	72	2
At3g24550	12	contains Pfam domain PF00069: Protein kinase domain	846	+	652	+	185	4636	153	2
At3g24550	12	contains Pfam domain PF00069: Protein kinase domain	846	+	653	-	184	4636	153	2
At3g24550	12	contains Pfam domain PF00069: Protein kinase domain	847	-	652	+	186	4636	153	2
At3g24550	12	contains Pfam domain PF00069: Protein kinase domain	847	-	653	-	185	4636	153	2
At3g24550	12	contains Pfam domain PF00069: Protein kinase domain	652	+	109	+	534	4636	153	4
At3g24550	12	contains Pfam domain PF00069: Protein kinase domain	652	+	110	-	533	4636	153	4
At3g24550	12	contains Pfam domain PF00069: Protein kinase domain	653	-	109	+	535	4636	153	4
At3g24550	12	contains Pfam domain PF00069: Protein kinase domain	653	-	110	-	534	4636	153	4
At3g24550	12	contains Pfam domain PF00069: Protein kinase domain	846	+	109	+	728	4636	153	4
At3g24550	12	contains Pfam domain PF00069: Protein kinase domain	846	+	110	-	727	4636	153	4
At3g24550	12	contains Pfam domain PF00069: Protein kinase domain	847	-	109	+	729	4636	153	4
At3g24550	12	contains Pfam domain PF00069: Protein kinase domain	847	-	110	-	728	4636	153	4
At3g25060	1	contains INTERPRO:IPR002885 PPR repeats	375	-	204	-	162	105		3
At3g26590	1	"similar to ripening regulated protein DDTFR18 (Lycopersicon esculentum) GI:12231296; contains Pfam profile: PF01554 uncharacterized membrane protein family"	894	-	645	-	240	1156	56	2	Yes
At3g26990	1	contains Pfam domain, PF04818: Protein of unknown function, DUF618	836	-	494	+	333	224		3
At3g28310	2	similar to At14a (TIGR_Ath1:At3g28290, TIGR_Ath1:At3g28300) (Arabidopsis thaliana)	852	+	12	+	831	9405		2
At3g28310	2	similar to At14a (TIGR_Ath1:At3g28290, TIGR_Ath1:At3g28300) (Arabidopsis thaliana)	853	-	12	+	832	9405		2
At3g30260	1	"similar to GB:Q38876 from (Arabidopsis thaliana) (Plant Cell 7 (11), 1763-1771 (1995)); contains Pfam profile PF00319: SRF-type transcription factor (DNA-binding and dimerisation domain)"	637	+	34	+	594	17686		2
At3g44170	1	hypothetical protein	896	-	332	+	555	2920		2
At3g46060	2	"identical to SP|P28186 Ras-related protein ARA-3 {Arabidopsis thaliana}; contains Pfam profile: PF00071 Ras family"	779	+	749	+	21	406		3
At3g46060	2	"identical to SP|P28186 Ras-related protein ARA-3 {Arabidopsis thaliana}; contains Pfam profile: PF00071 Ras family"	779	+	750	-	20	406		3
At3g46450	2	"contains Pfam PF00650 : CRAL/TRIO domain; similar to polyphosphoinositide binding protein Ssh1p (GI:|2739044) {Glycine max}"	834	+	757	-	68	1112		2
At3g46450	2	"contains Pfam PF00650 : CRAL/TRIO domain; similar to polyphosphoinositide binding protein Ssh1p (GI:|2739044) {Glycine max}"	835	-	757	-	69	1112		2
At3g47070	4	expressed protein	477	+	442	+	26	98		3
At3g47070	4	expressed protein	477	+	443	-	25	98		3
At3g47070	4	expressed protein	478	-	442	+	27	98		3
At3g47070	4	expressed protein	478	-	443	-	26	98		3
At3g48090	4	"identical to disease resistance protein/lipase homolog EDS1 GI:4454567; contains Pfam profile PF01764: Lipase"	984	+	335	+	640	183		3	Yes
At3g48090	4	"identical to disease resistance protein/lipase homolog EDS1 GI:4454567; contains Pfam profile PF01764: Lipase"	984	+	336	-	639	183		3	Yes
At3g48090	4	"identical to disease resistance protein/lipase homolog EDS1 GI:4454567; contains Pfam profile PF01764: Lipase"	985	-	335	+	641	183		3	Yes
At3g48090	4	"identical to disease resistance protein/lipase homolog EDS1 GI:4454567; contains Pfam profile PF01764: Lipase"	985	-	336	-	640	183		3	Yes
At3g49460	2	contains weak similarity to Swiss-Prot:52855 60S acidic ribosomal protein P1 (L12) (Zea mays)	751	+	615	-	127	1852		2
At3g49460	2	contains weak similarity to Swiss-Prot:52855 60S acidic ribosomal protein P1 (L12) (Zea mays)	752	-	615	-	128	1852		2
At3g50740	1	contains Pfam profile: PF00201 UDP-glucoronosyl and UDP-glucosyl transferase	591	+	450	+	132	2023	73	2	Yes
At3g51310	2	"similar to vacuolar protein sorting 35 (Mus musculus) GI:11875394; contains Pfam profile PF03635: Vacuolar protein sorting-associated protein 35"	808	+	680	-	119	171		3
At3g51310	2	"similar to vacuolar protein sorting 35 (Mus musculus) GI:11875394; contains Pfam profile PF03635: Vacuolar protein sorting-associated protein 35"	809	-	680	-	120	171		3
At3g52010	2	"similar to SP|P52711 Serine carboxypeptidase II-3 precursor (EC 3.4.16.6) Hordeum vulgare; contains Pfam profile PF0450 serine carboxypeptidase"	667	+	184	-	474	1541		2
At3g52010	2	"similar to SP|P52711 Serine carboxypeptidase II-3 precursor (EC 3.4.16.6) Hordeum vulgare; contains Pfam profile PF0450 serine carboxypeptidase"	668	-	184	-	475	1541		2
At3g53380	1	contains Pfam domains, PF00069: Protein kinase domain, PF00138: Legume lectins alpha domain, and PF00139: Legume lectins beta domain	693	-	386	-	298	250		3
At3g54280	1	"similar to SP|O14981 TBP-associated factor 172 (TAF-172) (TAF(II)170) {Homo sapiens}; contains PFam profiles PF00271: Helicase conserved C-terminal domain, PF00176: SNF2 family N-terminal domain"	670	+	291	-	370	2625		2
At3g54320	1	similar to ovule development protein aintegumenta (GI:1209099) (Arabidopsis thaliana)	537	-	124	+	404	1822		2
At3g55450	1	similar to protein kinase APK1B (Arabidopsis thaliana) SWISS-PROT:P46573	935	+	399	+	527	1448	120	2
At3g55540	1	contains similarity to Swiss-Prot:Q9P926 nuclear transport factor 2 (NTF-2) (Candida albicans)	743	-	662	-	72	644		3
At3g55690	1	predicted proteins, Arabidopsis thaliana	423	+	129	+	285	656	63	2
At3g57120	2	contains eukaryotic protein kinase domain, INTERPRO:IPR000719	889	+	151	-	729	3570	194	4
At3g57120	2	contains eukaryotic protein kinase domain, INTERPRO:IPR000719	890	-	151	-	730	3570	194	4
At3g57360	1	expressed protein	885	-	674	-	202	265		3
At3g58720	1	contains Pfam profile: PF00097 zinc finger, C3HC4 type (RING finger)	599	-	65	+	525	3966		2
At3g58750	4	"strong similarity to SP|P49299 Citrate synthase, glyoxysomal precursor {Cucurbita maxima}; contains Pfam profile PF00285: Citrate synthase"	896	+	779	+	108	523	232	3	Yes
At3g58750	4	"strong similarity to SP|P49299 Citrate synthase, glyoxysomal precursor {Cucurbita maxima}; contains Pfam profile PF00285: Citrate synthase"	896	+	780	-	107	523	232	3	Yes
At3g58750	4	"strong similarity to SP|P49299 Citrate synthase, glyoxysomal precursor {Cucurbita maxima}; contains Pfam profile PF00285: Citrate synthase"	897	-	779	+	109	523	232	3	Yes
At3g58750	4	"strong similarity to SP|P49299 Citrate synthase, glyoxysomal precursor {Cucurbita maxima}; contains Pfam profile PF00285: Citrate synthase"	897	-	780	-	108	523	232	3	Yes
At3g61770	1	contains Pfam domain, PF02681: Uncharacterized BCR, COG1963	919	+	902	+	8	389	92	3
At3g61780	1	"; expression supported by MPSS"	957	+	787	-	161	1408		2
At3g62930	1	contains glutaredoxin domain, INTERPRO:IPR002109	675	-	622	+	44	244		3
At3g63200	1	"low similarity to patatin-like latex protein allergen Hev b 7 - Hevea brasiliensis, EMBL:AF113546; contains patatin domain PF01734"	348	+	187	+	152	1132	238	4	Yes
At3g63240	4	"similar to inositol polyphosphate 5-phosphatase I (GI:10444261) and II (GI:10444263) (Arabidopsis thaliana); contains Pfam profile PF03372: Endonuclease/Exonuclease/phosphatase family"	462	+	247	+	206	3761	716	1
At3g63240	4	"similar to inositol polyphosphate 5-phosphatase I (GI:10444261) and II (GI:10444263) (Arabidopsis thaliana); contains Pfam profile PF03372: Endonuclease/Exonuclease/phosphatase family"	462	+	248	-	205	3761	716	1
At3g63240	4	"similar to inositol polyphosphate 5-phosphatase I (GI:10444261) and II (GI:10444263) (Arabidopsis thaliana); contains Pfam profile PF03372: Endonuclease/Exonuclease/phosphatase family"	463	-	247	+	207	3761	716	1
At3g63240	4	"similar to inositol polyphosphate 5-phosphatase I (GI:10444261) and II (GI:10444263) (Arabidopsis thaliana); contains Pfam profile PF03372: Endonuclease/Exonuclease/phosphatase family"	463	-	248	-	206	3761	716	1
At4g00238	2	"contains Pfam PF04504: Protein of unknown function, DUF573; similar to storekeeper protein GI:14268476 (Solanum tuberosum)"	955	+	870	+	76	72		3
At4g00238	2	"contains Pfam PF04504: Protein of unknown function, DUF573; similar to storekeeper protein GI:14268476 (Solanum tuberosum)"	956	-	870	+	77	72		3
At4g00650	2	identical to Swiss-Prot:Q9FDW0 FRIGIDA protein (Arabidopsis thaliana)	781	+	740	+	32	1236		2
At4g00650	2	identical to Swiss-Prot:Q9FDW0 FRIGIDA protein (Arabidopsis thaliana)	781	+	741	-	31	1236		2
At4g00850	2	"low similarity to synovial sarcoma associated SS18-delta (Mus musculus) GI:17978535; contains Pfam profile PF05030: SSXT protein (N-terminal region)"	648	+	378	+	261	923	107	2
At4g00850	2	"low similarity to synovial sarcoma associated SS18-delta (Mus musculus) GI:17978535; contains Pfam profile PF05030: SSXT protein (N-terminal region)"	649	-	378	+	262	923	107	2
At4g01690	1	identical to SP|P55826	414	+	30	-	375	12320	37	4
At4g03156	2	contains weak similarity to Swiss-Prot:Q96283 ras-related protein Rab11A (Arabidopsis thaliana)	441	+	47	+	385	413		6
At4g03156	2	contains weak similarity to Swiss-Prot:Q96283 ras-related protein Rab11A (Arabidopsis thaliana)	441	+	48	-	384	413		6
At4g06526	1	hypothetical protein	459	-	137	-	313	1757		2
At4g06744	1	"similar to leucine-rich repeat/extensin 1 (GI:13809918) {Arabidopsis thaliana}; contains Pfam PF00560: Leucine Rich Repeat domains"	868	-	550	-	309	19062	221	2
At4g07450	2	includes At2g05890, At4g07450, At3g30630, At3g43100, At2g09960, At3g30550, At1g39430, At2g10460, At4g03640, At5g35250	661	+	520	-	132	867		2
At4g07450	2	includes At2g05890, At4g07450, At3g30630, At3g43100, At2g09960, At3g30550, At1g39430, At2g10460, At4g03640, At5g35250	662	-	520	-	133	867		2
At4g07530	1	hypothetical protein	956	+	60	+	887	967		2
At4g08130	2	hypothetical protein	809	+	519	+	281	1075		2
At4g08130	2	hypothetical protein	809	+	520	-	280	1075		2
At4g08200	1	hypothetical protein	936	-	278	+	649	6622		2
At4g08240	2	expressed protein	820	+	39	-	772	5034	38	2
At4g08240	2	expressed protein	821	-	39	-	773	5034	38	2
At4g10200	1	low similarity to transposase (Ipomoea purpurea) AB004906 GI:4063770	842	+	768	+	65	1140		2
At4g11160	2	similar to SP|P46198|IF2M_BOVIN Translation initiation factor IF-2, mitochondrial precursor (IF-2Mt) (IF-2(Mt)) {Bos taurus}	744	+	465	-	270	1687	227	2
At4g11160	2	similar to SP|P46198|IF2M_BOVIN Translation initiation factor IF-2, mitochondrial precursor (IF-2Mt) (IF-2(Mt)) {Bos taurus}	745	-	465	-	271	1687	227	2
At4g11310	2	contains similarity to cysteine proteinase RD21A (thiol protease) GI:435619, SP:P43297 from (Arabidopsis thaliana)	353	+	147	+	197	10009	43	2
At4g11310	2	contains similarity to cysteine proteinase RD21A (thiol protease) GI:435619, SP:P43297 from (Arabidopsis thaliana)	354	-	147	+	198	10009	43	2
At4g12140	1	"low similarity to RING-H2 finger proteins RHG1a (Arabidopsis thaliana) GI:3822225, RHY1a (Arabidopsis thaliana) GI:3790593; contains Pfam profile PF00097: Zinc finger, C3HC4 type (RING finger)"	971	-	940	+	22	269		3
At4g12370	2	hypothetical protein	292	+	257	+	26	2867		2
At4g12370	2	hypothetical protein	292	+	258	-	25	2867		2
At4g12610	10	"low similarity to SP|Q05913 Transcription initiation factor IIF, alpha subunit (TFIIF-alpha) (Transcription factor 5, large chain) (TF5A) {Drosophila melanogaster}; contains Pfam profile PF05793: Transcription initiation factor IIF, alpha subunit (TFIIF-	431	-	263	-	159	488		2
At4g12610	10	"low similarity to SP|Q05913 Transcription initiation factor IIF, alpha subunit (TFIIF-alpha) (Transcription factor 5, large chain) (TF5A) {Drosophila melanogaster}; contains Pfam profile PF05793: Transcription initiation factor IIF, alpha subunit (TFIIF-	851	-	767	-	75	488		3
At4g12610	10	"low similarity to SP|Q05913 Transcription initiation factor IIF, alpha subunit (TFIIF-alpha) (Transcription factor 5, large chain) (TF5A) {Drosophila melanogaster}; contains Pfam profile PF05793: Transcription initiation factor IIF, alpha subunit (TFIIF-	935	-	767	-	159	488		3
At4g12610	10	"low similarity to SP|Q05913 Transcription initiation factor IIF, alpha subunit (TFIIF-alpha) (Transcription factor 5, large chain) (TF5A) {Drosophila melanogaster}; contains Pfam profile PF05793: Transcription initiation factor IIF, alpha subunit (TFIIF-	935	-	851	-	75	488		3
At4g12610	10	"low similarity to SP|Q05913 Transcription initiation factor IIF, alpha subunit (TFIIF-alpha) (Transcription factor 5, large chain) (TF5A) {Drosophila melanogaster}; contains Pfam profile PF05793: Transcription initiation factor IIF, alpha subunit (TFIIF-	767	-	263	-	495	488		6
At4g12610	10	"low similarity to SP|Q05913 Transcription initiation factor IIF, alpha subunit (TFIIF-alpha) (Transcription factor 5, large chain) (TF5A) {Drosophila melanogaster}; contains Pfam profile PF05793: Transcription initiation factor IIF, alpha subunit (TFIIF-	767	-	431	-	327	488		6
At4g12610	10	"low similarity to SP|Q05913 Transcription initiation factor IIF, alpha subunit (TFIIF-alpha) (Transcription factor 5, large chain) (TF5A) {Drosophila melanogaster}; contains Pfam profile PF05793: Transcription initiation factor IIF, alpha subunit (TFIIF-	851	-	263	-	579	488		6
At4g12610	10	"low similarity to SP|Q05913 Transcription initiation factor IIF, alpha subunit (TFIIF-alpha) (Transcription factor 5, large chain) (TF5A) {Drosophila melanogaster}; contains Pfam profile PF05793: Transcription initiation factor IIF, alpha subunit (TFIIF-	851	-	431	-	411	488		6
At4g12610	10	"low similarity to SP|Q05913 Transcription initiation factor IIF, alpha subunit (TFIIF-alpha) (Transcription factor 5, large chain) (TF5A) {Drosophila melanogaster}; contains Pfam profile PF05793: Transcription initiation factor IIF, alpha subunit (TFIIF-	935	-	263	-	663	488		6
At4g12610	10	"low similarity to SP|Q05913 Transcription initiation factor IIF, alpha subunit (TFIIF-alpha) (Transcription factor 5, large chain) (TF5A) {Drosophila melanogaster}; contains Pfam profile PF05793: Transcription initiation factor IIF, alpha subunit (TFIIF-	935	-	431	-	495	488		6
At4g12735	1	expressed protein	559	-	498	+	52	839	49	2
At4g13750	1	expressed protein	694	+	48	-	637	1581		2
At4g14380	2	expressed protein	378	-	278	+	91	2507	44	2
At4g14380	2	expressed protein	378	-	279	-	90	2507	44	2
At4g14455	5	identical to Bet1/Sft1-like SNARE BS14b (GP|14029182) {Arabidopsis thaliana}	375	-	312	-	54	281	142	3
At4g14455	5	identical to Bet1/Sft1-like SNARE BS14b (GP|14029182) {Arabidopsis thaliana}	312	-	117	+	186	281	142	5
At4g14455	5	identical to Bet1/Sft1-like SNARE BS14b (GP|14029182) {Arabidopsis thaliana}	312	-	118	-	185	281	142	5
At4g14455	5	identical to Bet1/Sft1-like SNARE BS14b (GP|14029182) {Arabidopsis thaliana}	375	-	117	+	249	281	142	5
At4g14455	5	identical to Bet1/Sft1-like SNARE BS14b (GP|14029182) {Arabidopsis thaliana}	375	-	118	-	248	281	142	5
At4g16140	1	contains proline-rich extensin domains, INTERPRO:IPR002965	910	-	739	-	162	1107		2
At4g16950	5	"domain signature TIR-NBS-LRR exists, suggestive of a disease resistance protein.; closest homolog in Col-0 to RPP5 of clutivar Landsberg erecta."	755	+	372	+	374	1016	127	2
At4g16950	5	"domain signature TIR-NBS-LRR exists, suggestive of a disease resistance protein.; closest homolog in Col-0 to RPP5 of clutivar Landsberg erecta."	755	+	373	-	373	1016	127	2
At4g16950	5	"domain signature TIR-NBS-LRR exists, suggestive of a disease resistance protein.; closest homolog in Col-0 to RPP5 of clutivar Landsberg erecta."	800	-	372	+	419	1016	127	2
At4g16950	5	"domain signature TIR-NBS-LRR exists, suggestive of a disease resistance protein.; closest homolog in Col-0 to RPP5 of clutivar Landsberg erecta."	800	-	373	-	418	1016	127	2
At4g16950	5	"domain signature TIR-NBS-LRR exists, suggestive of a disease resistance protein.; closest homolog in Col-0 to RPP5 of clutivar Landsberg erecta."	800	-	755	+	36	1016	127	2
At4g18100	2	ribosomal protein L32, human, PIR1:R5HU32	101	-	83	+	9	637	65	2
At4g18100	2	ribosomal protein L32, human, PIR1:R5HU32	101	-	84	-	8	637	65	2
At4g18180	2	"similar to polygalacturonase (Salix gilgiana) GI:6714524; contains PF00295: Glycosyl hydrolases family 28 (polygalacturonases)"	946	+	154	-	783	2784		2
At4g18180	2	"similar to polygalacturonase (Salix gilgiana) GI:6714524; contains PF00295: Glycosyl hydrolases family 28 (polygalacturonases)"	947	-	154	-	784	2784		2
At4g18200	1	"similar to purine permease (Arabidopsis thaliana) GI:7620007; contains Pfam profile PF03151: Domain of unknown function, DUF250"	420	-	407	-	4	524		2	Yes
At4g18910	2	"contains Pfam profile: MIP PF00230; similar to SP:P08995 {Glycine max} Nodulin-26 (N-26); identical to cDNA aquaglyceroporin (nlm2 gene) GI:11071655, aquaglyceroporin (Arabidopsis thaliana) GI:11071656"	862	+	64	+	789	2774	152	4	Yes
At4g18910	2	"contains Pfam profile: MIP PF00230; similar to SP:P08995 {Glycine max} Nodulin-26 (N-26); identical to cDNA aquaglyceroporin (nlm2 gene) GI:11071655, aquaglyceroporin (Arabidopsis thaliana) GI:11071656"	863	-	64	+	790	2774	152	4	Yes
At4g20050	2	C65DMY30S	116	+	89	+	18	666		2
At4g20050	2	C65DMY30S	117	-	89	+	19	666		2
At4g21370	2	"similar to SRKa (Arabidopsis lyrata) gi|13620927|dbj|BAB40986; contains Pfam domains PF00954: S-locus glycoprotein family, PF00069: Protein kinase domain and PF01453: Lectin (probable mannose binding)"	890	+	573	+	308	4225		2
At4g21370	2	"similar to SRKa (Arabidopsis lyrata) gi|13620927|dbj|BAB40986; contains Pfam domains PF00954: S-locus glycoprotein family, PF00069: Protein kinase domain and PF01453: Lectin (probable mannose binding)"	890	+	574	-	307	4225		2
At4g22640	1	various predicted proteins, Arabidopsis thaliana	650	+	47	+	594	1654	58	4
At4g23240	1	contains Pfam PF00069: Protein kinase domain	907	-	401	-	497	231		3
At4g24140	1	"low similarity to 2-hydroxy-6-oxo-7-methylocta-2,4-dienoate hydrolase (Pseudomonas putida) GI:2822275, hydroxymuconic semialdehyde hydrolase, Pseudomonas stutzeri, AF039534; contains Pfam profile PF00561: hydrolase, alpha/beta fold family"	852	+	792	+	51	1282	129	2
At4g25000	1	"similar to alpha-amylase from Vigna mungo SP|P17859, Ipomoea nil GI:21670851; contains Pfam profile PF00128: Alpha amylase, catalytic domain"	390	+	337	+	44	335	20	3	Yes
At4g25530	2	"identical to Homeobox protein FWA (SP:Q9FVI6) (Arabidopsis thaliana); contains Pfam profiles PF01852: START domain and PF00046: Homeobox domain; identical to cDNA homeodomain-containing transcription factor FWA (FWA)GI:13506819"	220	+	87	-	124	2433		2
At4g25530	2	"identical to Homeobox protein FWA (SP:Q9FVI6) (Arabidopsis thaliana); contains Pfam profiles PF01852: START domain and PF00046: Homeobox domain; identical to cDNA homeodomain-containing transcription factor FWA (FWA)GI:13506819"	221	-	87	-	125	2433		2
At4g27310	1	zinc-finger protein S3574, Oryza sativa, PIR3:JE0113	743	-	149	+	585	3289	215	4	Yes
At4g31920	2	contains Pfam profile: PF00072 response regulator receiver domain	563	+	543	-	11	233	157	3	Yes
At4g31920	2	contains Pfam profile: PF00072 response regulator receiver domain	563	+	551	-	3	233	157	3	Yes
At4g32175	2	similar to SP|Q9NQT5 Exosome complex exonuclease RRP40 (EC 3.1.13.-) (Ribosomal RNA processing protein 40) {Homo sapiens}	325	+	215	+	101	221		6
At4g32175	2	similar to SP|Q9NQT5 Exosome complex exonuclease RRP40 (EC 3.1.13.-) (Ribosomal RNA processing protein 40) {Homo sapiens}	325	+	216	-	100	221		6
At4g32950	1	phosphoprotein phosphatase, Arabidopsis thaliana, PIR2:S55457	990	-	426	+	555	1175		2
At4g34131	4	contains Pfam profile: PF00201 UDP-glucoronosyl and UDP-glucosyl transferase	591	+	561	+	21	2958	105	2
At4g34131	4	contains Pfam profile: PF00201 UDP-glucoronosyl and UDP-glucosyl transferase	591	+	562	-	20	2958	105	2
At4g34131	4	contains Pfam profile: PF00201 UDP-glucoronosyl and UDP-glucosyl transferase	592	-	561	+	22	2958	105	2
At4g34131	4	contains Pfam profile: PF00201 UDP-glucoronosyl and UDP-glucosyl transferase	592	-	562	-	21	2958	105	2
At4g34135	4	contains Pfam profile: PF00201 UDP-glucoronosyl and UDP-glucosyl transferase	66	+	36	+	21	462	117	1
At4g34135	4	contains Pfam profile: PF00201 UDP-glucoronosyl and UDP-glucosyl transferase	66	+	37	-	20	462	117	1
At4g34135	4	contains Pfam profile: PF00201 UDP-glucoronosyl and UDP-glucosyl transferase	67	-	36	+	22	462	117	1
At4g34135	4	contains Pfam profile: PF00201 UDP-glucoronosyl and UDP-glucosyl transferase	67	-	37	-	21	462	117	1
At4g35720	2	contains Pfam profile PF03087: Arabidopsis protein of unknown function	180	+	150	+	21	1819		2
At4g35720	2	contains Pfam profile PF03087: Arabidopsis protein of unknown function	180	+	151	-	20	1819		2
At4g36030	8	contains Pfam profile: PF00514 armadillo/beta-catenin-like repeat	416	+	302	+	105	548	219	2
At4g36030	8	contains Pfam profile: PF00514 armadillo/beta-catenin-like repeat	416	+	303	-	104	548	219	2
At4g36030	8	contains Pfam profile: PF00514 armadillo/beta-catenin-like repeat	530	+	302	+	219	548	219	2
At4g36030	8	contains Pfam profile: PF00514 armadillo/beta-catenin-like repeat	530	+	303	-	218	548	219	2
At4g36030	8	contains Pfam profile: PF00514 armadillo/beta-catenin-like repeat	530	+	416	+	105	548	219	2
At4g36030	8	contains Pfam profile: PF00514 armadillo/beta-catenin-like repeat	531	-	302	+	220	548	219	2
At4g36030	8	contains Pfam profile: PF00514 armadillo/beta-catenin-like repeat	531	-	303	-	219	548	219	2
At4g36030	8	contains Pfam profile: PF00514 armadillo/beta-catenin-like repeat	531	-	416	+	106	548	219	2
At4g36150	2	domain signature TIR-NBS-LRR exists, suggestive of a disease resistance protein.	91	+	13	+	69	296		2
At4g36150	2	domain signature TIR-NBS-LRR exists, suggestive of a disease resistance protein.	91	+	14	-	68	296		2
At4g36390	1	"similar to CDK5 activator-binding protein (Rattus norvegicus) GI:7330738; contains Pfam profiles PF00919: UPF0004 family protein, PF01938: TRAM domain, PF04055: radical SAM domain protein"	830	+	593	-	228	2270	77	2
At4g36830	4	"weak similarity to long chain polyunsaturated fatty acid elongation enzyme (Isochrysis galbana) GI:17226123; contains Pfam profile PF01151: GNS1/SUR4 family"	987	+	952	+	26	1489	27	2	Yes
At4g36830	4	"weak similarity to long chain polyunsaturated fatty acid elongation enzyme (Isochrysis galbana) GI:17226123; contains Pfam profile PF01151: GNS1/SUR4 family"	987	+	953	-	25	1489	27	2	Yes
At4g36830	4	"weak similarity to long chain polyunsaturated fatty acid elongation enzyme (Isochrysis galbana) GI:17226123; contains Pfam profile PF01151: GNS1/SUR4 family"	988	-	952	+	27	1489	27	2	Yes
At4g36830	4	"weak similarity to long chain polyunsaturated fatty acid elongation enzyme (Isochrysis galbana) GI:17226123; contains Pfam profile PF01151: GNS1/SUR4 family"	988	-	953	-	26	1489	27	2	Yes
At4g37160	1	contains Pfam profile: PF00394 Multicopper oxidase	975	-	608	+	358	597		3
At5g01260	5	"low similarity to SP|P31797 Cyclomaltodextrin glucanotransferase precursor (EC 2.4.1.19) (Cyclodextrin-glycosyltransferase) (CGTase) {Bacillus stearothermophilus}; contains Pfam profile PF00686: Starch binding domain"	537	+	346	-	182	1554	42	2
At5g01260	5	"low similarity to SP|P31797 Cyclomaltodextrin glucanotransferase precursor (EC 2.4.1.19) (Cyclodextrin-glycosyltransferase) (CGTase) {Bacillus stearothermophilus}; contains Pfam profile PF00686: Starch binding domain"	538	-	346	-	183	1554	42	2
At5g01260	5	"low similarity to SP|P31797 Cyclomaltodextrin glucanotransferase precursor (EC 2.4.1.19) (Cyclodextrin-glycosyltransferase) (CGTase) {Bacillus stearothermophilus}; contains Pfam profile PF00686: Starch binding domain"	623	-	346	-	268	1554	42	2
At5g01260	5	"low similarity to SP|P31797 Cyclomaltodextrin glucanotransferase precursor (EC 2.4.1.19) (Cyclodextrin-glycosyltransferase) (CGTase) {Bacillus stearothermophilus}; contains Pfam profile PF00686: Starch binding domain"	623	-	537	+	77	1554	42	2
At5g01260	5	"low similarity to SP|P31797 Cyclomaltodextrin glucanotransferase precursor (EC 2.4.1.19) (Cyclodextrin-glycosyltransferase) (CGTase) {Bacillus stearothermophilus}; contains Pfam profile PF00686: Starch binding domain"	623	-	538	-	76	1554	42	2
At5g01370	1	expressed protein	271	+	124	+	138	3162	45	2
At5g01430	2	contains Pfam profile: PF04178 Got1-like family	542	-	487	+	46	232		3
At5g01430	2	contains Pfam profile: PF04178 Got1-like family	542	-	488	-	45	232		3
At5g01470	2	expressed protein	596	+	478	+	109	470	25	3
At5g01470	2	expressed protein	596	+	479	-	108	470	25	3
At5g02170	1	belongs to INTERPRO:IPR002422 amino acid/polyamine transporter, family II	697	-	220	-	468	578	26	6
At5g02560	2	"similar to histone H2A from Pisum sativum SP|P25470, Zea mays SP|P40280, Petroselinum crispum SP|P19177; contains Pfam profile PF00125 Core histone H2A/H2B/H3/H4"	202	+	171	+	22	1823	55	2
At5g02560	2	"similar to histone H2A from Pisum sativum SP|P25470, Zea mays SP|P40280, Petroselinum crispum SP|P19177; contains Pfam profile PF00125 Core histone H2A/H2B/H3/H4"	202	+	172	-	21	1823	55	2
At5g03110	1	various predicted proteins, Arabidopsis thaliana	813	+	429	-	375	1552	54	2
At5g04670	1	BRL protein, Homo sapiens, EMBL:AF005067	746	-	725	-	12	168		3
At5g04980	2	"contains similarity to inositol polyphosphate 5-phosphatase I (GI:10444261) and II (GI:10444263) (Arabidopsis thaliana); contains Pfam profile PF03372: Endonuclease/Exonuclease/phosphatase family"	875	-	546	+	320	1533	106	2
At5g04980	2	"contains similarity to inositol polyphosphate 5-phosphatase I (GI:10444261) and II (GI:10444263) (Arabidopsis thaliana); contains Pfam profile PF03372: Endonuclease/Exonuclease/phosphatase family"	875	-	547	-	319	1533	106	2
At5g07270	1	contains ankyrin repeats, Pfam:PF00023	113	-	23	-	81	389	150	1	Yes
At5g07280	2	"identical to extra sporogenous cells (Arabidopsis thaliana) gi|23304947|emb|CAD42912; contains Pfam domains PF00560: Leucine Rich Repeat and PF00069: Protein kinase domain"	783	-	581	+	193	1446	48	2
At5g07280	2	"identical to extra sporogenous cells (Arabidopsis thaliana) gi|23304947|emb|CAD42912; contains Pfam domains PF00560: Leucine Rich Repeat and PF00069: Protein kinase domain"	783	-	582	-	192	1446	48	2
At5g07310	1	AP2 domain containing proteins/transcription factors	731	+	525	-	197	2415		2
At5g09320	2	"contains similarity to Rab5 GDP/GTP exchange factor, Rabex5 (Bos taurus) gi|2558516|emb|CAA04545; contains Pfam profile PF02204: Vacuolar sorting protein 9 (VPS9) domain"	463	+	390	-	64	145		3
At5g09320	2	"contains similarity to Rab5 GDP/GTP exchange factor, Rabex5 (Bos taurus) gi|2558516|emb|CAA04545; contains Pfam profile PF02204: Vacuolar sorting protein 9 (VPS9) domain"	464	-	390	-	65	145		3
At5g09430	1	"low similarity to hydrolases from Rhodococcus sp. EtbD1 GI:3273239, EtbD2 GI:3273241; contains Pfam profile PF00561: hydrolase, alpha/beta fold family"	212	-	134	-	69	212		6
At5g09650	2	"similar to SP|Q15181 Inorganic pyrophosphatase (EC 3.6.1.1) (Pyrophosphate {Homo sapiens}; contains Pfam profile PF00719: inorganic pyrophosphatase"	786	+	749	+	28	3502	96	2
At5g09650	2	"similar to SP|Q15181 Inorganic pyrophosphatase (EC 3.6.1.1) (Pyrophosphate {Homo sapiens}; contains Pfam profile PF00719: inorganic pyrophosphatase"	787	-	749	+	29	3502	96	2
At5g12320	2	contains ankyrin repeats, Pfam:PF00023	188	+	25	-	154	252	67	4
At5g12320	2	contains ankyrin repeats, Pfam:PF00023	189	-	25	-	155	252	67	4
At5g13870	1	identical to endoxyloglucan transferase EXGT-A4 GI:5533315 from (Arabidopsis thaliana)	670	+	384	+	277	579		6	Yes
At5g14850	1	similar to PIGB from Homo sapiens (gi:1552169), Mus musculus (gi:7634741)	306	-	19	+	278	1158	13	2	Yes
At5g15310	1	contains PFAM profile: myb DNA-binding domain PF00249	828	+	585	-	234	4709	150	2	Yes
At5g17170	1	contains Pfam profile PF00301: Rubredoxin	920	-	888	+	23	6689	132	2
At5g17390	2	contains Pfam profile: PF00582 universal stress protein family	152	-	130	+	13	893		2
At5g17390	2	contains Pfam profile: PF00582 universal stress protein family	152	-	131	-	12	893		2
At5g18580	2	"identical to tonneau 2 protein (TON2) GI:11494362 from (Arabidopsis thaliana); contains Pfam profile: PF00036 EF hand"	437	+	226	+	202	162	158	3
At5g18580	2	"identical to tonneau 2 protein (TON2) GI:11494362 from (Arabidopsis thaliana); contains Pfam profile: PF00036 EF hand"	437	+	227	-	201	162	158	3
At5g19460	4	"similar to SP|P41888 Thiamine pyrophosphokinase (EC 2.7.6.2) (TPK) (Thiamine kinase) {Schizosaccharomyces pombe}; contains Pfam profile PF00293: NUDIX domain"	274	+	229	+	36	1105	13	2
At5g19460	4	"similar to SP|P41888 Thiamine pyrophosphokinase (EC 2.7.6.2) (TPK) (Thiamine kinase) {Schizosaccharomyces pombe}; contains Pfam profile PF00293: NUDIX domain"	274	+	230	-	35	1105	13	2
At5g19460	4	"similar to SP|P41888 Thiamine pyrophosphokinase (EC 2.7.6.2) (TPK) (Thiamine kinase) {Schizosaccharomyces pombe}; contains Pfam profile PF00293: NUDIX domain"	275	-	229	+	37	1105	13	2
At5g19460	4	"similar to SP|P41888 Thiamine pyrophosphokinase (EC 2.7.6.2) (TPK) (Thiamine kinase) {Schizosaccharomyces pombe}; contains Pfam profile PF00293: NUDIX domain"	275	-	230	-	36	1105	13	2
At5g21020	4	expressed protein	862	+	390	+	463	80		3
At5g21020	4	expressed protein	862	+	391	-	462	80		3
At5g21020	4	expressed protein	863	-	390	+	464	80		3
At5g21020	4	expressed protein	863	-	391	-	463	80		3
At5g22110	2	contains Pfam profile: PF04042 DNA polymerase epsilon subunit B	875	+	841	-	25	14173		2
At5g22110	2	contains Pfam profile: PF04042 DNA polymerase epsilon subunit B	876	-	841	-	26	14173		2
At5g22140	4	contains Pfam profile PF00070 Pyridine nucleotide-disulphide oxidoreductase domain	565	+	534	+	22	109		3	Yes
At5g22140	4	contains Pfam profile PF00070 Pyridine nucleotide-disulphide oxidoreductase domain	565	+	535	-	21	109		3	Yes
At5g22140	4	contains Pfam profile PF00070 Pyridine nucleotide-disulphide oxidoreductase domain	566	-	534	+	23	109		3	Yes
At5g22140	4	contains Pfam profile PF00070 Pyridine nucleotide-disulphide oxidoreductase domain	566	-	535	-	22	109		3	Yes
At5g22760	2	contains Pfam domain, PF00628: PHD-finger	842	+	633	+	200	551		3
At5g22760	2	contains Pfam domain, PF00628: PHD-finger	842	+	634	-	199	551		3
At5g23850	1	expressed protein	723	+	132	-	582	1143		2
At5g24320	2	"contains Pfam PF00400: WD domain, G-beta repeat; similar to WD-repeat protein 5 (WD repeat protein BIG-3) (SP: Q9UGP9) (Homo sapiens)"	619	+	520	+	90	4893		2
At5g24320	2	"contains Pfam PF00400: WD domain, G-beta repeat; similar to WD-repeat protein 5 (WD repeat protein BIG-3) (SP: Q9UGP9) (Homo sapiens)"	620	-	520	+	91	4893		2
At5g24540	1	"contains Pfam PF00232 : Glycosyl hydrolase family 1 domain; TIGRFAM TIGR01233: 6-phospho-beta-galactosidase; similar to amygdalin hydrolase isoform AH I precursor (GI:16757966) (Prunus serotina)"	153	+	45	+	99	1474		2
At5g24620	4	"similar to thaumatin-like protein (Arabidopsis thaliana) GI:2435406; contains Pfam profile PF00314: Thaumatin family"	687	+	604	+	74	1515	150	2
At5g24620	4	"similar to thaumatin-like protein (Arabidopsis thaliana) GI:2435406; contains Pfam profile PF00314: Thaumatin family"	687	+	605	-	73	1515	150	2
At5g24620	4	"similar to thaumatin-like protein (Arabidopsis thaliana) GI:2435406; contains Pfam profile PF00314: Thaumatin family"	688	-	604	+	75	1515	150	2
At5g24620	4	"similar to thaumatin-like protein (Arabidopsis thaliana) GI:2435406; contains Pfam profile PF00314: Thaumatin family"	688	-	605	-	74	1515	150	2
At5g26130	1	"similar to PR-1a protein (Nicotiana tabacum) GI:19944; contains Pfam profile PF00188: SCP-like extracellular protein"	198	+	27	+	162	2142		2
At5g26290	2	"low similarity to ubiquitin-specific protease 12 (Arabidopsis thaliana) GI:11993471; contains Pfam profile PF00917: MATH domain"	724	+	293	+	422	4420		2	Yes
At5g26290	2	"low similarity to ubiquitin-specific protease 12 (Arabidopsis thaliana) GI:11993471; contains Pfam profile PF00917: MATH domain"	724	+	294	-	421	4420		2	Yes
At5g27500	1	hypothetical proteins - Arabidopsis thaliana	964	+	764	-	191	3460		2
At5g27650	1	hypothetical protein F22F7.12 - Arabidopsis thaliana, EMBL:AC009606	388	-	254	+	125	119	104	3
At5g35035	5	hypothetical protein	556	+	541	+	6	1311		2
At5g35035	5	hypothetical protein	557	-	541	+	7	1311		2
At5g35035	5	hypothetical protein	634	+	541	+	84	1311		2
At5g35035	5	hypothetical protein	634	+	556	+	69	1311		2
At5g35035	5	hypothetical protein	634	+	557	-	68	1311		2
At5g35040	5	includes At2g24900, At5g35040, At3g30500, At4g07690	301	+	224	-	68	347		2
At5g35040	5	includes At2g24900, At5g35040, At3g30500, At4g07690	302	-	224	-	69	347		2
At5g35040	5	includes At2g24900, At5g35040, At3g30500, At4g07690	317	-	224	-	84	347		2
At5g35040	5	includes At2g24900, At5g35040, At3g30500, At4g07690	317	-	301	+	7	347		2
At5g35040	5	includes At2g24900, At5g35040, At3g30500, At4g07690	317	-	302	-	6	347		2
At5g38540	2	"similar to myrosinase-binding protein homolog (Arabidopsis thaliana) GI:2997767; contains Pfam profile PF01419 jacalin-like lectin domain"	663	+	643	-	11	339		3
At5g38540	2	"similar to myrosinase-binding protein homolog (Arabidopsis thaliana) GI:2997767; contains Pfam profile PF01419 jacalin-like lectin domain"	663	+	651	-	3	339		3
At5g38880	2	expressed protein	571	+	520	+	42	1183	390	2
At5g38880	2	expressed protein	571	+	521	-	41	1183	390	2
At5g40580	2	identical to 20S proteasome beta subunit PBB2 (Arabidopsis thaliana) GI:3421104, cDNA proteasome subunit prcfc GI:2511575	624	-	380	+	235	57		3
At5g40580	2	identical to 20S proteasome beta subunit PBB2 (Arabidopsis thaliana) GI:3421104, cDNA proteasome subunit prcfc GI:2511575	624	-	381	-	234	57		3
At5g42040	1	similar to Swiss-Prot:P48556 26S proteasome non-ATPase regulatory subunit 8 (26S proteasome regulatory subunit S14) (p31) (Homo sapiens)	877	-	170	+	698	729		6
At5g43170	4	identical to Cys2/His2-type zinc finger protein 3 (Arabidopsis thaliana) gi|6009889|dbj|BAA85109	354	+	319	+	26	249	15	3
At5g43170	4	identical to Cys2/His2-type zinc finger protein 3 (Arabidopsis thaliana) gi|6009889|dbj|BAA85109	354	+	320	-	25	249	15	3
At5g43170	4	identical to Cys2/His2-type zinc finger protein 3 (Arabidopsis thaliana) gi|6009889|dbj|BAA85109	355	-	319	+	27	249	15	3
At5g43170	4	identical to Cys2/His2-type zinc finger protein 3 (Arabidopsis thaliana) gi|6009889|dbj|BAA85109	355	-	320	-	26	249	15	3
At5g43960	2	contains Pfam profiles PF02136: Nuclear transport factor 2 (NTF2) domain, PF00076: RNA recognition motif. (a.k.a. RRM, RBD, or RNP domain)	458	+	304	+	145	119		3
At5g43960	2	contains Pfam profiles PF02136: Nuclear transport factor 2 (NTF2) domain, PF00076: RNA recognition motif. (a.k.a. RRM, RBD, or RNP domain)	459	-	304	+	146	119		3
At5g44270	9	hypothetical protein	394	+	366	+	19	2410		2
At5g44270	9	hypothetical protein	573	-	366	+	198	2410		2
At5g44270	9	hypothetical protein	573	-	394	+	170	2410		2
At5g44270	9	hypothetical protein	601	+	366	+	226	2410		2
At5g44270	9	hypothetical protein	601	+	394	+	198	2410		2
At5g44270	9	hypothetical protein	601	+	573	-	19	2410		2
At5g44270	9	hypothetical protein	602	-	366	+	227	2410		2
At5g44270	9	hypothetical protein	602	-	394	+	199	2410		2
At5g44270	9	hypothetical protein	602	-	573	-	20	2410		2
At5g45275	2	Requires functional assignment.	455	+	319	-	127	1795	140	2
At5g45275	2	Requires functional assignment.	456	-	319	-	128	1795	140	2
At5g46510	1	domain signature TIR-NBS-LRR exists, suggestive of a disease resistance protein.	134	-	121	-	4	2663		2
At5g48860	3	hypothetical protein	348	+	331	+	8	3891		2
At5g48860	3	hypothetical protein	903	-	331	+	563	3891		2
At5g48860	3	hypothetical protein	903	-	348	+	546	3891		2
At5g48870	1	similar to U6 snRNA-associated Sm-like protein LSm5 (Homo sapiens) SWISS-PROT:Q9Y4Y9	789	+	489	-	291	485	56	3	Yes
At5g50220	2	contains F-box domain Pfam:PF00646	263	-	228	+	26	76		3
At5g50220	2	contains F-box domain Pfam:PF00646	263	-	229	-	25	76		3
At5g50370	1	similar to adenylate kinase (ATP-AMP transphosphorylase) (Arabidopsis thaliana) SWISS-PROT:O82514	671	-	332	-	330	2820	69	2
At5g50630	2	similar to nodulin-like protein (Arabidopsis thaliana) GI:3329368, nodule-specific protein Nlj70 (Lotus japonicus) GI:3329366	731	+	414	+	308	1504	22	2
At5g50630	2	similar to nodulin-like protein (Arabidopsis thaliana) GI:3329368, nodule-specific protein Nlj70 (Lotus japonicus) GI:3329366	732	-	414	+	309	1504	22	2
At5g50790	2	similar to MtN3 GI:1619602 (root nodule development) from (Medicago truncatula)	867	+	179	+	679	1372	172	2
At5g50790	2	similar to MtN3 GI:1619602 (root nodule development) from (Medicago truncatula)	867	+	180	-	678	1372	172	2
At5g51730	2	expressed protein	795	-	282	+	504	1072		2
At5g51730	2	expressed protein	795	-	283	-	503	1072		2
At5g52050	5	contains Pfam profile PF01554: Uncharacterized membrane protein family	231	+	198	-	24	5240	71	2
At5g52050	5	contains Pfam profile PF01554: Uncharacterized membrane protein family	232	-	198	-	25	5240	71	2
At5g52050	5	contains Pfam profile PF01554: Uncharacterized membrane protein family	653	+	198	-	446	5240	71	2
At5g52050	5	contains Pfam profile PF01554: Uncharacterized membrane protein family	653	+	231	+	413	5240	71	2
At5g52050	5	contains Pfam profile PF01554: Uncharacterized membrane protein family	653	+	232	-	412	5240	71	2
At5g52490	2	similar to fibrillarin from {Xenopus laevis} SP|P22232, {Mus musculus} SP|P35550, {Homo sapiens} SP|P22087	898	+	809	+	80	1094		2
At5g52490	2	similar to fibrillarin from {Xenopus laevis} SP|P22232, {Mus musculus} SP|P35550, {Homo sapiens} SP|P22087	898	+	810	-	79	1094		2
At5g53240	1	contains Pfam profile PF03478: Protein of unknown function (DUF295)	770	-	711	+	50	1538	66	2
At5g54440	2	expressed protein	830	+	589	-	232	177		3
At5g54440	2	expressed protein	831	-	589	-	233	177		3
At5g57160	8	"identical to DNA ligase IV GI:9651815 from (Arabidopsis thaliana); identical to cDNA DNA ligase IV, GI:9651814"	709	+	465	-	235	3597	58	2
At5g57160	8	"identical to DNA ligase IV GI:9651815 from (Arabidopsis thaliana); identical to cDNA DNA ligase IV, GI:9651814"	710	-	465	-	236	3597	58	2
At5g57160	8	"identical to DNA ligase IV GI:9651815 from (Arabidopsis thaliana); identical to cDNA DNA ligase IV, GI:9651814"	959	+	465	-	485	3597	58	2
At5g57160	8	"identical to DNA ligase IV GI:9651815 from (Arabidopsis thaliana); identical to cDNA DNA ligase IV, GI:9651814"	959	+	709	+	241	3597	58	2
At5g57160	8	"identical to DNA ligase IV GI:9651815 from (Arabidopsis thaliana); identical to cDNA DNA ligase IV, GI:9651814"	959	+	710	-	240	3597	58	2
At5g57160	8	"identical to DNA ligase IV GI:9651815 from (Arabidopsis thaliana); identical to cDNA DNA ligase IV, GI:9651814"	960	-	465	-	486	3597	58	2
At5g57160	8	"identical to DNA ligase IV GI:9651815 from (Arabidopsis thaliana); identical to cDNA DNA ligase IV, GI:9651814"	960	-	709	+	242	3597	58	2
At5g57160	8	"identical to DNA ligase IV GI:9651815 from (Arabidopsis thaliana); identical to cDNA DNA ligase IV, GI:9651814"	960	-	710	-	241	3597	58	2
At5g58420	1	ribosomal protein S4, Arabidopsis thaliana, PIR:T48480	160	+	25	-	126	2119	93	4	Yes
At5g59220	1	ABA induced protein phosphatase 2C, Fagus sylvatica, EMBL:FSY277743	796	-	561	+	226	738	122	6	Yes
At5g59613	2	expressed protein	918	+	496	+	413	519		6
At5g59613	2	expressed protein	919	-	496	+	414	519		6
At5g60430	1	expressed protein	204	-	156	+	39	1222		2
At5g62640	1	contains proline-rich extensin domains, INTERPRO:IPR002965	520	-	280	-	231	2974		2
At5g64300	1	"similar to SP|P47924 {Arabidopsis thaliana}, SP|P51695 Riboflavin biosynthesis protein ribA (Includes: GTP cyclohydrolase II (EC 3.5.4.25); 3,4-dihydroxy-2-butanone 4-phosphate synthase (DHBP synthase)) {Bacillus amyloliquefaciens}; contains Pfam profile	821	+	70	-	742	2239	55	2
At5g65440	13	expressed protein	414	-	247	+	158	1099		2	Yes
At5g65440	13	expressed protein	414	-	248	-	157	1099		2	Yes
At5g65440	13	expressed protein	509	+	247	+	253	1099		2	Yes
At5g65440	13	expressed protein	509	+	248	-	252	1099		2	Yes
At5g65440	13	expressed protein	509	+	414	-	86	1099		2	Yes
At5g65440	13	expressed protein	577	+	247	+	321	1099		2	Yes
At5g65440	13	expressed protein	577	+	248	-	320	1099		2	Yes
At5g65440	13	expressed protein	577	+	414	-	154	1099		2	Yes
At5g65440	13	expressed protein	577	+	509	+	59	1099		2	Yes
At5g65440	13	expressed protein	578	-	247	+	322	1099		2	Yes
At5g65440	13	expressed protein	578	-	248	-	321	1099		2	Yes
At5g65440	13	expressed protein	578	-	414	-	155	1099		2	Yes
At5g65440	13	expressed protein	578	-	509	+	60	1099		2	Yes
At5g66550	1	contains Pfam domain PF02545: Maf-like protein	535	-	84	-	442	202	16	6
