# Supplementary material for: Genome-wide analysis of ABA-responsive elements ABRE and CE3 reveals divergent patterns in Arabidopsis and rice
Source: BMC Genomics. 2007 Aug 1;8:260. doi: 10.1186/1471-2164-8-260 (PMC2000901; doi:10.1186/1471-2164-8-260)
Supplement: Additional file 6 — Pairs of CREs in Oryza sativa. [file 1471-2164-8-260-S6.xls]

## Sheet: Gomez-Porras et al
Additional Files 6: Pairs of CREs in Oryza sativa
Gene_ID: Gene identifier, Hits: Number of pairs found per Gene ID, ORF description: Gene annotation obtained from TIGR (www.tigr.org), Distance to ATG: Distance to translational start site, CRE: CRE (ABRE or CE3), Strand: Location of CRE (sense or reverse strand), Gap: Distance between CREs ;Length 5'UTR: Length of the 5'UTR (if known). If more than one 5'UTR has been identified for the gene, the…
a: Distal CRE
b:Proximal CRE
Gene_ID	Hits	ORF description	Distance to ATGa	CREa	Stranda	Distance to ATGb	CREb	Strandb	Gap	Length 5'UTR	Location
LOC_Os01g01920.1	2	metal-dependent phosphohydrolase HD domain-containing protein, putative, expressed	789	ABRE	-	709	ABRE	+	71	61	2
LOC_Os01g01920.1	2	metal-dependent phosphohydrolase HD domain-containing protein, putative, expressed	789	ABRE	-	710	ABRE	-	70	61	2
LOC_Os01g01920.2	2	metal-dependent phosphohydrolase HD domain-containing protein, putative, expressed	789	ABRE	-	709	ABRE	+	71	61	2
LOC_Os01g01920.2	2	metal-dependent phosphohydrolase HD domain-containing protein, putative, expressed	789	ABRE	-	710	ABRE	-	70	61	2
LOC_Os01g01980.1	1	hypothetical protein	862	ABRE	+	121	ABRE	-	732		3
LOC_Os01g02500.1	2	amidase family protein, putative	172	ABRE	+	152	ABRE	+	11		3
LOC_Os01g02500.1	2	amidase family protein, putative	172	ABRE	+	153	ABRE	-	10		3
LOC_Os01g03110.1	3	expressed protein	265	ABRE	+	245	ABRE	-	11	128	2
LOC_Os01g03110.1	3	expressed protein	568	ABRE	-	245	ABRE	-	314	128	2
LOC_Os01g03110.1	3	expressed protein	568	ABRE	-	265	ABRE	+	294	128	2
LOC_Os01g03330.1	1	Bowman-Birk type bran trypsin inhibitor precursor, putative, expressed	728	ABRE	+	670	ABRE	-	49	189	2
LOC_Os01g03464.1	1	hypothetical protein	778	ABRE	-	467	ABRE	+	302		3
LOC_Os01g04190.1	1	hexose transporter, putative, expressed	588	ABRE	+	505	ABRE	-	74	187	2
LOC_Os01g04190.2	1	hexose transporter, putative, expressed	588	ABRE	+	505	ABRE	-	74	187	2
LOC_Os01g04440.1	1	hypothetical protein	938	ABRE	+	214	ABRE	+	715		3
LOC_Os01g04590.1	2	expressed protein	986	ABRE	+	226	ABRE	+	751	134	2
LOC_Os01g04590.1	2	expressed protein	986	ABRE	+	227	ABRE	-	750	134	2
LOC_Os01g04760.1	1	hypothetical protein	577	ABRE	+	92	ABRE	-	476		3
LOC_Os01g05180.1	1	hypothetical protein	927	ABRE	+	791	ABRE	+	127		3
LOC_Os01g05830.1	2	expressed protein	818	ABRE	+	152	ABRE	+	657	93	2
LOC_Os01g05830.1	2	expressed protein	818	ABRE	+	153	ABRE	-	656	93	2
LOC_Os01g07260.1	1	expressed protein	568	ABRE	-	516	ABRE	-	43	77	2
LOC_Os01g07490.1	2	RST1, putative, expressed	420	ABRE	-	389	ABRE	+	22	74	2
LOC_Os01g07490.1	2	RST1, putative, expressed	420	ABRE	-	390	ABRE	-	21	74	2
LOC_Os01g07520.1	1	expressed protein	468	ABRE	-	416	ABRE	-	43	144	2
LOC_Os01g07670.1	1	hypothetical protein	563	ABRE	-	511	ABRE	-	43		3
LOC_Os01g08510.1	2	MAR binding filament-like protein 1 putative, expressed	808	ABRE	-	423	ABRE	+	376	157	2
LOC_Os01g08510.1	2	MAR binding filament-like protein 1 putative, expressed	808	ABRE	-	424	ABRE	-	375	157	2
LOC_Os01g08570.1	8	oxidoreductase, 2OG-Fe oxygenase family protein	824	ABRE	+	509	ABRE	+	306		3
LOC_Os01g08570.1	8	oxidoreductase, 2OG-Fe oxygenase family protein	825	ABRE	-	509	ABRE	+	307		3
LOC_Os01g08570.1	8	oxidoreductase, 2OG-Fe oxygenase family protein	837	ABRE	+	509	ABRE	+	319		3
LOC_Os01g08570.1	8	oxidoreductase, 2OG-Fe oxygenase family protein	837	ABRE	+	824	ABRE	+	4		3
LOC_Os01g08570.1	8	oxidoreductase, 2OG-Fe oxygenase family protein	837	ABRE	+	825	ABRE	-	3		3
LOC_Os01g08570.1	8	oxidoreductase, 2OG-Fe oxygenase family protein	838	ABRE	-	509	ABRE	+	320		3
LOC_Os01g08570.1	8	oxidoreductase, 2OG-Fe oxygenase family protein	838	ABRE	-	824	ABRE	+	5		3
LOC_Os01g08570.1	8	oxidoreductase, 2OG-Fe oxygenase family protein	838	ABRE	-	825	ABRE	-	4		3
LOC_Os01g09260.1	1	Cytokinin dehydrogenase 1 precursor, putative, expressed	398	ABRE	-	282	ABRE	-	107		3
LOC_Os01g09870.1	2	expressed protein	205	ABRE	+	78	ABRE	+	118		3
LOC_Os01g09870.1	2	expressed protein	206	ABRE	-	78	ABRE	+	119		3
LOC_Os01g10080.1	1	expressed protein	428	ABRE	+	130	ABRE	+	289	80	2
LOC_Os01g10230.1	1	hypothetical protein	285	ABRE	+	190	ABRE	+	86		3
LOC_Os01g10420.1	5	hypothetical protein	709	ABRE	+	380	ABRE	+	320		3
LOC_Os01g10420.1	5	hypothetical protein	710	ABRE	-	380	ABRE	+	321		3
LOC_Os01g10420.1	5	hypothetical protein	748	ABRE	-	380	ABRE	+	359		3
LOC_Os01g10420.1	5	hypothetical protein	748	ABRE	-	709	ABRE	+	30		3
LOC_Os01g10420.1	5	hypothetical protein	748	ABRE	-	710	ABRE	-	29		3
LOC_Os01g10610.1	1	BES1/BZR1 homolog protein 4 putative, expressed	676	ABRE	+	453	ABRE	+	214	141	2
LOC_Os01g10880.1	2	expressed protein	314	ABRE	-	147	ABRE	+	158		3
LOC_Os01g10880.1	2	expressed protein	314	ABRE	-	148	ABRE	-	157		3
LOC_Os01g11470.1	1	hypothetical protein	899	ABRE	+	869	ABRE	+	21		3
LOC_Os01g13024.1	1	expressed protein	802	ABRE	+	774	ABRE	+	19	382	2
LOC_Os01g13500.1	2	hypothetical protein	594	ABRE	-	563	ABRE	+	22		3
LOC_Os01g13500.1	2	hypothetical protein	594	ABRE	-	564	ABRE	-	21		3
LOC_Os01g13910.1	1	hypothetical protein	808	ABRE	+	672	ABRE	-	127		3
LOC_Os01g14240.1	3	hypothetical protein	465	ABRE	-	347	ABRE	+	109		3
LOC_Os01g14240.1	3	hypothetical protein	549	ABRE	-	347	ABRE	+	193		3
LOC_Os01g14240.1	3	hypothetical protein	549	ABRE	-	465	ABRE	-	75		3
LOC_Os01g16920.1	1	expressed protein	251	ABRE	-	237	ABRE	+	5	89	2
LOC_Os01g17300.1	2	hypothetical protein	35	ABRE	+	23	ABRE	+	3		3
LOC_Os01g17300.1	2	hypothetical protein	35	ABRE	+	24	ABRE	-	2		3
LOC_Os01g18310.1	1	hypothetical protein	771	ABRE	+	741	ABRE	+	21		3
LOC_Os01g18460.1	1	hypothetical protein	180	ABRE	+	85	ABRE	+	86		3
LOC_Os01g18584.1	2	WRKY DNA binding domain containing protein, expressed	306	ABRE	+	290	ABRE	+	7		4
LOC_Os01g18584.1	2	WRKY DNA binding domain containing protein, expressed	306	ABRE	+	291	ABRE	-	6		4
LOC_Os01g19780.1	2	hypothetical protein	601	ABRE	+	197	ABRE	+	395		3
LOC_Os01g19780.1	2	hypothetical protein	602	ABRE	-	197	ABRE	+	396		3
LOC_Os01g20770.1	1	hypothetical protein	284	ABRE	+	273	ABRE	+	2		3
LOC_Os01g20870.1	3	hypothetical protein	641	ABRE	+	630	ABRE	+	2		3
LOC_Os01g20870.1	3	hypothetical protein	681	ABRE	+	630	ABRE	+	42		3
LOC_Os01g20870.1	3	hypothetical protein	681	ABRE	+	641	ABRE	+	31		3
LOC_Os01g21340.1	6	hypothetical protein	125	ABRE	+	95	ABRE	+	21		3
LOC_Os01g21340.1	6	hypothetical protein	474	ABRE	+	95	ABRE	+	370		3
LOC_Os01g21340.1	6	hypothetical protein	474	ABRE	+	125	ABRE	+	340		3
LOC_Os01g21340.1	6	hypothetical protein	878	ABRE	+	95	ABRE	+	774		3
LOC_Os01g21340.1	6	hypothetical protein	878	ABRE	+	125	ABRE	+	744		3
LOC_Os01g21340.1	6	hypothetical protein	878	ABRE	+	474	ABRE	+	395		3
LOC_Os01g25260.1	1	hypothetical protein	875	ABRE	-	271	ABRE	+	595		3
LOC_Os01g25290.1	4	hypothetical protein	672	ABRE	+	20	ABRE	+	643		3
LOC_Os01g25290.1	4	hypothetical protein	672	ABRE	+	21	ABRE	-	642		3
LOC_Os01g25290.1	4	hypothetical protein	673	ABRE	-	20	ABRE	+	644		3
LOC_Os01g25290.1	4	hypothetical protein	673	ABRE	-	21	ABRE	-	643		3
LOC_Os01g28280.1	1	hypothetical protein	669	ABRE	+	74	ABRE	-	586		3
LOC_Os01g29550.1	2	hypothetical protein	145	ABRE	+	123	ABRE	+	13		3
LOC_Os01g29550.1	2	hypothetical protein	145	ABRE	+	124	ABRE	-	12		3
LOC_Os01g30970.1	3	expressed protein	561	ABRE	-	419	ABRE	-	133	47	4
LOC_Os01g30970.1	3	expressed protein	892	ABRE	-	419	ABRE	-	464	47	4
LOC_Os01g30970.1	3	expressed protein	892	ABRE	-	561	ABRE	-	322	47	4
LOC_Os01g32470.1	2	Zinc knuckle family protein	716	ABRE	-	672	ABRE	+	35		3
LOC_Os01g32470.1	2	Zinc knuckle family protein	716	ABRE	-	673	ABRE	-	34		3
LOC_Os01g32810.1	2	hypothetical protein	470	ABRE	+	459	ABRE	+	2		3
LOC_Os01g32810.1	2	hypothetical protein	470	ABRE	+	460	ABRE	-	1		3
LOC_Os01g37630.1	2	hydrolase, alpha/beta fold family protein, expressed	784	ABRE	-	751	ABRE	+	24	51	4
LOC_Os01g37630.1	2	hydrolase, alpha/beta fold family protein, expressed	784	ABRE	-	752	ABRE	-	23	51	4
LOC_Os01g38860.1	2	hypothetical protein	930	ABRE	+	481	ABRE	+	440		3
LOC_Os01g38860.1	2	hypothetical protein	930	ABRE	+	482	ABRE	-	439		3
LOC_Os01g40280.1	2	integral to membrane protein, putative, expressed	767	ABRE	+	386	ABRE	+	372	60	4
LOC_Os01g40280.1	2	integral to membrane protein, putative, expressed	767	ABRE	+	387	ABRE	-	371	60	4
LOC_Os01g40280.2	2	integral to membrane protein, putative, expressed	767	ABRE	+	386	ABRE	+	372	60	4
LOC_Os01g40280.2	2	integral to membrane protein, putative, expressed	767	ABRE	+	387	ABRE	-	371	60	4
LOC_Os01g40460.1	1	hypothetical protein	529	ABRE	+	36	ABRE	-	484		3
LOC_Os01g40960.1	2	MtN3/saliva family protein	119	ABRE	+	78	ABRE	+	32		3
LOC_Os01g40960.1	2	MtN3/saliva family protein	120	ABRE	-	78	ABRE	+	33		3
LOC_Os01g41720.1	2	expressed protein	180	ABRE	+	134	ABRE	-	37		3
LOC_Os01g41720.1	2	expressed protein	181	ABRE	-	134	ABRE	-	38		3
LOC_Os01g41790.1	1	hypothetical protein	593	ABRE	-	570	ABRE	+	14		3
LOC_Os01g43690.1	2	hypothetical protein	375	ABRE	-	301	ABRE	+	65		3
LOC_Os01g43690.1	2	hypothetical protein	375	ABRE	-	302	ABRE	-	64		3
LOC_Os01g43700.1	2	Cytochrome P450 family protein, expressed	343	ABRE	+	270	ABRE	+	64	44	4
LOC_Os01g43700.1	2	Cytochrome P450 family protein, expressed	344	ABRE	-	270	ABRE	+	65	44	4
LOC_Os01g45060.1	1	Polygalacturonase family protein	893	ABRE	-	587	ABRE	+	297		3
LOC_Os01g45370.1	5	radical SAM enzyme, Cfr family protein, expressed	418	ABRE	+	379	ABRE	-	30	32	4
LOC_Os01g45370.1	5	radical SAM enzyme, Cfr family protein, expressed	419	ABRE	-	379	ABRE	-	31	32	4
LOC_Os01g45370.1	5	radical SAM enzyme, Cfr family protein, expressed	441	ABRE	-	379	ABRE	-	53	32	4
LOC_Os01g45370.1	5	radical SAM enzyme, Cfr family protein, expressed	441	ABRE	-	418	ABRE	+	14	32	4
LOC_Os01g45370.1	5	radical SAM enzyme, Cfr family protein, expressed	441	ABRE	-	419	ABRE	-	13	32	4
LOC_Os01g45860.1	1	GRAS family transcription factor containing protein, expressed	215	ABRE	+	193	ABRE	+	13		3
LOC_Os01g47284.1	2	hypothetical protein	430	ABRE	+	379	ABRE	-	42		3
LOC_Os01g47284.1	2	hypothetical protein	431	ABRE	-	379	ABRE	-	43		3
LOC_Os01g48090.1	1	hypothetical protein	936	ABRE	-	920	ABRE	-	7		3
LOC_Os01g48310.1	1	expressed protein	320	ABRE	-	156	ABRE	+	155	276	4
LOC_Os01g48370.1	8	Tub family protein, expressed	381	ABRE	+	270	ABRE	+	102	112	4
LOC_Os01g48370.1	8	Tub family protein, expressed	382	ABRE	-	270	ABRE	+	103	112	4
LOC_Os01g48370.1	8	Tub family protein, expressed	421	ABRE	+	270	ABRE	+	142	112	4
LOC_Os01g48370.1	8	Tub family protein, expressed	421	ABRE	+	381	ABRE	+	31	112	4
LOC_Os01g48370.1	8	Tub family protein, expressed	421	ABRE	+	382	ABRE	-	30	112	4
LOC_Os01g48370.1	8	Tub family protein, expressed	422	ABRE	-	270	ABRE	+	143	112	4
LOC_Os01g48370.1	8	Tub family protein, expressed	422	ABRE	-	381	ABRE	+	32	112	4
LOC_Os01g48370.1	8	Tub family protein, expressed	422	ABRE	-	382	ABRE	-	31	112	4
LOC_Os01g48470.1	4	hypothetical protein	657	ABRE	+	267	ABRE	+	381		3
LOC_Os01g48470.1	4	hypothetical protein	657	ABRE	+	268	ABRE	-	380		3
LOC_Os01g48470.1	4	hypothetical protein	658	ABRE	-	267	ABRE	+	382		3
LOC_Os01g48470.1	4	hypothetical protein	658	ABRE	-	268	ABRE	-	381		3
LOC_Os01g48720.1	3	RNA polymerase III subunit RPC82 family protein, expressed	502	ABRE	-	455	ABRE	-	38	60	4
LOC_Os01g48720.1	3	RNA polymerase III subunit RPC82 family protein, expressed	787	ABRE	-	455	ABRE	-	323	60	4
LOC_Os01g48720.1	3	RNA polymerase III subunit RPC82 family protein, expressed	787	ABRE	-	502	ABRE	-	276	60	4
LOC_Os01g48830.1	3	expressed protein	671	ABRE	+	576	ABRE	-	86	232	4
LOC_Os01g48830.1	3	expressed protein	705	ABRE	+	576	ABRE	-	120	232	4
LOC_Os01g48830.1	3	expressed protein	705	ABRE	+	671	ABRE	+	25	232	4
LOC_Os01g48830.2	3	expressed protein	671	ABRE	+	576	ABRE	-	86	238	4
LOC_Os01g48830.2	3	expressed protein	705	ABRE	+	576	ABRE	-	120	238	4
LOC_Os01g48830.2	3	expressed protein	705	ABRE	+	671	ABRE	+	25	238	4
LOC_Os01g48830.3	3	expressed protein	671	ABRE	+	576	ABRE	-	86	238	4
LOC_Os01g48830.3	3	expressed protein	705	ABRE	+	576	ABRE	-	120	238	4
LOC_Os01g48830.3	3	expressed protein	705	ABRE	+	671	ABRE	+	25	238	4
LOC_Os01g49080.1	1	hypothetical protein	857	ABRE	+	836	ABRE	+	12		3
LOC_Os01g50100.1	2	multidrug resistance protein 1 homolog, putative, expressed	470	ABRE	+	421	ABRE	-	40		4
LOC_Os01g50100.1	2	multidrug resistance protein 1 homolog, putative, expressed	471	ABRE	-	421	ABRE	-	41		4
LOC_Os01g50320.1	2	Surp module family protein, expressed	907	ABRE	+	207	ABRE	+	691	102	4
LOC_Os01g50320.1	2	Surp module family protein, expressed	907	ABRE	+	208	ABRE	-	690	102	4
LOC_Os01g50520.1	1	thromboxane-A synthase, putative	492	ABRE	-	349	ABRE	+	134		3
LOC_Os01g50616.1	1	CRAL/TRIO, N-terminus family protein, expressed	115	ABRE	+	40	ABRE	+	66	3	4
LOC_Os01g50616.2	1	CRAL/TRIO, N-terminus family protein, expressed	115	ABRE	+	40	ABRE	+	66	3	4
LOC_Os01g50630.1	5	hypothetical protein	189	ABRE	+	47	ABRE	-	133		3
LOC_Os01g50630.1	5	hypothetical protein	190	ABRE	-	47	ABRE	-	134		3
LOC_Os01g50630.1	5	hypothetical protein	555	ABRE	+	47	ABRE	-	499		3
LOC_Os01g50630.1	5	hypothetical protein	555	ABRE	+	189	ABRE	+	357		3
LOC_Os01g50630.1	5	hypothetical protein	555	ABRE	+	190	ABRE	-	356		3
LOC_Os01g50910.1	1	Late embryogenesis abundant protein, expressed	226	ABRE	+	195	ABRE	-	22	129	4
LOC_Os01g50910.2	1	Late embryogenesis abundant protein, expressed	226	ABRE	+	195	ABRE	-	22	129	4
LOC_Os01g51660.1	3	hypothetical protein	585	ABRE	+	181	ABRE	+	395		3
LOC_Os01g51660.1	3	hypothetical protein	604	ABRE	+	181	ABRE	+	414		3
LOC_Os01g51660.1	3	hypothetical protein	604	ABRE	+	585	ABRE	+	10		3
LOC_Os01g51770.1	1	Outer mitochondrial membrane protein porin, putative, expressed	980	ABRE	-	489	ABRE	-	482	114	4
LOC_Os01g52820.1	2	hypothetical protein	680	ABRE	+	670	ABRE	-	1		3
LOC_Os01g52820.1	2	hypothetical protein	681	ABRE	-	670	ABRE	-	2		3
LOC_Os01g52830.1	4	secreted protein, putative, expressed	969	ABRE	+	204	ABRE	+	756	24	4
LOC_Os01g52830.1	4	secreted protein, putative, expressed	969	ABRE	+	205	ABRE	-	755	24	4
LOC_Os01g52830.1	4	secreted protein, putative, expressed	970	ABRE	-	204	ABRE	+	757	24	4
LOC_Os01g52830.1	4	secreted protein, putative, expressed	970	ABRE	-	205	ABRE	-	756	24	4
LOC_Os01g52840.1	4	hAT family dimerisation domain containing protein	641	ABRE	+	384	ABRE	+	248		3
LOC_Os01g52840.1	4	hAT family dimerisation domain containing protein	641	ABRE	+	385	ABRE	-	247		3
LOC_Os01g52840.1	4	hAT family dimerisation domain containing protein	642	ABRE	-	384	ABRE	+	249		3
LOC_Os01g52840.1	4	hAT family dimerisation domain containing protein	642	ABRE	-	385	ABRE	-	248		3
LOC_Os01g53330.1	1	UDP-glucoronosyl and UDP-glucosyl transferase family protein, expressed	938	ABRE	-	352	ABRE	+	577	117	4
LOC_Os01g53380.1	1	Anthocyanidin 5,3-O-glucosyltransferase, putative	907	ABRE	+	843	ABRE	+	55		3
LOC_Os01g53670.2	1	ENTH domain containing protein, expressed	957	ABRE	-	115	ABRE	+	833	591	4
LOC_Os01g53850.1	1	hypothetical protein	514	ABRE	+	350	ABRE	+	155		3
LOC_Os01g53910.1	1	NAD binding domain of 6-phosphogluconate dehydrogenase family protein, expressed	649	ABRE	+	585	ABRE	-	55	32	4
LOC_Os01g54570.1	1	hypothetical protein	652	ABRE	-	641	ABRE	-	2		3
LOC_Os01g56550.1	5	Transcription initiation factor IIF, beta subunit family protein, expressed	558	ABRE	+	420	ABRE	-	129	126	4
LOC_Os01g56550.1	5	Transcription initiation factor IIF, beta subunit family protein, expressed	559	ABRE	-	420	ABRE	-	130	126	4
LOC_Os01g56550.1	5	Transcription initiation factor IIF, beta subunit family protein, expressed	905	ABRE	-	420	ABRE	-	476	126	4
LOC_Os01g56550.1	5	Transcription initiation factor IIF, beta subunit family protein, expressed	905	ABRE	-	558	ABRE	+	338	126	4
LOC_Os01g56550.1	5	Transcription initiation factor IIF, beta subunit family protein, expressed	905	ABRE	-	559	ABRE	-	337	126	4
LOC_Os01g56550.2	5	Transcription initiation factor IIF, beta subunit family protein, expressed	558	ABRE	+	420	ABRE	-	129	126	4
LOC_Os01g56550.2	5	Transcription initiation factor IIF, beta subunit family protein, expressed	559	ABRE	-	420	ABRE	-	130	126	4
LOC_Os01g56550.2	5	Transcription initiation factor IIF, beta subunit family protein, expressed	905	ABRE	-	420	ABRE	-	476	126	4
LOC_Os01g56550.2	5	Transcription initiation factor IIF, beta subunit family protein, expressed	905	ABRE	-	558	ABRE	+	338	126	4
LOC_Os01g56550.2	5	Transcription initiation factor IIF, beta subunit family protein, expressed	905	ABRE	-	559	ABRE	-	337	126	4
LOC_Os01g56550.3	5	Transcription initiation factor IIF, beta subunit family protein, expressed	558	ABRE	+	420	ABRE	-	129	126	4
LOC_Os01g56550.3	5	Transcription initiation factor IIF, beta subunit family protein, expressed	559	ABRE	-	420	ABRE	-	130	126	4
LOC_Os01g56550.3	5	Transcription initiation factor IIF, beta subunit family protein, expressed	905	ABRE	-	420	ABRE	-	476	126	4
LOC_Os01g56550.3	5	Transcription initiation factor IIF, beta subunit family protein, expressed	905	ABRE	-	558	ABRE	+	338	126	4
LOC_Os01g56550.3	5	Transcription initiation factor IIF, beta subunit family protein, expressed	905	ABRE	-	559	ABRE	-	337	126	4
LOC_Os01g57294.1	3	hypothetical protein	419	ABRE	+	380	ABRE	+	30		3
LOC_Os01g57294.1	3	hypothetical protein	888	ABRE	-	380	ABRE	+	499		3
LOC_Os01g57294.1	3	hypothetical protein	888	ABRE	-	419	ABRE	+	460		3
LOC_Os01g57324.1	3	hypothetical protein	419	ABRE	+	380	ABRE	+	30		3
LOC_Os01g57324.1	3	hypothetical protein	888	ABRE	-	380	ABRE	+	499		3
LOC_Os01g57324.1	3	hypothetical protein	888	ABRE	-	419	ABRE	+	460		3
LOC_Os01g57650.1	1	zinc finger family protein, putative, expressed	776	ABRE	-	724	ABRE	-	43	179	4
LOC_Os01g57680.1	2	hypothetical protein	620	ABRE	+	610	ABRE	-	1		3
LOC_Os01g57680.1	2	hypothetical protein	621	ABRE	-	610	ABRE	-	2		3
LOC_Os01g58230.1	2	hypothetical protein	349	ABRE	+	319	ABRE	+	21		3
LOC_Os01g58230.1	2	hypothetical protein	350	ABRE	-	319	ABRE	+	22		3
LOC_Os01g61610.1	1	oxidoreductase, 2OG-Fe oxygenase family protein, expressed	827	ABRE	-	411	ABRE	+	407	129	4
LOC_Os01g61610.2	1	oxidoreductase, 2OG-Fe oxygenase family protein, expressed	827	ABRE	-	411	ABRE	+	407	124	4
LOC_Os01g61610.3	1	oxidoreductase, 2OG-Fe oxygenase family protein, expressed	827	ABRE	-	411	ABRE	+	407	182	4
LOC_Os01g61610.4	1	oxidoreductase, 2OG-Fe oxygenase family protein, expressed	827	ABRE	-	411	ABRE	+	407	129	4
LOC_Os01g61800.1	1	ZmEBE-1 protein, putative, expressed	992	ABRE	+	848	ABRE	-	135		3
LOC_Os01g62510.1	2	WRKY DNA binding domain containing protein	491	ABRE	+	437	ABRE	+	45		3
LOC_Os01g62510.1	2	WRKY DNA binding domain containing protein	491	ABRE	+	438	ABRE	-	44		3
LOC_Os01g62760.1	5	Protein phosphatase 2C, putative, expressed	619	ABRE	+	509	ABRE	+	101	344	4
LOC_Os01g62760.1	5	Protein phosphatase 2C, putative, expressed	620	ABRE	-	509	ABRE	+	102	344	4
LOC_Os01g62760.1	5	Protein phosphatase 2C, putative, expressed	874	ABRE	+	509	ABRE	+	356	344	4
LOC_Os01g62760.1	5	Protein phosphatase 2C, putative, expressed	874	ABRE	+	619	ABRE	+	246	344	4
LOC_Os01g62760.1	5	Protein phosphatase 2C, putative, expressed	874	ABRE	+	620	ABRE	-	245	344	4
LOC_Os01g62810.1	2	Regulator of chromosome condensation, putative, expressed	369	ABRE	-	267	ABRE	+	93	165	4
LOC_Os01g62810.1	2	Regulator of chromosome condensation, putative, expressed	369	ABRE	-	268	ABRE	-	92	165	4
LOC_Os01g62810.2	2	Regulator of chromosome condensation, putative, expressed	369	ABRE	-	267	ABRE	+	93	165	4
LOC_Os01g62810.2	2	Regulator of chromosome condensation, putative, expressed	369	ABRE	-	268	ABRE	-	92	165	4
LOC_Os01g63970.1	1	sialyltransferase, putative, expressed	654	ABRE	-	414	ABRE	+	231	136	4
LOC_Os01g64230.1	1	hypothetical protein	282	ABRE	+	243	ABRE	+	30		3
LOC_Os01g64290.1	1	expressed protein	348	ABRE	+	331	ABRE	-	8	219	4
LOC_Os01g64780.1	4	transmembrane protein, putative, expressed	286	ABRE	+	233	ABRE	+	44	124	4
LOC_Os01g64780.1	4	transmembrane protein, putative, expressed	286	ABRE	+	234	ABRE	-	43	124	4
LOC_Os01g64780.1	4	transmembrane protein, putative, expressed	287	ABRE	-	233	ABRE	+	45	124	4
LOC_Os01g64780.1	4	transmembrane protein, putative, expressed	287	ABRE	-	234	ABRE	-	44	124	4
LOC_Os01g64780.2	4	transmembrane protein, putative, expressed	286	ABRE	+	233	ABRE	+	44	124	4
LOC_Os01g64780.2	4	transmembrane protein, putative, expressed	286	ABRE	+	234	ABRE	-	43	124	4
LOC_Os01g64780.2	4	transmembrane protein, putative, expressed	287	ABRE	-	233	ABRE	+	45	124	4
LOC_Os01g64780.2	4	transmembrane protein, putative, expressed	287	ABRE	-	234	ABRE	-	44	124	4
LOC_Os01g65150.1	1	POT family protein, expressed	537	ABRE	+	505	ABRE	+	23	22	4
LOC_Os01g65440.1	1	universal stress protein family protein, expressed	851	ABRE	+	739	ABRE	-	103	76	4
LOC_Os01g65820.1	1	hypothetical protein	208	ABRE	+	144	ABRE	+	55		3
LOC_Os01g66100.1	1	Gibberellin 20 oxidase 2 putative, expressed	945	ABRE	-	889	ABRE	+	47	73	4
LOC_Os01g66100.2	1	Gibberellin 20 oxidase 2 putative, expressed	945	ABRE	-	889	ABRE	+	47	73	4
LOC_Os01g66120.1	9	NAC-domain containing protein 2 putative, expressed	196	ABRE	+	159	ABRE	+	28	109	4
LOC_Os01g66120.1	9	NAC-domain containing protein 2 putative, expressed	196	ABRE	+	160	ABRE	-	27	109	4
LOC_Os01g66120.1	9	NAC-domain containing protein 2 putative, expressed	251	ABRE	+	159	ABRE	+	83	109	4
LOC_Os01g66120.1	9	NAC-domain containing protein 2 putative, expressed	251	ABRE	+	160	ABRE	-	82	109	4
LOC_Os01g66120.1	9	NAC-domain containing protein 2 putative, expressed	251	ABRE	+	196	ABRE	+	46	109	4
LOC_Os01g66120.1	9	NAC-domain containing protein 2 putative, expressed	437	ABRE	+	159	ABRE	+	269	109	4
LOC_Os01g66120.1	9	NAC-domain containing protein 2 putative, expressed	437	ABRE	+	160	ABRE	-	268	109	4
LOC_Os01g66120.1	9	NAC-domain containing protein 2 putative, expressed	437	ABRE	+	196	ABRE	+	232	109	4
LOC_Os01g66120.1	9	NAC-domain containing protein 2 putative, expressed	437	ABRE	+	251	ABRE	+	177	109	4
LOC_Os01g66120.2	9	NAC-domain containing protein 2 putative, expressed	196	ABRE	+	159	ABRE	+	28	109	4
LOC_Os01g66120.2	9	NAC-domain containing protein 2 putative, expressed	196	ABRE	+	160	ABRE	-	27	109	4
LOC_Os01g66120.2	9	NAC-domain containing protein 2 putative, expressed	251	ABRE	+	159	ABRE	+	83	109	4
LOC_Os01g66120.2	9	NAC-domain containing protein 2 putative, expressed	251	ABRE	+	160	ABRE	-	82	109	4
LOC_Os01g66120.2	9	NAC-domain containing protein 2 putative, expressed	251	ABRE	+	196	ABRE	+	46	109	4
LOC_Os01g66120.2	9	NAC-domain containing protein 2 putative, expressed	437	ABRE	+	159	ABRE	+	269	109	4
LOC_Os01g66120.2	9	NAC-domain containing protein 2 putative, expressed	437	ABRE	+	160	ABRE	-	268	109	4
LOC_Os01g66120.2	9	NAC-domain containing protein 2 putative, expressed	437	ABRE	+	196	ABRE	+	232	109	4
LOC_Os01g66120.2	9	NAC-domain containing protein 2 putative, expressed	437	ABRE	+	251	ABRE	+	177	109	4
LOC_Os01g66120.3	9	NAC-domain containing protein 2 putative, expressed	463	ABRE	+	426	ABRE	+	28	376	4
LOC_Os01g66120.3	9	NAC-domain containing protein 2 putative, expressed	463	ABRE	+	427	ABRE	-	27	376	4
LOC_Os01g66120.3	9	NAC-domain containing protein 2 putative, expressed	518	ABRE	+	426	ABRE	+	83	376	4
LOC_Os01g66120.3	9	NAC-domain containing protein 2 putative, expressed	518	ABRE	+	427	ABRE	-	82	376	4
LOC_Os01g66120.3	9	NAC-domain containing protein 2 putative, expressed	518	ABRE	+	463	ABRE	+	46	376	4
LOC_Os01g66120.3	9	NAC-domain containing protein 2 putative, expressed	704	ABRE	+	426	ABRE	+	269	376	4
LOC_Os01g66120.3	9	NAC-domain containing protein 2 putative, expressed	704	ABRE	+	427	ABRE	-	268	376	4
LOC_Os01g66120.3	9	NAC-domain containing protein 2 putative, expressed	704	ABRE	+	463	ABRE	+	232	376	4
LOC_Os01g66120.3	9	NAC-domain containing protein 2 putative, expressed	704	ABRE	+	518	ABRE	+	177	376	4
LOC_Os01g66330.1	1	ATP-dependent Clp protease ATP-binding subunit ClpX1, putative, expressed	575	ABRE	-	317	ABRE	+	249	65	4
LOC_Os01g66710.1	2	Polygalacturonase family protein	102	ABRE	+	11	ABRE	-	82		3
LOC_Os01g66710.1	2	Polygalacturonase family protein	103	ABRE	-	11	ABRE	-	83		3
LOC_Os01g66890.1	4	TAZ zinc finger family protein, expressed	938	ABRE	+	780	ABRE	+	149	143	4
LOC_Os01g66890.1	4	TAZ zinc finger family protein, expressed	938	ABRE	+	781	ABRE	-	148	143	4
LOC_Os01g66890.1	4	TAZ zinc finger family protein, expressed	939	ABRE	-	780	ABRE	+	150	143	4
LOC_Os01g66890.1	4	TAZ zinc finger family protein, expressed	939	ABRE	-	781	ABRE	-	149	143	4
LOC_Os01g66890.2	4	TAZ zinc finger family protein, expressed	938	ABRE	+	780	ABRE	+	149	709	4
LOC_Os01g66890.2	4	TAZ zinc finger family protein, expressed	938	ABRE	+	781	ABRE	-	148	709	4
LOC_Os01g66890.2	4	TAZ zinc finger family protein, expressed	939	ABRE	-	780	ABRE	+	150	709	4
LOC_Os01g66890.2	4	TAZ zinc finger family protein, expressed	939	ABRE	-	781	ABRE	-	149	709	4
LOC_Os01g66890.3	4	TAZ zinc finger family protein, expressed	938	ABRE	+	780	ABRE	+	149	143	4
LOC_Os01g66890.3	4	TAZ zinc finger family protein, expressed	938	ABRE	+	781	ABRE	-	148	143	4
LOC_Os01g66890.3	4	TAZ zinc finger family protein, expressed	939	ABRE	-	780	ABRE	+	150	143	4
LOC_Os01g66890.3	4	TAZ zinc finger family protein, expressed	939	ABRE	-	781	ABRE	-	149	143	4
LOC_Os01g67930.1	2	hypothetical protein	627	ABRE	+	492	ABRE	-	126		3
LOC_Os01g67930.1	2	hypothetical protein	628	ABRE	-	492	ABRE	-	127		3
LOC_Os01g67940.1	1	hypothetical protein	437	ABRE	+	394	ABRE	-	34		3
LOC_Os01g68104.1	1	Zinc finger, C2H2 type family protein, expressed	704	ABRE	-	475	ABRE	+	220		4
LOC_Os01g68210.1	1	hypothetical protein	127	ABRE	+	31	ABRE	-	87		3
LOC_Os01g68370.1	2	Viviparous protein homolog, putative, expressed	407	ABRE	-	185	ABRE	+	213	84	4
LOC_Os01g68370.1	2	Viviparous protein homolog, putative, expressed	407	ABRE	-	186	ABRE	-	212	84	4
LOC_Os01g68370.2	2	Viviparous protein homolog, putative, expressed	407	ABRE	-	185	ABRE	+	213	110	4
LOC_Os01g68370.2	2	Viviparous protein homolog, putative, expressed	407	ABRE	-	186	ABRE	-	212	110	4
LOC_Os01g68370.3	2	Viviparous protein homolog, putative, expressed	407	ABRE	-	185	ABRE	+	213	110	4
LOC_Os01g68370.3	2	Viviparous protein homolog, putative, expressed	407	ABRE	-	186	ABRE	-	212	110	4
LOC_Os01g68770.1	2	Selenium-binding protein, putative, expressed	755	ABRE	-	204	ABRE	+	542	151	4
LOC_Os01g68770.1	2	Selenium-binding protein, putative, expressed	755	ABRE	-	205	ABRE	-	541	151	4
LOC_Os01g69010.1	2	MATE efflux family protein	809	ABRE	+	673	ABRE	-	127		3
LOC_Os01g69010.1	2	MATE efflux family protein	810	ABRE	-	673	ABRE	-	128		3
LOC_Os01g69900.1	2	CBS domain-containing protein, putative, expressed	388	ABRE	+	325	ABRE	+	54	171	4
LOC_Os01g69900.1	2	CBS domain-containing protein, putative, expressed	389	ABRE	-	325	ABRE	+	55	171	4
LOC_Os01g70460.1	3	expressed protein	447	ABRE	-	357	ABRE	-	81	29	4
LOC_Os01g70460.1	3	expressed protein	656	ABRE	-	357	ABRE	-	290	29	4
LOC_Os01g70460.1	3	expressed protein	656	ABRE	-	447	ABRE	-	200	29	4
LOC_Os01g70460.2	3	expressed protein	447	ABRE	-	357	ABRE	-	81	29	4
LOC_Os01g70460.2	3	expressed protein	656	ABRE	-	357	ABRE	-	290	29	4
LOC_Os01g70460.2	3	expressed protein	656	ABRE	-	447	ABRE	-	200	29	4
LOC_Os01g71070.1	1	xylanase inhibitor TAXI-IV, putative, expressed	308	ABRE	+	227	ABRE	+	72		4
LOC_Os01g72610.1	5	glycosyltransferase, putative, expressed	325	ABRE	-	309	ABRE	+	7	78	4
LOC_Os01g72610.1	5	glycosyltransferase, putative, expressed	325	ABRE	-	310	ABRE	-	6	78	4
LOC_Os01g72610.1	5	glycosyltransferase, putative, expressed	877	ABRE	-	309	ABRE	+	559	78	4
LOC_Os01g72610.1	5	glycosyltransferase, putative, expressed	877	ABRE	-	310	ABRE	-	558	78	4
LOC_Os01g72610.1	5	glycosyltransferase, putative, expressed	877	ABRE	-	325	ABRE	-	543	78	4
LOC_Os01g72660.1	1	hypothetical protein	444	ABRE	+	349	ABRE	-	86		3
LOC_Os01g73440.1	1	hypothetical protein	293	ABRE	+	265	ABRE	+	19		3
LOC_Os01g74100.1	2	hypothetical protein	195	ABRE	+	165	ABRE	+	21		3
LOC_Os01g74100.1	2	hypothetical protein	196	ABRE	-	165	ABRE	+	22		3
LOC_Os02g02250.1	1	expressed protein	635	ABRE	-	607	ABRE	-	19	172	4
LOC_Os02g03280.1	2	Bax inhibitor-1, putative, expressed	791	ABRE	+	645	ABRE	+	137	125	4
LOC_Os02g03280.1	2	Bax inhibitor-1, putative, expressed	792	ABRE	-	645	ABRE	+	138	125	4
LOC_Os02g03280.2	2	Bax inhibitor-1, putative, expressed	791	ABRE	+	645	ABRE	+	137	149	4
LOC_Os02g03280.2	2	Bax inhibitor-1, putative, expressed	792	ABRE	-	645	ABRE	+	138	149	4
LOC_Os02g03330.1	1	Lil3 protein, putative, expressed	207	ABRE	-	142	ABRE	-	56	59	4
LOC_Os02g04260.1	1	expressed protein	95	ABRE	-	74	ABRE	-	12	11	4
LOC_Os02g04270.1	1	DNA polymerase V family protein, expressed	298	ABRE	+	277	ABRE	+	12	129	4
LOC_Os02g04760.1	1	Cycloartenol synthase, putative	869	ABRE	+	181	ABRE	+	679		3
LOC_Os02g06340.1	1	EH-domain containing protein 1 putative, expressed	510	ABRE	-	480	ABRE	-	21	91	4
LOC_Os02g06350.1	1	hypothetical protein	721	ABRE	+	691	ABRE	+	21		3
LOC_Os02g07390.1	5	hypothetical protein	295	ABRE	+	212	ABRE	-	74		3
LOC_Os02g07390.1	5	hypothetical protein	296	ABRE	-	212	ABRE	-	75		3
LOC_Os02g07390.1	5	hypothetical protein	306	ABRE	+	212	ABRE	-	85		3
LOC_Os02g07390.1	5	hypothetical protein	306	ABRE	+	295	ABRE	+	2		3
LOC_Os02g07390.1	5	hypothetical protein	306	ABRE	+	296	ABRE	-	1		3
LOC_Os02g08460.1	5	hypothetical protein	868	ABRE	-	514	ABRE	-	345		3
LOC_Os02g08460.1	5	hypothetical protein	878	ABRE	+	514	ABRE	-	355		3
LOC_Os02g08460.1	5	hypothetical protein	878	ABRE	+	868	ABRE	-	1		3
LOC_Os02g08460.1	5	hypothetical protein	879	ABRE	-	514	ABRE	-	356		3
LOC_Os02g08460.1	5	hypothetical protein	879	ABRE	-	868	ABRE	-	2		3
LOC_Os02g08470.1	1	hypothetical protein	917	ABRE	+	740	ABRE	-	168		3
LOC_Os02g09910.1	2	PHD-finger family protein	490	ABRE	+	386	ABRE	-	95		3
LOC_Os02g09910.1	2	PHD-finger family protein	491	ABRE	-	386	ABRE	-	96		3
LOC_Os02g10390.1	4	Chlorophyll a-b binding protein 8 chloroplast precursor, putative, expressed	707	ABRE	+	237	ABRE	+	461	143	4
LOC_Os02g10390.1	4	Chlorophyll a-b binding protein 8 chloroplast precursor, putative, expressed	707	ABRE	+	238	ABRE	-	460	143	4
LOC_Os02g10390.1	4	Chlorophyll a-b binding protein 8 chloroplast precursor, putative, expressed	708	ABRE	-	237	ABRE	+	462	143	4
LOC_Os02g10390.1	4	Chlorophyll a-b binding protein 8 chloroplast precursor, putative, expressed	708	ABRE	-	238	ABRE	-	461	143	4
LOC_Os02g10390.2	4	Chlorophyll a-b binding protein 8 chloroplast precursor, putative, expressed	707	ABRE	+	237	ABRE	+	461	143	4
LOC_Os02g10390.2	4	Chlorophyll a-b binding protein 8 chloroplast precursor, putative, expressed	707	ABRE	+	238	ABRE	-	460	143	4
LOC_Os02g10390.2	4	Chlorophyll a-b binding protein 8 chloroplast precursor, putative, expressed	708	ABRE	-	237	ABRE	+	462	143	4
LOC_Os02g10390.2	4	Chlorophyll a-b binding protein 8 chloroplast precursor, putative, expressed	708	ABRE	-	238	ABRE	-	461	143	4
LOC_Os02g10390.3	4	Chlorophyll a-b binding protein 8 chloroplast precursor, putative, expressed	707	ABRE	+	237	ABRE	+	461	143	4
LOC_Os02g10390.3	4	Chlorophyll a-b binding protein 8 chloroplast precursor, putative, expressed	707	ABRE	+	238	ABRE	-	460	143	4
LOC_Os02g10390.3	4	Chlorophyll a-b binding protein 8 chloroplast precursor, putative, expressed	708	ABRE	-	237	ABRE	+	462	143	4
LOC_Os02g10390.3	4	Chlorophyll a-b binding protein 8 chloroplast precursor, putative, expressed	708	ABRE	-	238	ABRE	-	461	143	4
LOC_Os02g10630.1	2	C2 domain containing protein, expressed	427	ABRE	-	216	ABRE	+	202	70	4
LOC_Os02g10630.1	2	C2 domain containing protein, expressed	427	ABRE	-	217	ABRE	-	201	70	4
LOC_Os02g11850.1	2	hypothetical protein	500	ABRE	+	489	ABRE	+	2		3
LOC_Os02g11850.1	2	hypothetical protein	500	ABRE	+	490	ABRE	-	1		3
LOC_Os02g12750.1	2	Tetraspanin family protein, expressed	950	ABRE	-	347	ABRE	+	594	32	4
LOC_Os02g12750.1	2	Tetraspanin family protein, expressed	950	ABRE	-	348	ABRE	-	593	32	4
LOC_Os02g13940.1	1	hypothetical protein	783	ABRE	+	392	ABRE	+	382		3
LOC_Os02g14470.1	1	hypothetical protein	419	ABRE	+	186	ABRE	-	224		3
LOC_Os02g15250.1	2	Late embryogenesis abundant protein, expressed	183	ABRE	+	121	ABRE	+	53	22	4
LOC_Os02g15250.1	2	Late embryogenesis abundant protein, expressed	183	ABRE	+	122	ABRE	-	52	22	4
LOC_Os02g15750.1	1	expressed protein	305	ABRE	-	141	ABRE	+	155	60	4
LOC_Os02g15830.1	2	hypothetical protein	507	ABRE	+	474	ABRE	+	24		3
LOC_Os02g15830.1	2	hypothetical protein	508	ABRE	-	474	ABRE	+	25		3
LOC_Os02g16529.1	1	hypothetical protein	576	ABRE	-	550	ABRE	+	17		3
LOC_Os02g16560.1	1	hypothetical protein	566	ABRE	+	556	ABRE	-	1		3
LOC_Os02g16680.1	1	bZIP transcription factor family protein, expressed	562	ABRE	+	292	ABRE	-	261	180	4
LOC_Os02g16690.1	1	expressed protein	780	ABRE	+	510	ABRE	-	261		4
LOC_Os02g16790.1	2	hypothetical protein	688	ABRE	+	640	ABRE	+	39		3
LOC_Os02g16790.1	2	hypothetical protein	689	ABRE	-	640	ABRE	+	40		3
LOC_Os02g16850.1	1	Alpha-expansin 11 precursor, putative, expressed	316	ABRE	+	286	ABRE	+	21		4
LOC_Os02g17780.1	1	Ent-kaurene synthase A, chloroplast precursor, putative, expressed	735	ABRE	-	270	ABRE	-	456	123	4
LOC_Os02g18770.1	3	hypothetical protein	584	ABRE	-	564	ABRE	+	11		3
LOC_Os02g18770.1	3	hypothetical protein	627	ABRE	-	564	ABRE	+	54		3
LOC_Os02g18770.1	3	hypothetical protein	627	ABRE	-	584	ABRE	-	34		3
LOC_Os02g19240.1	3	hypothetical protein	744	ABRE	-	429	ABRE	-	306		3
LOC_Os02g19240.1	3	hypothetical protein	912	ABRE	-	429	ABRE	-	474		3
LOC_Os02g19240.1	3	hypothetical protein	912	ABRE	-	744	ABRE	-	159		3
LOC_Os02g19890.1	1	NB-ARC domain containing protein, expressed	720	ABRE	-	527	ABRE	+	184	367	4
LOC_Os02g20460.1	1	Leucine Rich Repeat family protein	776	ABRE	-	637	ABRE	+	130		3
LOC_Os02g20550.1	1	hypothetical protein	730	ABRE	+	134	ABRE	+	587		3
LOC_Os02g21390.1	5	hypothetical protein	952	ABRE	+	635	ABRE	+	308		3
LOC_Os02g21390.1	5	hypothetical protein	953	ABRE	-	635	ABRE	+	309		3
LOC_Os02g21390.1	5	hypothetical protein	964	ABRE	-	635	ABRE	+	320		3
LOC_Os02g21390.1	5	hypothetical protein	964	ABRE	-	952	ABRE	+	3		3
LOC_Os02g21390.1	5	hypothetical protein	964	ABRE	-	953	ABRE	-	2		3
LOC_Os02g22150.1	1	hypothetical protein	525	ABRE	+	393	ABRE	+	123		3
LOC_Os02g22380.1	3	glycosyltransferase, putative, expressed	739	ABRE	-	430	ABRE	+	300	242	4
LOC_Os02g22380.1	3	glycosyltransferase, putative, expressed	873	ABRE	-	430	ABRE	+	434	242	4
LOC_Os02g22380.1	3	glycosyltransferase, putative, expressed	873	ABRE	-	739	ABRE	-	125	242	4
LOC_Os02g22800.1	2	hypothetical protein	551	ABRE	-	491	ABRE	+	51		3
LOC_Os02g22800.1	2	hypothetical protein	551	ABRE	-	492	ABRE	-	50		3
LOC_Os02g24090.1	1	hypothetical protein	454	ABRE	+	411	ABRE	-	34		3
LOC_Os02g24210.1	8	expressed protein	710	ABRE	+	664	ABRE	+	37	123	4
LOC_Os02g24210.1	8	expressed protein	710	ABRE	+	665	ABRE	-	36	123	4
LOC_Os02g24210.1	8	expressed protein	711	ABRE	-	664	ABRE	+	38	123	4
LOC_Os02g24210.1	8	expressed protein	711	ABRE	-	665	ABRE	-	37	123	4
LOC_Os02g24210.1	8	expressed protein	820	ABRE	+	664	ABRE	+	147	123	4
LOC_Os02g24210.1	8	expressed protein	820	ABRE	+	665	ABRE	-	146	123	4
LOC_Os02g24210.1	8	expressed protein	820	ABRE	+	710	ABRE	+	101	123	4
LOC_Os02g24210.1	8	expressed protein	820	ABRE	+	711	ABRE	-	100	123	4
LOC_Os02g24480.1	1	hypothetical protein	454	ABRE	-	349	ABRE	-	96		3
LOC_Os02g25630.1	2	hypothetical protein	989	ABRE	+	399	ABRE	+	581		3
LOC_Os02g25630.1	2	hypothetical protein	990	ABRE	-	399	ABRE	+	582		3
LOC_Os02g27450.1	1	hypothetical protein	436	ABRE	+	406	ABRE	+	21		3
LOC_Os02g27730.1	1	expressed protein	515	ABRE	-	233	ABRE	+	273		3
LOC_Os02g27740.1	1	expressed protein	492	ABRE	-	210	ABRE	+	273		3
LOC_Os02g28130.1	1	hypothetical protein	128	ABRE	+	98	ABRE	+	21		3
LOC_Os02g29450.1	5	hypothetical protein	462	ABRE	+	440	ABRE	+	13		3
LOC_Os02g29450.1	5	hypothetical protein	590	ABRE	+	440	ABRE	+	141		3
LOC_Os02g29450.1	5	hypothetical protein	590	ABRE	+	462	ABRE	+	119		3
LOC_Os02g29450.1	5	hypothetical protein	597	ABRE	-	440	ABRE	+	148		3
LOC_Os02g29450.1	5	hypothetical protein	597	ABRE	-	462	ABRE	+	126		3
LOC_Os02g30230.1	1	Exo70 exocyst complex subunit family protein, expressed	870	ABRE	-	638	ABRE	-	223	73	4
LOC_Os02g30230.2	1	Exo70 exocyst complex subunit family protein, expressed	870	ABRE	-	638	ABRE	-	223	73	4
LOC_Os02g30270.1	1	hypothetical protein	855	ABRE	+	191	ABRE	-	655		3
LOC_Os02g30280.1	1	hypothetical protein	977	ABRE	+	313	ABRE	-	655		3
LOC_Os02g30920.1	1	hypothetical protein	652	ABRE	-	610	ABRE	+	33		3
LOC_Os02g31280.1	2	hypothetical protein	261	ABRE	+	250	ABRE	+	2		3
LOC_Os02g31280.1	2	hypothetical protein	261	ABRE	+	251	ABRE	-	1		3
LOC_Os02g31840.1	1	expressed protein	882	ABRE	-	491	ABRE	-	382	109	4
LOC_Os02g31867.1	1	expressed protein	481	ABRE	-	328	ABRE	-	144	157	4
LOC_Os02g32440.1	1	expressed protein	503	ABRE	-	133	ABRE	+	361		3
LOC_Os02g32630.1	1	hypothetical protein	221	ABRE	+	169	ABRE	+	43		3
LOC_Os02g32860.1	1	WGR domain containing protein, expressed	853	ABRE	-	190	ABRE	+	654	53	4
LOC_Os02g33020.1	1	SOUL heme-binding protein, expressed	343	ABRE	+	332	ABRE	-	2		3
LOC_Os02g33250.1	1	hypothetical protein	148	ABRE	+	118	ABRE	+	21		3
LOC_Os02g33660.1	2	hypothetical protein	396	ABRE	+	355	ABRE	+	32		3
LOC_Os02g33660.1	2	hypothetical protein	397	ABRE	-	355	ABRE	+	33		3
LOC_Os02g34360.1	2	hypothetical protein	607	ABRE	+	266	ABRE	-	332		3
LOC_Os02g34360.1	2	hypothetical protein	608	ABRE	-	266	ABRE	-	333		3
LOC_Os02g34370.1	2	expressed protein	604	ABRE	+	265	ABRE	-	330	68	4
LOC_Os02g34370.1	2	expressed protein	605	ABRE	-	265	ABRE	-	331	68	4
LOC_Os02g34910.1	1	hypothetical protein	958	ABRE	+	100	ABRE	-	849		3
LOC_Os02g35220.1	1	expressed protein	367	ABRE	+	144	ABRE	+	214		3
LOC_Os02g36570.1	1	ABC1 family protein, putative, expressed	269	ABRE	-	191	ABRE	+	69	80	4
LOC_Os02g36820.1	1	hypothetical protein	360	ABRE	+	308	ABRE	+	43		3
LOC_Os02g36840.1	8	Cytokinin-O-glucosyltransferase 2 putative, expressed	446	ABRE	+	414	ABRE	+	23	140	4
LOC_Os02g36840.1	8	Cytokinin-O-glucosyltransferase 2 putative, expressed	446	ABRE	+	415	ABRE	-	22	140	4
LOC_Os02g36840.1	8	Cytokinin-O-glucosyltransferase 2 putative, expressed	447	ABRE	-	414	ABRE	+	24	140	4
LOC_Os02g36840.1	8	Cytokinin-O-glucosyltransferase 2 putative, expressed	447	ABRE	-	415	ABRE	-	23	140	4
LOC_Os02g36840.1	8	Cytokinin-O-glucosyltransferase 2 putative, expressed	755	ABRE	-	414	ABRE	+	332	140	4
LOC_Os02g36840.1	8	Cytokinin-O-glucosyltransferase 2 putative, expressed	755	ABRE	-	415	ABRE	-	331	140	4
LOC_Os02g36840.1	8	Cytokinin-O-glucosyltransferase 2 putative, expressed	755	ABRE	-	446	ABRE	+	300	140	4
LOC_Os02g36840.1	8	Cytokinin-O-glucosyltransferase 2 putative, expressed	755	ABRE	-	447	ABRE	-	299	140	4
LOC_Os02g37480.1	1	Glycine rich protein family protein, expressed	904	ABRE	-	198	ABRE	+	697	103	4
LOC_Os02g37830.1	1	Protein kinase domain containing protein, expressed	550	ABRE	-	491	ABRE	-	50	233	4
LOC_Os02g38050.1	1	PB1 domain containing protein, expressed	449	ABRE	-	360	ABRE	-	80	291	4
LOC_Os02g38050.2	1	PB1 domain containing protein, expressed	449	ABRE	-	360	ABRE	-	80	291	4
LOC_Os02g38050.3	1	PB1 domain containing protein, expressed	449	ABRE	-	360	ABRE	-	80	291	4
LOC_Os02g38050.4	1	PB1 domain containing protein, expressed	449	ABRE	-	360	ABRE	-	80	291	4
LOC_Os02g38050.5	1	PB1 domain containing protein, expressed	449	ABRE	-	360	ABRE	-	80	242	4
LOC_Os02g38050.6	1	PB1 domain containing protein, expressed	449	ABRE	-	360	ABRE	-	80	291	4
LOC_Os02g38400.1	3	Nuclear protein SkiP, putative	258	ABRE	+	236	ABRE	+	13		3
LOC_Os02g38400.1	3	Nuclear protein SkiP, putative	288	ABRE	+	236	ABRE	+	43		3
LOC_Os02g38400.1	3	Nuclear protein SkiP, putative	288	ABRE	+	258	ABRE	+	21		3
LOC_Os02g38850.1	4	hypothetical protein	446	ABRE	+	413	ABRE	+	24		3
LOC_Os02g38850.1	4	hypothetical protein	446	ABRE	+	414	ABRE	-	23		3
LOC_Os02g38850.1	4	hypothetical protein	447	ABRE	-	413	ABRE	+	25		3
LOC_Os02g38850.1	4	hypothetical protein	447	ABRE	-	414	ABRE	-	24		3
LOC_Os02g38870.1	1	hypothetical protein	756	ABRE	+	126	ABRE	+	621		3
LOC_Os02g39030.1	1	expressed protein	843	ABRE	-	260	ABRE	+	574	65	4
LOC_Os02g39030.2	1	expressed protein	843	ABRE	-	260	ABRE	+	574	730	4
LOC_Os02g39180.1	2	expressed protein	468	ABRE	+	146	ABRE	+	313	75	4
LOC_Os02g39180.1	2	expressed protein	468	ABRE	+	147	ABRE	-	312	75	4
LOC_Os02g39480.1	2	Protein phosphatase 2C containing protein	528	ABRE	+	428	ABRE	-	91		3
LOC_Os02g39480.1	2	Protein phosphatase 2C containing protein	529	ABRE	-	428	ABRE	-	92		3
LOC_Os02g39570.1	2	acetolactate synthase small subunit, putative, expressed	715	ABRE	+	599	ABRE	-	107	196	4
LOC_Os02g39570.1	2	acetolactate synthase small subunit, putative, expressed	716	ABRE	-	599	ABRE	-	108	196	4
LOC_Os02g39570.2	2	acetolactate synthase small subunit, putative, expressed	715	ABRE	+	599	ABRE	-	107	196	4
LOC_Os02g39570.2	2	acetolactate synthase small subunit, putative, expressed	716	ABRE	-	599	ABRE	-	108	196	4
LOC_Os02g39570.3	2	acetolactate synthase small subunit, putative, expressed	715	ABRE	+	599	ABRE	-	107	196	4
LOC_Os02g39570.3	2	acetolactate synthase small subunit, putative, expressed	716	ABRE	-	599	ABRE	-	108	196	4
LOC_Os02g39570.4	2	acetolactate synthase small subunit, putative, expressed	715	ABRE	+	599	ABRE	-	107	196	4
LOC_Os02g39570.4	2	acetolactate synthase small subunit, putative, expressed	716	ABRE	-	599	ABRE	-	108	196	4
LOC_Os02g39570.5	2	acetolactate synthase small subunit, putative, expressed	715	ABRE	+	599	ABRE	-	107	196	4
LOC_Os02g39570.5	2	acetolactate synthase small subunit, putative, expressed	716	ABRE	-	599	ABRE	-	108	196	4
LOC_Os02g40620.1	4	hypothetical protein	808	ABRE	+	758	ABRE	+	41		3
LOC_Os02g40620.1	4	hypothetical protein	808	ABRE	+	759	ABRE	-	40		3
LOC_Os02g40620.1	4	hypothetical protein	809	ABRE	-	758	ABRE	+	42		3
LOC_Os02g40620.1	4	hypothetical protein	809	ABRE	-	759	ABRE	-	41		3
LOC_Os02g41840.1	1	expressed protein	987	ABRE	+	658	ABRE	+	320	125	4
LOC_Os02g42050.1	2	hypothetical protein	145	ABRE	+	104	ABRE	+	32		3
LOC_Os02g42050.1	2	hypothetical protein	146	ABRE	-	104	ABRE	+	33		3
LOC_Os02g43220.1	3	polyamine oxidase, putative	615	ABRE	-	531	ABRE	+	75		3
LOC_Os02g43220.1	3	polyamine oxidase, putative	644	ABRE	+	531	ABRE	+	104		3
LOC_Os02g43220.1	3	polyamine oxidase, putative	644	ABRE	+	615	ABRE	-	20		3
LOC_Os02g43240.1	1	hypothetical protein	502	ABRE	+	361	ABRE	+	132		3
LOC_Os02g43314.1	1	expressed protein	911	ABRE	+	736	ABRE	+	166	289	4
LOC_Os02g43330.1	8	Homeobox domain containing protein, expressed	286	ABRE	+	147	ABRE	+	130	92	4
LOC_Os02g43330.1	8	Homeobox domain containing protein, expressed	286	ABRE	+	148	ABRE	-	129	92	4
LOC_Os02g43330.1	8	Homeobox domain containing protein, expressed	287	ABRE	-	147	ABRE	+	131	92	4
LOC_Os02g43330.1	8	Homeobox domain containing protein, expressed	287	ABRE	-	148	ABRE	-	130	92	4
LOC_Os02g43330.1	8	Homeobox domain containing protein, expressed	713	ABRE	-	147	ABRE	+	557	92	4
LOC_Os02g43330.1	8	Homeobox domain containing protein, expressed	713	ABRE	-	148	ABRE	-	556	92	4
LOC_Os02g43330.1	8	Homeobox domain containing protein, expressed	713	ABRE	-	286	ABRE	+	418	92	4
LOC_Os02g43330.1	8	Homeobox domain containing protein, expressed	713	ABRE	-	287	ABRE	-	417	92	4
LOC_Os02g43680.1	1	hypothetical protein	783	ABRE	-	78	ABRE	-	696		3
LOC_Os02g43770.1	2	bZIP protein, putative, expressed	778	ABRE	-	452	ABRE	+	317	71	4
LOC_Os02g43770.1	2	bZIP protein, putative, expressed	778	ABRE	-	453	ABRE	-	316	71	4
LOC_Os02g44040.1	1	IMP dehydrogenase/GMP reductase domain containing protein, expressed	792	ABRE	+	255	ABRE	+	528		4
LOC_Os02g44090.1	2	expressed protein	360	ABRE	-	337	ABRE	+	14	104	4
LOC_Os02g44090.1	2	expressed protein	360	ABRE	-	338	ABRE	-	13	104	4
LOC_Os02g44200.1	1	thioesterase family protein	497	ABRE	-	420	ABRE	+	68		3
LOC_Os02g44830.1	1	hypothetical protein	468	ABRE	-	440	ABRE	-	19		3
LOC_Os02g45100.1	2	Mitochondrial import inner membrane translocase subunit Tim17 family protein, expressed	810	ABRE	+	521	ABRE	+	280	74	4
LOC_Os02g45100.1	2	Mitochondrial import inner membrane translocase subunit Tim17 family protein, expressed	810	ABRE	+	522	ABRE	-	279	74	4
LOC_Os02g45110.1	2	N6-adenosine-methyltransferase MT-A70, putative, expressed	385	ABRE	+	97	ABRE	-	279	84	4
LOC_Os02g45110.1	2	N6-adenosine-methyltransferase MT-A70, putative, expressed	386	ABRE	-	97	ABRE	-	280	84	4
LOC_Os02g45300.1	8	hypothetical protein	187	ABRE	+	96	ABRE	+	82		3
LOC_Os02g45300.1	8	hypothetical protein	188	ABRE	-	96	ABRE	+	83		3
LOC_Os02g45300.1	8	hypothetical protein	280	ABRE	+	96	ABRE	+	175		3
LOC_Os02g45300.1	8	hypothetical protein	280	ABRE	+	187	ABRE	+	84		3
LOC_Os02g45300.1	8	hypothetical protein	280	ABRE	+	188	ABRE	-	83		3
LOC_Os02g45300.1	8	hypothetical protein	281	ABRE	-	96	ABRE	+	176		3
LOC_Os02g45300.1	8	hypothetical protein	281	ABRE	-	187	ABRE	+	85		3
LOC_Os02g45300.1	8	hypothetical protein	281	ABRE	-	188	ABRE	-	84		3
LOC_Os02g45640.1	1	hypothetical protein	200	ABRE	+	170	ABRE	+	21		3
LOC_Os02g46270.1	1	hypothetical protein	525	ABRE	-	129	ABRE	+	387		3
LOC_Os02g46280.1	1	hypothetical protein	730	ABRE	-	334	ABRE	+	387		3
LOC_Os02g47490.1	1	expressed protein	413	ABRE	+	257	ABRE	-	147	245	4
LOC_Os02g47500.1	1	nodulin, putative, expressed	964	ABRE	+	808	ABRE	-	147	84	4
LOC_Os02g48000.1	1	TBC domain containing protein, expressed	270	ABRE	+	239	ABRE	+	22	174	4
LOC_Os02g48000.2	1	TBC domain containing protein, expressed	270	ABRE	+	239	ABRE	+	22	174	4
LOC_Os02g48680.1	2	expressed protein	477	ABRE	-	168	ABRE	+	300	111	4
LOC_Os02g48680.1	2	expressed protein	477	ABRE	-	169	ABRE	-	299	111	4
LOC_Os02g48710.1	1	expressed protein	616	ABRE	+	437	ABRE	+	170		3
LOC_Os02g49420.1	3	Fasciclin-like arabinogalactan protein 1 precursor, putative, expressed	654	ABRE	-	183	ABRE	-	462	109	4
LOC_Os02g49420.1	3	Fasciclin-like arabinogalactan protein 1 precursor, putative, expressed	665	ABRE	+	183	ABRE	-	473	109	4
LOC_Os02g49420.1	3	Fasciclin-like arabinogalactan protein 1 precursor, putative, expressed	665	ABRE	+	654	ABRE	-	2	109	4
LOC_Os02g50220.1	1	expressed protein	185	ABRE	-	158	ABRE	+	18		3
LOC_Os02g51310.1	1	TCP family transcription factor containing protein	622	ABRE	-	177	ABRE	+	436		3
LOC_Os02g51550.1	1	expressed protein	635	ABRE	+	435	ABRE	-	191		3
LOC_Os02g51680.1	1	trehalose-phosphatase family protein, expressed	231	ABRE	-	198	ABRE	+	24	117	4
LOC_Os02g51750.1	1	Annexin-like protein RJ4, putative, expressed	433	ABRE	-	259	ABRE	-	165	122	4
LOC_Os02g51850.1	1	adenosine 5'-phosphosulfate reductase 3 putative, expressed	397	ABRE	-	269	ABRE	+	119	163	4
LOC_Os02g51850.2	1	adenosine 5'-phosphosulfate reductase 3 putative, expressed	397	ABRE	-	269	ABRE	+	119	163	4
LOC_Os02g52620.1	1	expressed protein	814	ABRE	+	578	ABRE	+	227	445	4
LOC_Os02g52660.1	1	hypothetical protein	355	ABRE	-	324	ABRE	-	22		3
LOC_Os02g53410.1	1	expressed protein	990	ABRE	+	30	ABRE	-	951	85	4
LOC_Os02g54230.1	1	hypothetical protein	428	ABRE	-	215	ABRE	+	204		3
LOC_Os02g54330.1	9	F-box domain containing protein	509	ABRE	+	268	ABRE	+	232		3
LOC_Os02g54330.1	9	F-box domain containing protein	509	ABRE	+	269	ABRE	-	231		3
LOC_Os02g54330.1	9	F-box domain containing protein	571	ABRE	-	268	ABRE	+	294		3
LOC_Os02g54330.1	9	F-box domain containing protein	571	ABRE	-	269	ABRE	-	293		3
LOC_Os02g54330.1	9	F-box domain containing protein	571	ABRE	-	509	ABRE	+	53		3
LOC_Os02g54330.1	9	F-box domain containing protein	706	ABRE	+	268	ABRE	+	429		3
LOC_Os02g54330.1	9	F-box domain containing protein	706	ABRE	+	269	ABRE	-	428		3
LOC_Os02g54330.1	9	F-box domain containing protein	706	ABRE	+	509	ABRE	+	188		3
LOC_Os02g54330.1	9	F-box domain containing protein	706	ABRE	+	571	ABRE	-	126		3
LOC_Os02g54810.1	1	hypothetical protein	719	ABRE	+	661	ABRE	+	49		3
LOC_Os02g54820.1	1	trehalose-6-phosphate synthase, putative, expressed	901	ABRE	-	799	ABRE	-	93	203	4
LOC_Os02g54820.2	1	trehalose-6-phosphate synthase, putative, expressed	901	ABRE	-	799	ABRE	-	93	203	4
LOC_Os02g54820.3	1	trehalose-6-phosphate synthase, putative, expressed	901	ABRE	-	799	ABRE	-	93	203	4
LOC_Os02g54910.1	1	transport protein, putative, expressed	654	ABRE	-	624	ABRE	-	21	949	1
LOC_Os02g54920.1	1	expressed protein	338	ABRE	-	145	ABRE	+	184	149	4
LOC_Os02g55280.1	1	NLI interacting factor-like phosphatase family protein	463	ABRE	-	436	ABRE	-	18		3
LOC_Os02g55380.1	1	AP2 domain containing protein, expressed	807	ABRE	+	380	ABRE	+	418	108	4
LOC_Os02g55649.1	1	expressed protein	540	ABRE	-	403	ABRE	+	128	42	4
LOC_Os02g56590.1	1	hypothetical protein	374	ABRE	+	357	ABRE	+	8		3
LOC_Os02g56630.1	1	Calcium binding EGF domain containing protein	195	ABRE	+	110	ABRE	+	76		3
LOC_Os02g57050.1	1	diphthamide synthesis protein, putative, expressed	260	ABRE	+	106	ABRE	+	145	58	4
LOC_Os02g57830.1	4	expressed protein	295	ABRE	+	255	ABRE	+	31		3
LOC_Os02g57830.1	4	expressed protein	295	ABRE	+	256	ABRE	-	30		3
LOC_Os02g57830.1	4	expressed protein	296	ABRE	-	255	ABRE	+	32		3
LOC_Os02g57830.1	4	expressed protein	296	ABRE	-	256	ABRE	-	31		3
LOC_Os02g57840.1	4	Remorin, C-terminal region family protein, expressed	354	ABRE	+	314	ABRE	+	31	108	4
LOC_Os02g57840.1	4	Remorin, C-terminal region family protein, expressed	354	ABRE	+	315	ABRE	-	30	108	4
LOC_Os02g57840.1	4	Remorin, C-terminal region family protein, expressed	355	ABRE	-	314	ABRE	+	32	108	4
LOC_Os02g57840.1	4	Remorin, C-terminal region family protein, expressed	355	ABRE	-	315	ABRE	-	31	108	4
LOC_Os02g57840.2	4	Remorin, C-terminal region family protein, expressed	354	ABRE	+	314	ABRE	+	31	141	4
LOC_Os02g57840.2	4	Remorin, C-terminal region family protein, expressed	354	ABRE	+	315	ABRE	-	30	141	4
LOC_Os02g57840.2	4	Remorin, C-terminal region family protein, expressed	355	ABRE	-	314	ABRE	+	32	141	4
LOC_Os02g57840.2	4	Remorin, C-terminal region family protein, expressed	355	ABRE	-	315	ABRE	-	31	141	4
LOC_Os03g02050.1	2	Nonspecific lipid-transfer protein 2 putative, expressed	115	ABRE	+	93	ABRE	+	13	46	4
LOC_Os03g02050.1	2	Nonspecific lipid-transfer protein 2 putative, expressed	115	ABRE	+	94	ABRE	-	12	46	4
LOC_Os03g02060.1	2	hypothetical protein	345	ABRE	+	324	ABRE	-	12		3
LOC_Os03g02060.1	2	hypothetical protein	346	ABRE	-	324	ABRE	-	13		3
LOC_Os03g02370.1	2	calcineurin-like phosphoesterase family protein, putative	499	ABRE	+	10	ABRE	-	480		3
LOC_Os03g02370.1	2	calcineurin-like phosphoesterase family protein, putative	500	ABRE	-	10	ABRE	-	481		3
LOC_Os03g02560.1	2	F-box family protein, putative, expressed	395	ABRE	+	366	ABRE	-	20	120	4
LOC_Os03g02560.1	2	F-box family protein, putative, expressed	396	ABRE	-	366	ABRE	-	21	120	4
LOC_Os03g02560.2	2	F-box family protein, putative, expressed	838	ABRE	+	809	ABRE	-	20	136	4
LOC_Os03g02560.2	2	F-box family protein, putative, expressed	839	ABRE	-	809	ABRE	-	21	136	4
LOC_Os03g03020.1	1	50S ribosomal protein L11, chloroplast precursor, putative, expressed	345	ABRE	-	196	ABRE	+	140	72	4
LOC_Os03g03490.1	1	expressed protein	733	ABRE	+	637	ABRE	+	87	545	4
LOC_Os03g03650.1	1	DNA polymerase delta small subunit, putative, expressed	854	ABRE	+	506	ABRE	+	339	158	4
LOC_Os03g03880.1	1	Serine/threonine-protein kinase RLCKVII, putative, expressed	892	ABRE	-	859	ABRE	+	24	688	4
LOC_Os03g04420.1	1	hypothetical protein	305	ABRE	-	228	ABRE	+	68		3
LOC_Os03g05080.1	5	hypothetical protein	648	ABRE	+	154	ABRE	+	485		3
LOC_Os03g05080.1	5	hypothetical protein	660	ABRE	+	154	ABRE	+	497		3
LOC_Os03g05080.1	5	hypothetical protein	660	ABRE	+	648	ABRE	+	3		3
LOC_Os03g05080.1	5	hypothetical protein	661	ABRE	-	154	ABRE	+	498		3
LOC_Os03g05080.1	5	hypothetical protein	661	ABRE	-	648	ABRE	+	4		3
LOC_Os03g05890.1	2	hypothetical protein	326	ABRE	+	296	ABRE	+	21		3
LOC_Os03g05890.1	2	hypothetical protein	327	ABRE	-	296	ABRE	+	22		3
LOC_Os03g06350.1	1	uncharacterized plant-specific domain TIGR01568 family protein, expressed	593	ABRE	+	286	ABRE	+	298	111	4
LOC_Os03g06920.1	1	SNF2 domain-containing protein, putative, expressed	832	ABRE	-	20	ABRE	+	803		3
LOC_Os03g07150.1	1	Serine/threonine protein phosphatase PP2A-4 catalytic subunit, putative, expressed	518	ABRE	-	216	ABRE	+	293	178	4
LOC_Os03g07440.1	2	Vip1 protein, putative, expressed	116	ABRE	+	93	ABRE	+	14	28	4
LOC_Os03g07440.1	2	Vip1 protein, putative, expressed	116	ABRE	+	94	ABRE	-	13	28	4
LOC_Os03g07760.1	1	hypothetical protein	848	ABRE	+	709	ABRE	-	130		3
LOC_Os03g08580.1	1	expressed protein	614	ABRE	-	594	ABRE	-	11	341	4
LOC_Os03g08580.2	1	expressed protein	614	ABRE	-	594	ABRE	-	11	318	4
LOC_Os03g08580.3	1	expressed protein	614	ABRE	-	594	ABRE	-	11	500	4
LOC_Os03g08690.1	3	expressed protein	764	ABRE	-	380	ABRE	+	375	36	4
LOC_Os03g08690.1	3	expressed protein	776	ABRE	+	380	ABRE	+	387	36	4
LOC_Os03g08690.1	3	expressed protein	776	ABRE	+	764	ABRE	-	3	36	4
LOC_Os03g08700.1	1	expressed protein	899	ABRE	+	887	ABRE	-	3		4
LOC_Os03g09030.1	2	hypothetical protein	517	ABRE	+	487	ABRE	+	21		3
LOC_Os03g09030.1	2	hypothetical protein	517	ABRE	+	488	ABRE	-	20		3
LOC_Os03g09230.1	1	Protease inhibitor/seed storage/LTP family protein, expressed	704	ABRE	+	644	ABRE	+	51	342	4
LOC_Os03g09230.2	1	Protease inhibitor/seed storage/LTP family protein, expressed	704	ABRE	+	644	ABRE	+	51	342	4
LOC_Os03g09820.1	1	Transcription factor TFIIB repeat family protein	575	ABRE	+	112	ABRE	+	454		3
LOC_Os03g11550.1	13	expressed protein	564	ABRE	+	424	ABRE	+	131	134	4
LOC_Os03g11550.1	13	expressed protein	564	ABRE	+	425	ABRE	-	130	134	4
LOC_Os03g11550.1	13	expressed protein	779	ABRE	+	424	ABRE	+	346	134	4
LOC_Os03g11550.1	13	expressed protein	779	ABRE	+	425	ABRE	-	345	134	4
LOC_Os03g11550.1	13	expressed protein	779	ABRE	+	564	ABRE	+	206	134	4
LOC_Os03g11550.1	13	expressed protein	845	ABRE	+	424	ABRE	+	412	134	4
LOC_Os03g11550.1	13	expressed protein	845	ABRE	+	425	ABRE	-	411	134	4
LOC_Os03g11550.1	13	expressed protein	845	ABRE	+	564	ABRE	+	272	134	4
LOC_Os03g11550.1	13	expressed protein	845	ABRE	+	779	ABRE	+	57	134	4
LOC_Os03g11550.1	13	expressed protein	846	ABRE	-	424	ABRE	+	413	134	4
LOC_Os03g11550.1	13	expressed protein	846	ABRE	-	425	ABRE	-	412	134	4
LOC_Os03g11550.1	13	expressed protein	846	ABRE	-	564	ABRE	+	273	134	4
LOC_Os03g11550.1	13	expressed protein	846	ABRE	-	779	ABRE	+	58	134	4
LOC_Os03g11840.1	2	expressed protein	682	ABRE	-	217	ABRE	+	456	35	4
LOC_Os03g11840.1	2	expressed protein	682	ABRE	-	218	ABRE	-	455	35	4
LOC_Os03g12810.1	1	Maf family protein, putative, expressed	812	ABRE	-	97	ABRE	-	706	80	4
LOC_Os03g13050.1	1	expressed protein	412	ABRE	+	379	ABRE	+	24	146	4
LOC_Os03g13250.1	1	Peptide transporter PTR2, putative, expressed	906	ABRE	-	767	ABRE	+	130		4
LOC_Os03g13360.1	4	hypothetical protein	614	ABRE	+	523	ABRE	+	82		3
LOC_Os03g13360.1	4	hypothetical protein	614	ABRE	+	524	ABRE	-	81		3
LOC_Os03g13360.1	4	hypothetical protein	615	ABRE	-	523	ABRE	+	83		3
LOC_Os03g13360.1	4	hypothetical protein	615	ABRE	-	524	ABRE	-	82		3
LOC_Os03g14700.1	3	calcium-dependent lipid-binding protein, putative	420	ABRE	-	233	ABRE	-	178		3
LOC_Os03g14700.1	3	calcium-dependent lipid-binding protein, putative	431	ABRE	+	233	ABRE	-	189		3
LOC_Os03g14700.1	3	calcium-dependent lipid-binding protein, putative	431	ABRE	+	420	ABRE	-	2		3
LOC_Os03g14920.1	2	hypothetical protein	209	ABRE	+	179	ABRE	+	21		3
LOC_Os03g14920.1	2	hypothetical protein	210	ABRE	-	179	ABRE	+	22		3
LOC_Os03g14980.1	1	expressed protein	803	ABRE	-	767	ABRE	+	27	401	4
LOC_Os03g15130.1	1	hypothetical protein	132	ABRE	+	102	ABRE	+	21		3
LOC_Os03g15630.1	1	Harpin-induced protein 1 containing protein, expressed	875	ABRE	-	738	ABRE	-	128	145	4
LOC_Os03g16170.1	1	Protein phosphatase 2C, putative, expressed	736	ABRE	-	438	ABRE	+	289	130	4
LOC_Os03g16270.1	3	hypothetical protein	795	ABRE	-	688	ABRE	-	98		3
LOC_Os03g16270.1	3	hypothetical protein	940	ABRE	+	688	ABRE	-	243		3
LOC_Os03g16270.1	3	hypothetical protein	940	ABRE	+	795	ABRE	-	136		3
LOC_Os03g16350.1	1	DNA-binding protein, putative, expressed	436	ABRE	-	395	ABRE	+	32	192	4
LOC_Os03g16390.1	1	expressed protein	692	ABRE	-	231	ABRE	-	452	215	4
LOC_Os03g16550.1	1	hypothetical protein	345	ABRE	+	262	ABRE	+	74		3
LOC_Os03g16570.1	2	zinc finger family protein, putative, expressed	978	ABRE	-	589	ABRE	+	380	134	4
LOC_Os03g16570.1	2	zinc finger family protein, putative, expressed	978	ABRE	-	590	ABRE	-	379	134	4
LOC_Os03g16570.2	2	zinc finger family protein, putative, expressed	978	ABRE	-	589	ABRE	+	380	216	4
LOC_Os03g16570.2	2	zinc finger family protein, putative, expressed	978	ABRE	-	590	ABRE	-	379	216	4
LOC_Os03g16660.1	1	hypothetical protein	805	ABRE	+	278	ABRE	+	518		3
LOC_Os03g17310.1	4	Calcium-transporting ATPase 4 endoplasmic reticulum-type, putative, expressed	870	ABRE	+	572	ABRE	+	289	193	4
LOC_Os03g17310.1	4	Calcium-transporting ATPase 4 endoplasmic reticulum-type, putative, expressed	870	ABRE	+	573	ABRE	-	288	193	4
LOC_Os03g17310.1	4	Calcium-transporting ATPase 4 endoplasmic reticulum-type, putative, expressed	871	ABRE	-	572	ABRE	+	290	193	4
LOC_Os03g17310.1	4	Calcium-transporting ATPase 4 endoplasmic reticulum-type, putative, expressed	871	ABRE	-	573	ABRE	-	289	193	4
LOC_Os03g18200.1	5	DnaJ domain containing protein, expressed	361	ABRE	+	260	ABRE	+	92		4
LOC_Os03g18200.1	5	DnaJ domain containing protein, expressed	361	ABRE	+	261	ABRE	-	91		4
LOC_Os03g18200.1	5	DnaJ domain containing protein, expressed	899	ABRE	-	260	ABRE	+	630		4
LOC_Os03g18200.1	5	DnaJ domain containing protein, expressed	899	ABRE	-	261	ABRE	-	629		4
LOC_Os03g18200.1	5	DnaJ domain containing protein, expressed	899	ABRE	-	361	ABRE	+	529		4
LOC_Os03g18454.2	4	Gamma interferon inducible lysosomal thiol reductase family protein, expressed	881	ABRE	+	128	ABRE	+	744	64	4
LOC_Os03g18454.2	4	Gamma interferon inducible lysosomal thiol reductase family protein, expressed	881	ABRE	+	129	ABRE	-	743	64	4
LOC_Os03g18454.2	4	Gamma interferon inducible lysosomal thiol reductase family protein, expressed	882	ABRE	-	128	ABRE	+	745	64	4
LOC_Os03g18454.2	4	Gamma interferon inducible lysosomal thiol reductase family protein, expressed	882	ABRE	-	129	ABRE	-	744	64	4
LOC_Os03g18540.1	2	expressed protein	902	ABRE	+	200	ABRE	-	693	181	4
LOC_Os03g18540.1	2	expressed protein	903	ABRE	-	200	ABRE	-	694	181	4
LOC_Os03g19830.1	2	hypothetical protein	391	ABRE	+	361	ABRE	+	21		3
LOC_Os03g19830.1	2	hypothetical protein	392	ABRE	-	361	ABRE	+	22		3
LOC_Os03g20260.1	1	Eukaryotic aspartyl protease family protein	783	ABRE	-	683	ABRE	-	91		3
LOC_Os03g20630.1	4	14 kDa zinc-binding protein, putative, expressed	260	ABRE	+	214	ABRE	+	37	148	4
LOC_Os03g20630.1	4	14 kDa zinc-binding protein, putative, expressed	260	ABRE	+	215	ABRE	-	36	148	4
LOC_Os03g20630.1	4	14 kDa zinc-binding protein, putative, expressed	261	ABRE	-	214	ABRE	+	38	148	4
LOC_Os03g20630.1	4	14 kDa zinc-binding protein, putative, expressed	261	ABRE	-	215	ABRE	-	37	148	4
LOC_Os03g20680.1	9	Late embryogenesis abundant protein, expressed	174	ABRE	+	153	ABRE	+	12		4
LOC_Os03g20680.1	9	Late embryogenesis abundant protein, expressed	175	ABRE	-	153	ABRE	+	13		4
LOC_Os03g20680.1	9	Late embryogenesis abundant protein, expressed	210	ABRE	+	153	ABRE	+	48		4
LOC_Os03g20680.1	9	Late embryogenesis abundant protein, expressed	210	ABRE	+	174	ABRE	+	27		4
LOC_Os03g20680.1	9	Late embryogenesis abundant protein, expressed	210	ABRE	+	175	ABRE	-	26		4
LOC_Os03g20680.1	9	Late embryogenesis abundant protein, expressed	252	ABRE	+	153	ABRE	+	90		4
LOC_Os03g20680.1	9	Late embryogenesis abundant protein, expressed	252	ABRE	+	174	ABRE	+	69		4
LOC_Os03g20680.1	9	Late embryogenesis abundant protein, expressed	252	ABRE	+	175	ABRE	-	68		4
LOC_Os03g20680.1	9	Late embryogenesis abundant protein, expressed	252	ABRE	+	210	ABRE	+	33		4
LOC_Os03g20740.1	1	expressed protein	965	ABRE	+	762	ABRE	-	194		3
LOC_Os03g20990.1	1	hypothetical protein	298	ABRE	+	32	ABRE	-	257		3
LOC_Os03g21020.1	1	RNA recognition motif family protein, expressed	551	ABRE	-	521	ABRE	-	21	31	4
LOC_Os03g21370.1	2	expressed protein	355	ABRE	+	254	ABRE	+	92	125	4
LOC_Os03g21370.1	2	expressed protein	356	ABRE	-	254	ABRE	+	93	125	4
LOC_Os03g21370.2	2	expressed protein	355	ABRE	+	254	ABRE	+	92	125	4
LOC_Os03g21370.2	2	expressed protein	356	ABRE	-	254	ABRE	+	93	125	4
LOC_Os03g22060.1	1	Uroporphyrinogen decarboxylase, chloroplast precursor, putative, expressed	311	ABRE	+	195	ABRE	-	107		4
LOC_Os03g22070.1	1	hypothetical protein	267	ABRE	+	151	ABRE	-	107		3
LOC_Os03g22120.1	2	Sucrose synthase 2 putative, expressed	467	ABRE	+	214	ABRE	+	244	51	4
LOC_Os03g22120.1	2	Sucrose synthase 2 putative, expressed	468	ABRE	-	214	ABRE	+	245	51	4
LOC_Os03g22120.2	2	Sucrose synthase 2 putative, expressed	467	ABRE	+	214	ABRE	+	244	51	4
LOC_Os03g22120.2	2	Sucrose synthase 2 putative, expressed	468	ABRE	-	214	ABRE	+	245	51	4
LOC_Os03g22380.1	1	Pre-mRNA splicing factor SF2, putative, expressed	771	ABRE	-	552	ABRE	+	210	113	4
LOC_Os03g22380.2	1	Pre-mRNA splicing factor SF2, putative, expressed	771	ABRE	-	552	ABRE	+	210	113	4
LOC_Os03g22790.1	2	Glycosyl hydrolase family 14 protein, expressed	442	ABRE	+	211	ABRE	+	222	112	4
LOC_Os03g22790.1	2	Glycosyl hydrolase family 14 protein, expressed	442	ABRE	+	212	ABRE	-	221	112	4
LOC_Os03g23020.1	4	expressed protein	777	ABRE	+	659	ABRE	+	109	84	4
LOC_Os03g23020.1	4	expressed protein	777	ABRE	+	660	ABRE	-	108	84	4
LOC_Os03g23020.1	4	expressed protein	778	ABRE	-	659	ABRE	+	110	84	4
LOC_Os03g23020.1	4	expressed protein	778	ABRE	-	660	ABRE	-	109	84	4
LOC_Os03g24080.1	1	hypothetical protein	627	ABRE	-	597	ABRE	-	21		3
LOC_Os03g24090.1	1	hypothetical protein	132	ABRE	+	102	ABRE	+	21		3
LOC_Os03g24810.1	2	hypothetical protein	125	ABRE	+	114	ABRE	+	2		3
LOC_Os03g24810.1	2	hypothetical protein	126	ABRE	-	114	ABRE	+	3		3
LOC_Os03g25434.1	2	hypothetical protein	253	ABRE	+	207	ABRE	+	37		3
LOC_Os03g25434.1	2	hypothetical protein	253	ABRE	+	208	ABRE	-	36		3
LOC_Os03g25540.1	10	hypothetical protein	423	ABRE	-	250	ABRE	-	164		3
LOC_Os03g25540.1	10	hypothetical protein	511	ABRE	-	250	ABRE	-	252		3
LOC_Os03g25540.1	10	hypothetical protein	511	ABRE	-	423	ABRE	-	79		3
LOC_Os03g25540.1	10	hypothetical protein	595	ABRE	-	250	ABRE	-	336		3
LOC_Os03g25540.1	10	hypothetical protein	595	ABRE	-	423	ABRE	-	163		3
LOC_Os03g25540.1	10	hypothetical protein	595	ABRE	-	511	ABRE	-	75		3
LOC_Os03g25540.1	10	hypothetical protein	767	ABRE	-	250	ABRE	-	508		3
LOC_Os03g25540.1	10	hypothetical protein	767	ABRE	-	423	ABRE	-	335		3
LOC_Os03g25540.1	10	hypothetical protein	767	ABRE	-	511	ABRE	-	247		3
LOC_Os03g25540.1	10	hypothetical protein	767	ABRE	-	595	ABRE	-	163		3
LOC_Os03g25820.1	2	amino acid permease family protein, putative	944	ABRE	+	716	ABRE	+	219		3
LOC_Os03g25820.1	2	amino acid permease family protein, putative	944	ABRE	+	717	ABRE	-	218		3
LOC_Os03g25830.1	1	hypothetical protein	859	ABRE	-	643	ABRE	-	207		3
LOC_Os03g25950.1	2	hypothetical protein	533	ABRE	+	91	ABRE	+	433		3
LOC_Os03g25950.1	2	hypothetical protein	533	ABRE	+	92	ABRE	-	432		3
LOC_Os03g26490.1	5	expressed protein	208	ABRE	+	155	ABRE	+	44	64	4
LOC_Os03g26490.1	5	expressed protein	209	ABRE	-	155	ABRE	+	45	64	4
LOC_Os03g26490.1	5	expressed protein	522	ABRE	-	155	ABRE	+	358	64	4
LOC_Os03g26490.1	5	expressed protein	522	ABRE	-	208	ABRE	+	305	64	4
LOC_Os03g26490.1	5	expressed protein	522	ABRE	-	209	ABRE	-	304	64	4
LOC_Os03g27300.1	1	hypothetical protein	646	ABRE	+	409	ABRE	+	228		3
LOC_Os03g28160.1	1	Jacalin-like lectin domain containing protein, expressed	931	ABRE	+	594	ABRE	+	328	60	4
LOC_Os03g28910.1	2	hypothetical protein	226	ABRE	+	196	ABRE	+	21		3
LOC_Os03g28910.1	2	hypothetical protein	227	ABRE	-	196	ABRE	+	22		3
LOC_Os03g29180.1	2	LOC496049 protein, putative, expressed	237	ABRE	+	212	ABRE	+	16	66	4
LOC_Os03g29180.1	2	LOC496049 protein, putative, expressed	238	ABRE	-	212	ABRE	+	17	66	4
LOC_Os03g29460.1	1	60S ribosomal protein L27a-3, putative, expressed	590	ABRE	-	370	ABRE	+	211	52	4
LOC_Os03g29970.1	1	CCAAT-binding transcription factor subunit A, putative, expressed	388	ABRE	+	336	ABRE	+	43	1055	1
LOC_Os03g30220.1	1	Mitochondrial import inner membrane translocase subunit Tim17 family protein	373	ABRE	+	283	ABRE	-	81		3
LOC_Os03g30570.1	2	expressed protein	693	ABRE	+	675	ABRE	-	9	339	4
LOC_Os03g30570.1	2	expressed protein	694	ABRE	-	675	ABRE	-	10	339	4
LOC_Os03g30570.2	2	expressed protein	693	ABRE	+	675	ABRE	-	9	339	4
LOC_Os03g30570.2	2	expressed protein	694	ABRE	-	675	ABRE	-	10	339	4
LOC_Os03g30590.1	1	hypothetical protein	443	ABRE	+	199	ABRE	+	235		3
LOC_Os03g31446.1	1	hypothetical protein	440	ABRE	-	275	ABRE	+	156		3
LOC_Os03g31500.1	1	hypothetical protein	301	ABRE	+	32	ABRE	-	260		3
LOC_Os03g32100.1	1	Armadillo/beta-catenin-like repeat family protein, expressed	180	ABRE	+	121	ABRE	+	50	57	4
LOC_Os03g32660.1	2	hypothetical protein	710	ABRE	+	666	ABRE	+	35		3
LOC_Os03g32660.1	2	hypothetical protein	710	ABRE	+	667	ABRE	-	34		3
LOC_Os03g32990.1	1	hypothetical protein	458	ABRE	-	446	ABRE	+	3		3
LOC_Os03g33520.1	1	Exo70 exocyst complex subunit family protein	617	ABRE	+	151	ABRE	-	457		3
LOC_Os03g36070.1	1	hypothetical protein	862	ABRE	-	822	ABRE	+	31		3
LOC_Os03g36380.1	2	hypothetical protein	141	ABRE	+	120	ABRE	-	12		3
LOC_Os03g36380.1	2	hypothetical protein	142	ABRE	-	120	ABRE	-	13		3
LOC_Os03g36790.3	1	tobamovirus multiplication protein 3 putative, expressed	668	ABRE	+	651	ABRE	+	8	356	4
LOC_Os03g37930.1	1	Potassium transporter 1 putative	79	ABRE	+	57	ABRE	-	13		3
LOC_Os03g37940.1	1	hypothetical protein	445	ABRE	+	32	ABRE	-	404		3
LOC_Os03g37970.1	1	60S ribosomal protein L13-2, putative, expressed	809	ABRE	-	653	ABRE	+	147	98	4
LOC_Os03g37970.2	1	60S ribosomal protein L13-2, putative, expressed	809	ABRE	-	653	ABRE	+	147	46	4
LOC_Os03g38260.1	1	60S ribosomal protein L19-3, putative, expressed	369	ABRE	-	317	ABRE	-	43	53	4
LOC_Os03g39602.1	1	hypothetical protein	813	ABRE	+	783	ABRE	+	21		3
LOC_Os03g39710.1	2	Sugar carrier protein C, putative, expressed	460	ABRE	+	428	ABRE	+	23	156	4
LOC_Os03g39710.1	2	Sugar carrier protein C, putative, expressed	461	ABRE	-	428	ABRE	+	24	156	4
LOC_Os03g40320.1	5	hypothetical protein	135	ABRE	+	105	ABRE	+	21		3
LOC_Os03g40320.1	5	hypothetical protein	146	ABRE	+	105	ABRE	+	32		3
LOC_Os03g40320.1	5	hypothetical protein	146	ABRE	+	135	ABRE	+	2		3
LOC_Os03g40320.1	5	hypothetical protein	147	ABRE	-	105	ABRE	+	33		3
LOC_Os03g40320.1	5	hypothetical protein	147	ABRE	-	135	ABRE	+	3		3
LOC_Os03g40790.1	5	hypothetical protein	529	ABRE	-	60	ABRE	-	460		3
LOC_Os03g40790.1	5	hypothetical protein	889	ABRE	+	60	ABRE	-	820		3
LOC_Os03g40790.1	5	hypothetical protein	889	ABRE	+	529	ABRE	-	351		3
LOC_Os03g40790.1	5	hypothetical protein	890	ABRE	-	60	ABRE	-	821		3
LOC_Os03g40790.1	5	hypothetical protein	890	ABRE	-	529	ABRE	-	352		3
LOC_Os03g41470.1	1	hypothetical protein	906	ABRE	+	746	ABRE	+	151		3
LOC_Os03g41970.1	2	hypothetical protein	251	ABRE	+	116	ABRE	-	126		3
LOC_Os03g41970.1	2	hypothetical protein	252	ABRE	-	116	ABRE	-	127		3
LOC_Os03g42520.1	3	expressed protein	234	ABRE	-	216	ABRE	-	9	156	4
LOC_Os03g42520.1	3	expressed protein	372	ABRE	+	216	ABRE	-	147	156	4
LOC_Os03g42520.1	3	expressed protein	372	ABRE	+	234	ABRE	-	129	156	4
LOC_Os03g42600.1	1	expressed protein	799	ABRE	+	14	ABRE	+	776		4
LOC_Os03g43880.1	1	Patatin-like phospholipase family protein, expressed	559	ABRE	+	144	ABRE	+	406	67	4
LOC_Os03g45528.1	1	hypothetical protein	292	ABRE	-	219	ABRE	-	64		3
LOC_Os03g47350.1	2	hypothetical protein	784	ABRE	+	495	ABRE	+	280		3
LOC_Os03g47350.1	2	hypothetical protein	785	ABRE	-	495	ABRE	+	281		3
LOC_Os03g47614.1	1	hypothetical protein	544	ABRE	-	413	ABRE	+	122		3
LOC_Os03g47629.1	1	hypothetical protein	287	ABRE	-	200	ABRE	+	78		3
LOC_Os03g47640.1	2	hypothetical protein	363	ABRE	+	264	ABRE	+	90		3
LOC_Os03g47640.1	2	hypothetical protein	364	ABRE	-	264	ABRE	+	91		3
LOC_Os03g48000.1	1	magnesium transporter CorA-like family protein, putative, expressed	763	ABRE	-	61	ABRE	-	693	167	4
LOC_Os03g48000.2	1	magnesium transporter CorA-like family protein, putative, expressed	763	ABRE	-	61	ABRE	-	693	167	4
LOC_Os03g48010.1	2	expressed protein	85	ABRE	-	25	ABRE	+	51		4
LOC_Os03g48010.1	2	expressed protein	85	ABRE	-	26	ABRE	-	50		4
LOC_Os03g49730.1	3	MYND finger family protein, expressed	268	ABRE	-	173	ABRE	-	86	18	4
LOC_Os03g49730.1	3	MYND finger family protein, expressed	311	ABRE	-	173	ABRE	-	129	18	4
LOC_Os03g49730.1	3	MYND finger family protein, expressed	311	ABRE	-	268	ABRE	-	34	18	4
LOC_Os03g49730.2	3	MYND finger family protein, expressed	268	ABRE	-	173	ABRE	-	86	18	4
LOC_Os03g49730.2	3	MYND finger family protein, expressed	311	ABRE	-	173	ABRE	-	129	18	4
LOC_Os03g49730.2	3	MYND finger family protein, expressed	311	ABRE	-	268	ABRE	-	34	18	4
LOC_Os03g49730.3	3	MYND finger family protein, expressed	268	ABRE	-	173	ABRE	-	86	18	4
LOC_Os03g49730.3	3	MYND finger family protein, expressed	311	ABRE	-	173	ABRE	-	129	18	4
LOC_Os03g49730.3	3	MYND finger family protein, expressed	311	ABRE	-	268	ABRE	-	34	18	4
LOC_Os03g49730.4	3	MYND finger family protein, expressed	268	ABRE	-	173	ABRE	-	86	18	4
LOC_Os03g49730.4	3	MYND finger family protein, expressed	311	ABRE	-	173	ABRE	-	129	18	4
LOC_Os03g49730.4	3	MYND finger family protein, expressed	311	ABRE	-	268	ABRE	-	34	18	4
LOC_Os03g49740.1	3	hypothetical protein	477	ABRE	+	434	ABRE	+	34		3
LOC_Os03g49740.1	3	hypothetical protein	572	ABRE	+	434	ABRE	+	129		3
LOC_Os03g49740.1	3	hypothetical protein	572	ABRE	+	477	ABRE	+	86		3
LOC_Os03g49800.1	1	Phosphatidylinositol-4-phosphate 5-kinase 1 putative, expressed	590	ABRE	+	368	ABRE	+	213	219	4
LOC_Os03g49820.1	1	hypothetical protein	866	ABRE	+	621	ABRE	+	236		3
LOC_Os03g49970.1	1	hypothetical protein	859	ABRE	-	633	ABRE	-	217		3
LOC_Os03g50190.1	2	hypothetical protein	603	ABRE	+	415	ABRE	-	179		3
LOC_Os03g50190.1	2	hypothetical protein	604	ABRE	-	415	ABRE	-	180		3
LOC_Os03g50540.1	1	NADH-ubiquinone oxidoreductase 75 kDa subunit, mitochondrial precursor, putative, expressed	287	ABRE	-	196	ABRE	-	82	87	4
LOC_Os03g50800.1	9	hypothetical protein	461	ABRE	+	89	ABRE	-	363		3
LOC_Os03g50800.1	9	hypothetical protein	652	ABRE	-	89	ABRE	-	554		3
LOC_Os03g50800.1	9	hypothetical protein	652	ABRE	-	461	ABRE	+	182		3
LOC_Os03g50800.1	9	hypothetical protein	780	ABRE	+	89	ABRE	-	682		3
LOC_Os03g50800.1	9	hypothetical protein	780	ABRE	+	461	ABRE	+	310		3
LOC_Os03g50800.1	9	hypothetical protein	780	ABRE	+	652	ABRE	-	119		3
LOC_Os03g50800.1	9	hypothetical protein	781	ABRE	-	89	ABRE	-	683		3
LOC_Os03g50800.1	9	hypothetical protein	781	ABRE	-	461	ABRE	+	311		3
LOC_Os03g50800.1	9	hypothetical protein	781	ABRE	-	652	ABRE	-	120		3
LOC_Os03g50830.1	1	hypothetical protein	606	ABRE	+	63	ABRE	+	534		3
LOC_Os03g51200.1	4	Histone H2A, putative, expressed	859	ABRE	+	324	ABRE	+	526		4
LOC_Os03g51200.1	4	Histone H2A, putative, expressed	859	ABRE	+	325	ABRE	-	525		4
LOC_Os03g51200.1	4	Histone H2A, putative, expressed	860	ABRE	-	324	ABRE	+	527		4
LOC_Os03g51200.1	4	Histone H2A, putative, expressed	860	ABRE	-	325	ABRE	-	526		4
LOC_Os03g51700.1	1	expressed protein	879	ABRE	-	743	ABRE	+	127	130	4
LOC_Os03g51950.1	1	expressed protein	886	ABRE	-	870	ABRE	+	7	87	4
LOC_Os03g51950.2	1	expressed protein	886	ABRE	-	870	ABRE	+	7	91	4
LOC_Os03g52180.1	2	4-hydroxy-3-methylbut-2-enyl diphosphate reductase, putative, expressed	627	ABRE	+	491	ABRE	-	127		4
LOC_Os03g52180.1	2	4-hydroxy-3-methylbut-2-enyl diphosphate reductase, putative, expressed	628	ABRE	-	491	ABRE	-	128		4
LOC_Os03g52660.1	1	ATP synthase F1, delta subunit family protein, expressed	893	ABRE	+	762	ABRE	-	122	174	4
LOC_Os03g52830.1	1	FATC domain containing protein, expressed	533	ABRE	+	36	ABRE	-	488		3
LOC_Os03g53470.1	2	hypothetical protein	671	ABRE	+	641	ABRE	+	21		3
LOC_Os03g53470.1	2	hypothetical protein	671	ABRE	+	642	ABRE	-	20		3
LOC_Os03g53620.1	3	Seed maturation protein, expressed	98	ABRE	-	83	ABRE	+	6	12	4
LOC_Os03g53620.1	3	Seed maturation protein, expressed	139	ABRE	+	83	ABRE	+	47	12	4
LOC_Os03g53620.1	3	Seed maturation protein, expressed	139	ABRE	+	98	ABRE	-	32	12	4
LOC_Os03g54010.1	1	hypothetical protein	886	ABRE	-	136	ABRE	-	741		3
LOC_Os03g55510.1	2	hypothetical protein	171	ABRE	-	146	ABRE	+	16		3
LOC_Os03g55510.1	2	hypothetical protein	171	ABRE	-	147	ABRE	-	15		3
LOC_Os03g55670.1	1	expressed protein	923	ABRE	-	682	ABRE	-	232	67	4
LOC_Os03g55720.1	9	cytochrome b6f complex subunit, putative, expressed	766	ABRE	+	581	ABRE	+	176	85	4
LOC_Os03g55720.1	9	cytochrome b6f complex subunit, putative, expressed	767	ABRE	-	581	ABRE	+	177	85	4
LOC_Os03g55720.1	9	cytochrome b6f complex subunit, putative, expressed	970	ABRE	+	581	ABRE	+	380	85	4
LOC_Os03g55720.1	9	cytochrome b6f complex subunit, putative, expressed	970	ABRE	+	766	ABRE	+	195	85	4
LOC_Os03g55720.1	9	cytochrome b6f complex subunit, putative, expressed	970	ABRE	+	767	ABRE	-	194	85	4
LOC_Os03g55720.1	9	cytochrome b6f complex subunit, putative, expressed	991	ABRE	+	581	ABRE	+	401	85	4
LOC_Os03g55720.1	9	cytochrome b6f complex subunit, putative, expressed	991	ABRE	+	766	ABRE	+	216	85	4
LOC_Os03g55720.1	9	cytochrome b6f complex subunit, putative, expressed	991	ABRE	+	767	ABRE	-	215	85	4
LOC_Os03g55720.1	9	cytochrome b6f complex subunit, putative, expressed	991	ABRE	+	970	ABRE	+	12	85	4
LOC_Os03g56010.1	1	bZIP transcription factor family protein	653	ABRE	-	588	ABRE	-	56		3
LOC_Os03g56100.1	1	hypothetical protein	117	ABRE	+	87	ABRE	+	21		3
LOC_Os03g56290.1	1	hypothetical protein	206	ABRE	+	63	ABRE	+	134		3
LOC_Os03g57880.1	1	Glucan endo-1,3-beta-glucosidase 5 precursor, putative, expressed	745	ABRE	-	329	ABRE	-	407	605	4
LOC_Os03g58180.1	1	hypothetical protein	173	ABRE	+	121	ABRE	+	43		3
LOC_Os03g58250.1	1	bZIP transcription factor family protein, expressed	696	ABRE	-	670	ABRE	-	17	179	4
LOC_Os03g58250.2	1	bZIP transcription factor family protein, expressed	852	ABRE	-	826	ABRE	-	17	145	4
LOC_Os03g58260.1	1	Indole-3-glycerol phosphate lyase, chloroplast precursor, putative, expressed	771	ABRE	-	732	ABRE	-	30	168	4
LOC_Os03g58260.2	1	Indole-3-glycerol phosphate lyase, chloroplast precursor, putative, expressed	771	ABRE	-	732	ABRE	-	30	168	4
LOC_Os03g58450.1	8	hypothetical protein	531	ABRE	+	483	ABRE	+	39		3
LOC_Os03g58450.1	8	hypothetical protein	531	ABRE	+	484	ABRE	-	38		3
LOC_Os03g58450.1	8	hypothetical protein	532	ABRE	-	483	ABRE	+	40		3
LOC_Os03g58450.1	8	hypothetical protein	532	ABRE	-	484	ABRE	-	39		3
LOC_Os03g58450.1	8	hypothetical protein	681	ABRE	+	483	ABRE	+	189		3
LOC_Os03g58450.1	8	hypothetical protein	681	ABRE	+	484	ABRE	-	188		3
LOC_Os03g58450.1	8	hypothetical protein	681	ABRE	+	531	ABRE	+	141		3
LOC_Os03g58450.1	8	hypothetical protein	681	ABRE	+	532	ABRE	-	140		3
LOC_Os03g58630.1	2	Thioredoxin H-type 5 putative, expressed	472	ABRE	-	232	ABRE	+	231	98	4
LOC_Os03g58630.1	2	Thioredoxin H-type 5 putative, expressed	472	ABRE	-	233	ABRE	-	230	98	4
LOC_Os03g58910.1	2	expressed protein	538	ABRE	+	509	ABRE	-	20		3
LOC_Os03g58910.1	2	expressed protein	539	ABRE	-	509	ABRE	-	21		3
LOC_Os03g58910.2	2	expressed protein	538	ABRE	+	509	ABRE	-	20	47	4
LOC_Os03g58910.2	2	expressed protein	539	ABRE	-	509	ABRE	-	21	47	4
LOC_Os03g59160.1	2	Elongation factor P family protein, expressed	778	ABRE	+	622	ABRE	+	147		3
LOC_Os03g59160.1	2	Elongation factor P family protein, expressed	779	ABRE	-	622	ABRE	+	148		3
LOC_Os03g59170.1	2	adenosine 5'-phosphosulfate reductase 8 putative, expressed	312	ABRE	-	155	ABRE	+	148	82	4
LOC_Os03g59170.1	2	adenosine 5'-phosphosulfate reductase 8 putative, expressed	312	ABRE	-	156	ABRE	-	147	82	4
LOC_Os03g59290.1	1	Cyclopropane-fatty-acyl-phospholipid synthase family protein, expressed	775	ABRE	+	9	ABRE	-	757		3
LOC_Os03g59460.1	1	bZIP transcription factor family protein	187	ABRE	-	158	ABRE	+	20		3
LOC_Os03g59670.1	1	Helix-loop-helix DNA-binding domain containing protein, expressed	320	ABRE	-	32	ABRE	-	279	189	4
LOC_Os03g59990.1	1	hypothetical protein	590	ABRE	-	432	ABRE	+	149		3
LOC_Os03g61050.1	1	defective in exine formation protein, putative, expressed	755	ABRE	-	445	ABRE	+	301	148	4
LOC_Os03g61600.1	1	Phosphoribosylformylglycinamidine cyclo-ligase,chloroplast/mitochondrial precursor, putative, expressed	462	ABRE	-	439	ABRE	-	14	42	4
LOC_Os03g61610.1	1	hypothetical protein	263	ABRE	+	240	ABRE	+	14		3
LOC_Os03g61670.1	1	Calreticulin precursor, putative, expressed	352	ABRE	+	225	ABRE	+	118	104	4
LOC_Os03g62210.1	1	Subtilisin N-terminal Region family protein, expressed	367	ABRE	+	319	ABRE	+	39	25	4
LOC_Os03g62360.1	1	hypothetical protein	375	ABRE	+	290	ABRE	+	76		3
LOC_Os03g63190.1	1	hypothetical protein	459	ABRE	+	323	ABRE	-	127		3
LOC_Os03g64150.1	2	MATE efflux family protein, expressed	765	ABRE	+	138	ABRE	+	618	53	4
LOC_Os03g64150.1	2	MATE efflux family protein, expressed	765	ABRE	+	139	ABRE	-	617	53	4
LOC_Os04g01640.1	2	hypothetical protein	130	ABRE	+	119	ABRE	+	2		3
LOC_Os04g01640.1	2	hypothetical protein	131	ABRE	-	119	ABRE	+	3		3
LOC_Os04g02570.1	1	hypothetical protein	492	ABRE	-	136	ABRE	-	347		3
LOC_Os04g02790.1	1	hypothetical protein	473	ABRE	+	391	ABRE	-	73		3
LOC_Os04g04970.1	2	hypothetical protein	900	ABRE	+	889	ABRE	+	2		3
LOC_Os04g04970.1	2	hypothetical protein	900	ABRE	+	890	ABRE	-	1		3
LOC_Os04g10010.1	3	oxidoreductase, short chain dehydrogenase/reductase family protein, expressed	595	ABRE	-	298	ABRE	-	288	86	4
LOC_Os04g10010.1	3	oxidoreductase, short chain dehydrogenase/reductase family protein, expressed	825	ABRE	-	298	ABRE	-	518	86	4
LOC_Os04g10010.1	3	oxidoreductase, short chain dehydrogenase/reductase family protein, expressed	825	ABRE	-	595	ABRE	-	221	86	4
LOC_Os04g10290.1	2	hypothetical protein	673	ABRE	-	346	ABRE	+	318		3
LOC_Os04g10290.1	2	hypothetical protein	673	ABRE	-	347	ABRE	-	317		3
LOC_Os04g10360.1	1	Subtilase family protein, expressed	923	ABRE	-	212	ABRE	+	702		3
LOC_Os04g11200.1	1	expressed protein	410	ABRE	+	340	ABRE	+	61		3
LOC_Os04g11660.1	1	F-box protein interaction domain containing protein, expressed	965	ABRE	+	732	ABRE	-	224	82	4
LOC_Os04g11660.2	1	F-box protein interaction domain containing protein, expressed	965	ABRE	+	732	ABRE	-	224	100	4
LOC_Os04g13590.1	1	hypothetical protein	576	ABRE	+	464	ABRE	-	103		3
LOC_Os04g14730.1	1	expressed protein	855	ABRE	+	197	ABRE	-	649		3
LOC_Os04g16130.1	2	hAT family dimerisation domain containing protein	721	ABRE	+	354	ABRE	+	358		3
LOC_Os04g16130.1	2	hAT family dimerisation domain containing protein	722	ABRE	-	354	ABRE	+	359		3
LOC_Os04g17100.1	3	farnesylated protein 1 putative, expressed	340	ABRE	+	209	ABRE	+	122	148	4
LOC_Os04g17100.1	3	farnesylated protein 1 putative, expressed	883	ABRE	+	209	ABRE	+	665	148	4
LOC_Os04g17100.1	3	farnesylated protein 1 putative, expressed	883	ABRE	+	340	ABRE	+	534	148	4
LOC_Os04g17100.2	1	farnesylated protein 1 putative, expressed	505	ABRE	+	374	ABRE	+	122	313	4
LOC_Os04g18280.1	1	hypothetical protein	519	ABRE	-	507	ABRE	+	3		3
LOC_Os04g19150.1	1	hypothetical protein	984	ABRE	-	536	ABRE	-	439		3
LOC_Os04g19740.1	2	Transketolase, chloroplast precursor, putative, expressed	958	ABRE	-	132	ABRE	+	817	60	4
LOC_Os04g19740.1	2	Transketolase, chloroplast precursor, putative, expressed	958	ABRE	-	133	ABRE	-	816	60	4
LOC_Os04g25440.1	1	UDP-glucoronosyl and UDP-glucosyl transferase family protein, expressed	351	ABRE	-	33	ABRE	-	309	95	4
LOC_Os04g26460.1	1	hypothetical protein	854	ABRE	-	311	ABRE	+	534		3
LOC_Os04g26510.1	1	hypothetical protein	414	ABRE	-	232	ABRE	-	173		3
LOC_Os04g27530.1	1	hypothetical protein	480	ABRE	+	399	ABRE	-	72		3
LOC_Os04g28300.1	1	Rf1 protein, mitochondrial precursor, putative, expressed	701	ABRE	+	671	ABRE	+	21		3
LOC_Os04g29510.1	1	hypothetical protein	685	ABRE	+	623	ABRE	-	53		3
LOC_Os04g29550.1	2	Ripening-related protein, putative, expressed	748	ABRE	+	478	ABRE	-	261		4
LOC_Os04g29550.1	2	Ripening-related protein, putative, expressed	749	ABRE	-	478	ABRE	-	262		4
LOC_Os04g30000.1	2	hypothetical protein	196	ABRE	-	185	ABRE	+	2		3
LOC_Os04g30000.1	2	hypothetical protein	196	ABRE	-	186	ABRE	-	1		3
LOC_Os04g30770.1	1	Glycosyl hydrolases family 18 protein, expressed	446	ABRE	+	245	ABRE	+	192	46	4
LOC_Os04g31670.1	1	hypothetical protein	771	ABRE	+	401	ABRE	+	361		3
LOC_Os04g31730.1	2	expressed protein	429	ABRE	+	113	ABRE	-	307	12	4
LOC_Os04g31730.1	2	expressed protein	430	ABRE	-	113	ABRE	-	308	12	4
LOC_Os04g31960.1	2	Acetolactate synthase III, chloroplast precursor, putative	460	ABRE	+	187	ABRE	+	264		3
LOC_Os04g31960.1	2	Acetolactate synthase III, chloroplast precursor, putative	461	ABRE	-	187	ABRE	+	265		3
LOC_Os04g32070.1	2	oxidoreductase, short chain dehydrogenase/reductase family protein, expressed	218	ABRE	+	180	ABRE	-	29	91	4
LOC_Os04g32070.1	2	oxidoreductase, short chain dehydrogenase/reductase family protein, expressed	219	ABRE	-	180	ABRE	-	30	91	4
LOC_Os04g32080.1	1	steroleosin, putative, expressed	816	ABRE	+	782	ABRE	+	25	489	4
LOC_Os04g32290.1	1	hypothetical protein	516	ABRE	+	312	ABRE	+	195		3
LOC_Os04g32780.1	1	hypothetical protein	507	ABRE	-	398	ABRE	+	100		3
LOC_Os04g32950.1	1	Calnexin homolog precursor, putative, expressed	850	ABRE	-	312	ABRE	+	529	106	4
LOC_Os04g32950.3	1	Calnexin homolog precursor, putative, expressed	850	ABRE	-	312	ABRE	+	529	106	4
LOC_Os04g33710.1	1	expressed protein	848	ABRE	-	245	ABRE	-	594		4
LOC_Os04g33790.1	2	hypothetical protein	786	ABRE	+	458	ABRE	+	319		3
LOC_Os04g33790.1	2	hypothetical protein	787	ABRE	-	458	ABRE	+	320		3
LOC_Os04g34000.1	1	digalactosyldiacylglycerol synthase 1 putative, expressed	472	ABRE	+	191	ABRE	+	272		4
LOC_Os04g35530.1	1	hypothetical protein	90	ABRE	+	74	ABRE	+	7		3
LOC_Os04g35860.1	1	T-complex protein 11 containing protein, expressed	564	ABRE	-	384	ABRE	-	171		3
LOC_Os04g36730.1	2	PHD finger protein, putative, expressed	950	ABRE	+	785	ABRE	-	156	224	4
LOC_Os04g36730.1	2	PHD finger protein, putative, expressed	951	ABRE	-	785	ABRE	-	157	224	4
LOC_Os04g38250.1	1	hypothetical protein	883	ABRE	+	226	ABRE	-	648		3
LOC_Os04g38360.1	1	wound/stress protein, putative, expressed	530	ABRE	-	332	ABRE	-	189	53	4
LOC_Os04g38800.1	1	hypothetical protein	741	ABRE	+	688	ABRE	-	44		3
LOC_Os04g39110.1	1	Gibberellin regulated protein, expressed	927	ABRE	-	567	ABRE	+	351	96	4
LOC_Os04g39340.1	1	hypothetical protein	654	ABRE	-	105	ABRE	-	540		3
LOC_Os04g40320.1	1	expressed protein	302	ABRE	-	122	ABRE	+	171	41	4
LOC_Os04g40330.1	3	F-box domain containing protein, expressed	583	ABRE	-	553	ABRE	-	21	275	4
LOC_Os04g40330.1	3	F-box domain containing protein, expressed	702	ABRE	-	553	ABRE	-	140	275	4
LOC_Os04g40330.1	3	F-box domain containing protein, expressed	702	ABRE	-	583	ABRE	-	110	275	4
LOC_Os04g40330.2	3	F-box domain containing protein, expressed	583	ABRE	-	553	ABRE	-	21	288	4
LOC_Os04g40330.2	3	F-box domain containing protein, expressed	702	ABRE	-	553	ABRE	-	140	288	4
LOC_Os04g40330.2	3	F-box domain containing protein, expressed	702	ABRE	-	583	ABRE	-	110	288	4
LOC_Os04g40330.3	3	F-box domain containing protein, expressed	583	ABRE	-	553	ABRE	-	21	288	4
LOC_Os04g40330.3	3	F-box domain containing protein, expressed	702	ABRE	-	553	ABRE	-	140	288	4
LOC_Os04g40330.3	3	F-box domain containing protein, expressed	702	ABRE	-	583	ABRE	-	110	288	4
LOC_Os04g40460.1	1	Cytochrome P450 family protein	922	ABRE	+	892	ABRE	+	21		3
LOC_Os04g41010.1	1	hypothetical protein	414	ABRE	+	371	ABRE	-	34		3
LOC_Os04g41820.1	1	bZIP transcription factor family protein	363	ABRE	-	249	ABRE	-	105		3
LOC_Os04g41960.1	1	NADP-dependent oxidoreductase P1, putative, expressed	796	ABRE	-	310	ABRE	-	477	111	4
LOC_Os04g43570.1	1	hypothetical protein	498	ABRE	-	138	ABRE	+	351		3
LOC_Os04g44250.1	1	UDP-glucoronosyl and UDP-glucosyl transferase family protein, expressed	686	ABRE	-	217	ABRE	-	460	18	4
LOC_Os04g45500.1	1	hypothetical protein	476	ABRE	-	415	ABRE	-	52		3
LOC_Os04g46570.3	1	growth regulator like protein, putative, expressed	369	ABRE	-	11	ABRE	+	349	653	1
LOC_Os04g46710.1	1	thioesterase family protein	962	ABRE	+	238	ABRE	+	715		3
LOC_Os04g47110.1	1	hypothetical protein	659	ABRE	-	425	ABRE	-	225		3
LOC_Os04g47120.1	2	Acyl-CoA thioesterase family protein, expressed	848	ABRE	-	356	ABRE	+	483	158	4
LOC_Os04g47120.1	2	Acyl-CoA thioesterase family protein, expressed	848	ABRE	-	357	ABRE	-	482	158	4
LOC_Os04g47770.1	1	Cis-zeatin O-glucosyltransferase, putative, expressed	493	ABRE	-	135	ABRE	-	349	86	4
LOC_Os04g47920.1	1	hypothetical protein	550	ABRE	+	434	ABRE	+	107		3
LOC_Os04g48470.1	1	hypothetical protein	144	ABRE	+	117	ABRE	+	18		3
LOC_Os04g49940.1	1	ferredoxin, putative, expressed	351	ABRE	-	321	ABRE	-	21	49	4
LOC_Os04g51700.1	1	DNA ligase I, ATP-dependent family protein, expressed	743	ABRE	+	662	ABRE	-	72		4
LOC_Os04g51800.1	4	hypothetical protein	780	ABRE	+	758	ABRE	+	13		3
LOC_Os04g51800.1	4	hypothetical protein	780	ABRE	+	759	ABRE	-	12		3
LOC_Os04g51800.1	4	hypothetical protein	781	ABRE	-	758	ABRE	+	14		3
LOC_Os04g51800.1	4	hypothetical protein	781	ABRE	-	759	ABRE	-	13		3
LOC_Os04g51990.1	1	Transferase family protein, expressed	368	ABRE	-	17	ABRE	-	342		3
LOC_Os04g52000.1	1	Protein phosphatase 2C containing protein, expressed	737	ABRE	-	703	ABRE	-	25	291	4
LOC_Os04g53612.1	4	expressed protein	767	ABRE	+	740	ABRE	+	18	52	4
LOC_Os04g53612.1	4	expressed protein	767	ABRE	+	741	ABRE	-	17	52	4
LOC_Os04g53612.1	4	expressed protein	768	ABRE	-	740	ABRE	+	19	52	4
LOC_Os04g53612.1	4	expressed protein	768	ABRE	-	741	ABRE	-	18	52	4
LOC_Os04g54759.1	2	expressed protein	618	ABRE	-	277	ABRE	+	332	141	4
LOC_Os04g54759.1	2	expressed protein	618	ABRE	-	278	ABRE	-	331	141	4
LOC_Os04g55780.1	3	hypothetical protein	369	ABRE	+	325	ABRE	+	35		3
LOC_Os04g55780.1	3	hypothetical protein	465	ABRE	+	325	ABRE	+	131		3
LOC_Os04g55780.1	3	hypothetical protein	465	ABRE	+	369	ABRE	+	87		3
LOC_Os04g55860.1	4	Peptidyl-tRNA hydrolase 2 mitochondrial precursor, putative, expressed	263	ABRE	+	229	ABRE	+	25	79	4
LOC_Os04g55860.1	4	Peptidyl-tRNA hydrolase 2 mitochondrial precursor, putative, expressed	263	ABRE	+	230	ABRE	-	24	79	4
LOC_Os04g55860.1	4	Peptidyl-tRNA hydrolase 2 mitochondrial precursor, putative, expressed	264	ABRE	-	229	ABRE	+	26	79	4
LOC_Os04g55860.1	4	Peptidyl-tRNA hydrolase 2 mitochondrial precursor, putative, expressed	264	ABRE	-	230	ABRE	-	25	79	4
LOC_Os04g56580.1	1	expressed protein	531	ABRE	-	509	ABRE	+	13	191	4
LOC_Os04g56900.1	1	Transferase family protein, expressed	189	ABRE	-	71	ABRE	-	109		4
LOC_Os04g56970.1	1	Cell division protein ftsZ homolog, chloroplast precursor, putative, expressed	590	ABRE	+	423	ABRE	+	158	123	4
LOC_Os04g56970.2	1	Cell division protein ftsZ homolog, chloroplast precursor, putative, expressed	590	ABRE	+	423	ABRE	+	158	123	4
LOC_Os04g57170.1	1	hypothetical protein	386	ABRE	-	342	ABRE	+	35		3
LOC_Os04g58030.1	2	expressed protein	894	ABRE	+	453	ABRE	+	432		3
LOC_Os04g58030.1	2	expressed protein	894	ABRE	+	454	ABRE	-	431		3
LOC_Os04g58040.1	2	hypothetical protein	653	ABRE	+	213	ABRE	-	431		3
LOC_Os04g58040.1	2	hypothetical protein	654	ABRE	-	213	ABRE	-	432		3
LOC_Os04g58200.1	1	Protochlorophyllide reductase A, chloroplast precursor, putative, expressed	552	ABRE	+	253	ABRE	+	290	72	4
LOC_Os04g58200.2	1	Protochlorophyllide reductase A, chloroplast precursor, putative, expressed	552	ABRE	+	253	ABRE	+	290	72	4
LOC_Os04g58340.1	1	hypothetical protein	912	ABRE	-	599	ABRE	-	304		3
LOC_Os04g59270.1	1	hypothetical protein	933	ABRE	-	393	ABRE	+	531		3
LOC_Os05g01390.1	2	hypothetical protein	183	ABRE	+	47	ABRE	-	127		3
LOC_Os05g01390.1	2	hypothetical protein	184	ABRE	-	47	ABRE	-	128		3
LOC_Os05g02010.1	1	expressed protein	934	ABRE	-	198	ABRE	+	727	182	4
LOC_Os05g03100.1	1	HECT-domain family protein, expressed	735	ABRE	+	310	ABRE	-	416		3
LOC_Os05g03560.1	1	hypothetical protein	691	ABRE	+	522	ABRE	+	160		3
LOC_Os05g03750.1	1	expressed protein	947	ABRE	-	748	ABRE	+	190	103	4
LOC_Os05g03790.1	1	hypothetical protein	421	ABRE	+	221	ABRE	-	191		3
LOC_Os05g03920.1	1	Protein kinase domain containing protein, expressed	887	ABRE	-	762	ABRE	+	116	16	4
LOC_Os05g04870.1	1	General stress protein 39 putative, expressed	488	ABRE	-	458	ABRE	-	21	33	4
LOC_Os05g05200.1	8	MBOAT family protein, expressed	435	ABRE	-	400	ABRE	+	26	272	4
LOC_Os05g05200.1	8	MBOAT family protein, expressed	435	ABRE	-	401	ABRE	-	25	272	4
LOC_Os05g05200.1	8	MBOAT family protein, expressed	472	ABRE	+	400	ABRE	+	63	272	4
LOC_Os05g05200.1	8	MBOAT family protein, expressed	472	ABRE	+	401	ABRE	-	62	272	4
LOC_Os05g05200.1	8	MBOAT family protein, expressed	472	ABRE	+	435	ABRE	-	28	272	4
LOC_Os05g05200.1	8	MBOAT family protein, expressed	473	ABRE	-	400	ABRE	+	64	272	4
LOC_Os05g05200.1	8	MBOAT family protein, expressed	473	ABRE	-	401	ABRE	-	63	272	4
LOC_Os05g05200.1	8	MBOAT family protein, expressed	473	ABRE	-	435	ABRE	-	29	272	4
LOC_Os05g05200.2	8	MBOAT family protein, expressed	435	ABRE	-	400	ABRE	+	26	240	4
LOC_Os05g05200.2	8	MBOAT family protein, expressed	435	ABRE	-	401	ABRE	-	25	240	4
LOC_Os05g05200.2	8	MBOAT family protein, expressed	472	ABRE	+	400	ABRE	+	63	240	4
LOC_Os05g05200.2	8	MBOAT family protein, expressed	472	ABRE	+	401	ABRE	-	62	240	4
LOC_Os05g05200.2	8	MBOAT family protein, expressed	472	ABRE	+	435	ABRE	-	28	240	4
LOC_Os05g05200.2	8	MBOAT family protein, expressed	473	ABRE	-	400	ABRE	+	64	240	4
LOC_Os05g05200.2	8	MBOAT family protein, expressed	473	ABRE	-	401	ABRE	-	63	240	4
LOC_Os05g05200.2	8	MBOAT family protein, expressed	473	ABRE	-	435	ABRE	-	29	240	4
LOC_Os05g05210.1	8	LEC14B protein, putative, expressed	662	ABRE	+	624	ABRE	+	29	363	4
LOC_Os05g05210.1	8	LEC14B protein, putative, expressed	662	ABRE	+	625	ABRE	-	28	363	4
LOC_Os05g05210.1	8	LEC14B protein, putative, expressed	696	ABRE	+	624	ABRE	+	63	363	4
LOC_Os05g05210.1	8	LEC14B protein, putative, expressed	696	ABRE	+	625	ABRE	-	62	363	4
LOC_Os05g05210.1	8	LEC14B protein, putative, expressed	696	ABRE	+	662	ABRE	+	25	363	4
LOC_Os05g05210.1	8	LEC14B protein, putative, expressed	697	ABRE	-	624	ABRE	+	64	363	4
LOC_Os05g05210.1	8	LEC14B protein, putative, expressed	697	ABRE	-	625	ABRE	-	63	363	4
LOC_Os05g05210.1	8	LEC14B protein, putative, expressed	697	ABRE	-	662	ABRE	+	26	363	4
LOC_Os05g05930.1	2	hypothetical protein	179	ABRE	-	145	ABRE	+	25		3
LOC_Os05g05930.1	2	hypothetical protein	179	ABRE	-	146	ABRE	-	24		3
LOC_Os05g06290.1	1	expressed protein	969	ABRE	+	290	ABRE	+	670	71	4
LOC_Os05g06790.1	1	hypothetical protein	640	ABRE	+	609	ABRE	+	22		3
LOC_Os05g07090.1	1	Acyl-coenzyme A oxidase 4 peroxisomal, putative, expressed	676	ABRE	-	408	ABRE	-	259	121	4
LOC_Os05g09050.1	1	MLO-like protein 5 putative	992	ABRE	+	551	ABRE	-	432		3
LOC_Os05g10670.1	1	Zinc finger C-x8-C-x5-C-x3-H type family protein, expressed	134	ABRE	+	65	ABRE	+	60		4
LOC_Os05g10810.1	1	MBOAT family protein, expressed	991	ABRE	+	146	ABRE	-	836	68	4
LOC_Os05g10930.1	2	Glutaredoxin-like family protein, expressed	951	ABRE	+	880	ABRE	-	62	63	4
LOC_Os05g10930.1	2	Glutaredoxin-like family protein, expressed	952	ABRE	-	880	ABRE	-	63	63	4
LOC_Os05g11470.1	1	hypothetical protein	109	ABRE	+	79	ABRE	+	21		3
LOC_Os05g11920.1	1	hypothetical protein	185	ABRE	+	174	ABRE	+	2		3
LOC_Os05g11930.1	1	hypothetical protein	392	ABRE	-	381	ABRE	-	2		3
LOC_Os05g12790.1	2	hypothetical protein	557	ABRE	+	241	ABRE	+	307		3
LOC_Os05g12790.1	2	hypothetical protein	558	ABRE	-	241	ABRE	+	308		3
LOC_Os05g14800.1	2	Cycloartenol synthase, putative	385	ABRE	+	120	ABRE	+	256		3
LOC_Os05g14800.1	2	Cycloartenol synthase, putative	385	ABRE	+	121	ABRE	-	255		3
LOC_Os05g14840.1	2	hypothetical protein	343	ABRE	+	332	ABRE	+	2		3
LOC_Os05g14840.1	2	hypothetical protein	343	ABRE	+	333	ABRE	-	1		3
LOC_Os05g15240.1	1	expressed protein	514	ABRE	-	135	ABRE	+	370		3
LOC_Os05g15680.1	1	hypothetical protein	434	ABRE	+	412	ABRE	+	13		3
LOC_Os05g15880.1	1	Xylanase inhibitor protein 2 precursor, putative, expressed	917	ABRE	+	114	ABRE	-	794	52	4
LOC_Os05g16440.1	1	hypothetical protein	584	ABRE	-	572	ABRE	+	3		3
LOC_Os05g16750.1	1	hypothetical protein	689	ABRE	+	332	ABRE	-	348		3
LOC_Os05g17620.1	2	hypothetical protein	849	ABRE	-	523	ABRE	+	317		3
LOC_Os05g17620.1	2	hypothetical protein	849	ABRE	-	524	ABRE	-	316		3
LOC_Os05g17740.1	1	hypothetical protein	838	ABRE	-	826	ABRE	+	3		3
LOC_Os05g18120.1	1	hypothetical protein	640	ABRE	-	628	ABRE	+	3		3
LOC_Os05g18150.1	1	hypothetical protein	618	ABRE	-	606	ABRE	+	3		3
LOC_Os05g18170.1	1	hypothetical protein	435	ABRE	-	423	ABRE	+	3		3
LOC_Os05g19500.1	3	cation/hydrogen exchanger, putative, expressed	341	ABRE	+	38	ABRE	-	294	150	4
LOC_Os05g19500.1	3	cation/hydrogen exchanger, putative, expressed	667	ABRE	-	38	ABRE	-	620	150	4
LOC_Os05g19500.1	3	cation/hydrogen exchanger, putative, expressed	667	ABRE	-	341	ABRE	+	317	150	4
LOC_Os05g19610.1	8	hypothetical protein	298	ABRE	+	287	ABRE	+	2		3
LOC_Os05g19610.1	8	hypothetical protein	298	ABRE	+	288	ABRE	-	1		3
LOC_Os05g19610.1	8	hypothetical protein	299	ABRE	-	287	ABRE	+	3		3
LOC_Os05g19610.1	8	hypothetical protein	299	ABRE	-	288	ABRE	-	2		3
LOC_Os05g19610.1	8	hypothetical protein	309	ABRE	+	287	ABRE	+	13		3
LOC_Os05g19610.1	8	hypothetical protein	309	ABRE	+	288	ABRE	-	12		3
LOC_Os05g19610.1	8	hypothetical protein	309	ABRE	+	298	ABRE	+	2		3
LOC_Os05g19610.1	8	hypothetical protein	309	ABRE	+	299	ABRE	-	1		3
LOC_Os05g20320.1	5	hypothetical protein	733	ABRE	-	386	ABRE	+	338		3
LOC_Os05g20320.1	5	hypothetical protein	733	ABRE	-	387	ABRE	-	337		3
LOC_Os05g20320.1	5	hypothetical protein	754	ABRE	+	386	ABRE	+	359		3
LOC_Os05g20320.1	5	hypothetical protein	754	ABRE	+	387	ABRE	-	358		3
LOC_Os05g20320.1	5	hypothetical protein	754	ABRE	+	733	ABRE	-	12		3
LOC_Os05g22970.1	1	Lactoylglutathione lyase, putative, expressed	962	ABRE	+	256	ABRE	-	697	6	4
LOC_Os05g23410.1	2	hypothetical protein	407	ABRE	+	355	ABRE	+	43		3
LOC_Os05g23410.1	2	hypothetical protein	407	ABRE	+	356	ABRE	-	42		3
LOC_Os05g24880.1	1	oxidoreductase, zinc-binding dehydrogenase family protein, putative, expressed	535	ABRE	-	480	ABRE	-	46	80	4
LOC_Os05g24970.1	1	Small nuclear ribonucleoprotein Sm D2, putative, expressed	825	ABRE	-	794	ABRE	+	22	117	4
LOC_Os05g24970.2	1	Small nuclear ribonucleoprotein Sm D2, putative, expressed	825	ABRE	-	794	ABRE	+	22	118	4
LOC_Os05g25660.1	1	hypothetical protein	703	ABRE	-	144	ABRE	+	550		3
LOC_Os05g25840.1	2	ABC1 family protein, expressed	776	ABRE	+	450	ABRE	-	317		4
LOC_Os05g25840.1	2	ABC1 family protein, expressed	777	ABRE	-	450	ABRE	-	318		4
LOC_Os05g25840.2	2	ABC1 family protein, expressed	776	ABRE	+	450	ABRE	-	317		4
LOC_Os05g25840.2	2	ABC1 family protein, expressed	777	ABRE	-	450	ABRE	-	318		4
LOC_Os05g25940.1	1	hypothetical protein	315	ABRE	-	293	ABRE	-	13		3
LOC_Os05g26040.1	2	Pumilio-family RNA binding repeat containing protein, expressed	426	ABRE	+	209	ABRE	-	208		4
LOC_Os05g26040.1	2	Pumilio-family RNA binding repeat containing protein, expressed	427	ABRE	-	209	ABRE	-	209		4
LOC_Os05g27730.1	1	WRKY DNA binding domain containing protein, expressed	467	ABRE	-	189	ABRE	-	269	114	4
LOC_Os05g28210.1	1	Embryonic abundant protein 1 putative	278	ABRE	+	196	ABRE	-	73		3
LOC_Os05g28870.1	5	Mitochondrial carrier protein, expressed	635	ABRE	+	485	ABRE	-	141	367	4
LOC_Os05g28870.1	5	Mitochondrial carrier protein, expressed	651	ABRE	-	485	ABRE	-	157	367	4
LOC_Os05g28870.1	5	Mitochondrial carrier protein, expressed	651	ABRE	-	635	ABRE	+	7	367	4
LOC_Os05g28870.1	5	Mitochondrial carrier protein, expressed	657	ABRE	-	485	ABRE	-	163	367	4
LOC_Os05g28870.1	5	Mitochondrial carrier protein, expressed	657	ABRE	-	635	ABRE	+	13	367	4
LOC_Os05g30570.1	2	heavy metal-associated domain containing protein, expressed	607	ABRE	+	221	ABRE	+	377	64	4
LOC_Os05g30570.1	2	heavy metal-associated domain containing protein, expressed	608	ABRE	-	221	ABRE	+	378	64	4
LOC_Os05g31180.1	3	hypothetical protein	613	ABRE	+	569	ABRE	+	35		3
LOC_Os05g31180.1	3	hypothetical protein	642	ABRE	+	569	ABRE	+	64		3
LOC_Os05g31180.1	3	hypothetical protein	642	ABRE	+	613	ABRE	+	20		3
LOC_Os05g31670.1	5	plasma membrane associated protein, putative, expressed	162	ABRE	-	138	ABRE	+	15	86	4
LOC_Os05g31670.1	5	plasma membrane associated protein, putative, expressed	162	ABRE	-	139	ABRE	-	14	86	4
LOC_Os05g31670.1	5	plasma membrane associated protein, putative, expressed	194	ABRE	+	138	ABRE	+	47	86	4
LOC_Os05g31670.1	5	plasma membrane associated protein, putative, expressed	194	ABRE	+	139	ABRE	-	46	86	4
LOC_Os05g31670.1	5	plasma membrane associated protein, putative, expressed	194	ABRE	+	162	ABRE	-	23	86	4
LOC_Os05g32020.1	4	hypothetical protein	480	ABRE	+	447	ABRE	+	24		3
LOC_Os05g32020.1	4	hypothetical protein	480	ABRE	+	448	ABRE	-	23		3
LOC_Os05g32020.1	4	hypothetical protein	481	ABRE	-	447	ABRE	+	25		3
LOC_Os05g32020.1	4	hypothetical protein	481	ABRE	-	448	ABRE	-	24		3
LOC_Os05g32760.1	2	bZIP protein, putative, expressed	891	ABRE	+	285	ABRE	+	597		3
LOC_Os05g32760.1	2	bZIP protein, putative, expressed	892	ABRE	-	285	ABRE	+	598		3
LOC_Os05g32880.1	1	Response regulator receiver domain containing protein	769	ABRE	+	529	ABRE	-	231		3
LOC_Os05g33530.1	1	hypothetical protein	941	ABRE	+	846	ABRE	-	86		3
LOC_Os05g34840.1	1	hypothetical protein	861	ABRE	+	143	ABRE	+	709		3
LOC_Os05g35080.1	1	hypothetical protein	803	ABRE	-	762	ABRE	-	32		3
LOC_Os05g35430.1	1	hypothetical protein	365	ABRE	+	335	ABRE	+	21		3
LOC_Os05g35490.1	2	hypothetical protein	312	ABRE	+	301	ABRE	+	2		3
LOC_Os05g35490.1	2	hypothetical protein	312	ABRE	+	302	ABRE	-	1		3
LOC_Os05g35580.1	1	Amidophosphoribosyltransferase, chloroplast precursor, putative, expressed	391	ABRE	-	177	ABRE	-	205	59	4
LOC_Os05g35760.1	4	Serine/threonine-protein kinase SAPK7, putative	784	ABRE	+	762	ABRE	+	13		3
LOC_Os05g35760.1	4	Serine/threonine-protein kinase SAPK7, putative	784	ABRE	+	763	ABRE	-	12		3
LOC_Os05g35760.1	4	Serine/threonine-protein kinase SAPK7, putative	785	ABRE	-	762	ABRE	+	14		3
LOC_Os05g35760.1	4	Serine/threonine-protein kinase SAPK7, putative	785	ABRE	-	763	ABRE	-	13		3
LOC_Os05g37000.1	2	hypothetical protein	772	ABRE	-	501	ABRE	+	262		3
LOC_Os05g37000.1	2	hypothetical protein	772	ABRE	-	502	ABRE	-	261		3
LOC_Os05g37310.1	1	hypothetical protein	981	ABRE	-	945	ABRE	-	27		3
LOC_Os05g37480.1	1	hypothetical protein	752	ABRE	+	581	ABRE	-	162		3
LOC_Os05g37600.1	1	Acyltransferase family protein, expressed	773	ABRE	-	292	ABRE	+	472		3
LOC_Os05g38080.1	1	hypothetical protein	848	ABRE	-	412	ABRE	+	427		3
LOC_Os05g38290.1	2	Protein phosphatase 2C, putative, expressed	384	ABRE	+	300	ABRE	+	75		4
LOC_Os05g38290.1	2	Protein phosphatase 2C, putative, expressed	385	ABRE	-	300	ABRE	+	76		4
LOC_Os05g39090.1	1	Calcium-dependent protein kinase, isoform 2 putative, expressed	934	ABRE	-	295	ABRE	-	630	174	4
LOC_Os05g39120.1	1	expressed protein	879	ABRE	+	461	ABRE	-	409	26	4
LOC_Os05g39230.1	1	expressed protein	546	ABRE	-	518	ABRE	-	19	49	4
LOC_Os05g39540.1	1	ZIP zinc/iron transport family protein, expressed	815	ABRE	-	756	ABRE	-	50	26	4
LOC_Os05g41490.1	41	circadian clock coupling factor ZGT, putative, expressed	470	ABRE	+	439	ABRE	+	22	61	4
LOC_Os05g41490.1	41	circadian clock coupling factor ZGT, putative, expressed	470	ABRE	+	440	ABRE	-	21	61	4
LOC_Os05g41490.1	41	circadian clock coupling factor ZGT, putative, expressed	471	ABRE	-	439	ABRE	+	23	61	4
LOC_Os05g41490.1	41	circadian clock coupling factor ZGT, putative, expressed	471	ABRE	-	440	ABRE	-	22	61	4
LOC_Os05g41490.1	41	circadian clock coupling factor ZGT, putative, expressed	492	ABRE	+	439	ABRE	+	44	61	4
LOC_Os05g41490.1	41	circadian clock coupling factor ZGT, putative, expressed	492	ABRE	+	440	ABRE	-	43	61	4
LOC_Os05g41490.1	41	circadian clock coupling factor ZGT, putative, expressed	492	ABRE	+	470	ABRE	+	13	61	4
LOC_Os05g41490.1	41	circadian clock coupling factor ZGT, putative, expressed	492	ABRE	+	471	ABRE	-	12	61	4
LOC_Os05g41490.1	41	circadian clock coupling factor ZGT, putative, expressed	493	ABRE	-	439	ABRE	+	45	61	4
LOC_Os05g41490.1	41	circadian clock coupling factor ZGT, putative, expressed	493	ABRE	-	440	ABRE	-	44	61	4
LOC_Os05g41490.1	41	circadian clock coupling factor ZGT, putative, expressed	493	ABRE	-	470	ABRE	+	14	61	4
LOC_Os05g41490.1	41	circadian clock coupling factor ZGT, putative, expressed	493	ABRE	-	471	ABRE	-	13	61	4
LOC_Os05g41490.1	41	circadian clock coupling factor ZGT, putative, expressed	595	ABRE	+	439	ABRE	+	147	61	4
LOC_Os05g41490.1	41	circadian clock coupling factor ZGT, putative, expressed	595	ABRE	+	440	ABRE	-	146	61	4
LOC_Os05g41490.1	41	circadian clock coupling factor ZGT, putative, expressed	595	ABRE	+	470	ABRE	+	116	61	4
LOC_Os05g41490.1	41	circadian clock coupling factor ZGT, putative, expressed	595	ABRE	+	471	ABRE	-	115	61	4
LOC_Os05g41490.1	41	circadian clock coupling factor ZGT, putative, expressed	595	ABRE	+	492	ABRE	+	94	61	4
LOC_Os05g41490.1	41	circadian clock coupling factor ZGT, putative, expressed	595	ABRE	+	493	ABRE	-	93	61	4
LOC_Os05g41490.1	41	circadian clock coupling factor ZGT, putative, expressed	683	ABRE	+	439	ABRE	+	235	61	4
LOC_Os05g41490.1	41	circadian clock coupling factor ZGT, putative, expressed	683	ABRE	+	440	ABRE	-	234	61	4
LOC_Os05g41490.1	41	circadian clock coupling factor ZGT, putative, expressed	683	ABRE	+	470	ABRE	+	204	61	4
LOC_Os05g41490.1	41	circadian clock coupling factor ZGT, putative, expressed	683	ABRE	+	471	ABRE	-	203	61	4
LOC_Os05g41490.1	41	circadian clock coupling factor ZGT, putative, expressed	683	ABRE	+	492	ABRE	+	182	61	4
LOC_Os05g41490.1	41	circadian clock coupling factor ZGT, putative, expressed	683	ABRE	+	493	ABRE	-	181	61	4
LOC_Os05g41490.1	41	circadian clock coupling factor ZGT, putative, expressed	683	ABRE	+	595	ABRE	+	79	61	4
LOC_Os05g41490.1	41	circadian clock coupling factor ZGT, putative, expressed	684	ABRE	-	439	ABRE	+	236	61	4
LOC_Os05g41490.1	41	circadian clock coupling factor ZGT, putative, expressed	684	ABRE	-	440	ABRE	-	235	61	4
LOC_Os05g41490.1	41	circadian clock coupling factor ZGT, putative, expressed	684	ABRE	-	470	ABRE	+	205	61	4
LOC_Os05g41490.1	41	circadian clock coupling factor ZGT, putative, expressed	684	ABRE	-	471	ABRE	-	204	61	4
LOC_Os05g41490.1	41	circadian clock coupling factor ZGT, putative, expressed	684	ABRE	-	492	ABRE	+	183	61	4
LOC_Os05g41490.1	41	circadian clock coupling factor ZGT, putative, expressed	684	ABRE	-	493	ABRE	-	182	61	4
LOC_Os05g41490.1	41	circadian clock coupling factor ZGT, putative, expressed	684	ABRE	-	595	ABRE	+	80	61	4
LOC_Os05g41490.1	41	circadian clock coupling factor ZGT, putative, expressed	767	ABRE	+	439	ABRE	+	319	61	4
LOC_Os05g41490.1	41	circadian clock coupling factor ZGT, putative, expressed	767	ABRE	+	440	ABRE	-	318	61	4
LOC_Os05g41490.1	41	circadian clock coupling factor ZGT, putative, expressed	767	ABRE	+	470	ABRE	+	288	61	4
LOC_Os05g41490.1	41	circadian clock coupling factor ZGT, putative, expressed	767	ABRE	+	471	ABRE	-	287	61	4
LOC_Os05g41490.1	41	circadian clock coupling factor ZGT, putative, expressed	767	ABRE	+	492	ABRE	+	266	61	4
LOC_Os05g41490.1	41	circadian clock coupling factor ZGT, putative, expressed	767	ABRE	+	493	ABRE	-	265	61	4
LOC_Os05g41490.1	41	circadian clock coupling factor ZGT, putative, expressed	767	ABRE	+	595	ABRE	+	163	61	4
LOC_Os05g41490.1	41	circadian clock coupling factor ZGT, putative, expressed	767	ABRE	+	683	ABRE	+	75	61	4
LOC_Os05g41490.1	41	circadian clock coupling factor ZGT, putative, expressed	767	ABRE	+	684	ABRE	-	74	61	4
LOC_Os05g42070.1	1	UDP-glucose:flavonoid-O-glucosyltransferase, putative	469	ABRE	-	181	ABRE	+	279		3
LOC_Os05g42220.1	1	Leucine Rich Repeat family protein, expressed	900	ABRE	-	584	ABRE	+	307	412	4
LOC_Os05g43510.1	3	Pyridoxal-dependent decarboxylase conserved domain containing protein, expressed	411	ABRE	+	364	ABRE	-	38		3
LOC_Os05g43510.1	3	Pyridoxal-dependent decarboxylase conserved domain containing protein, expressed	498	ABRE	+	364	ABRE	-	125		3
LOC_Os05g43510.1	3	Pyridoxal-dependent decarboxylase conserved domain containing protein, expressed	498	ABRE	+	411	ABRE	+	78		3
LOC_Os05g43640.1	5	expressed protein	295	ABRE	+	212	ABRE	-	74		4
LOC_Os05g43640.1	5	expressed protein	296	ABRE	-	212	ABRE	-	75		4
LOC_Os05g43640.1	5	expressed protein	306	ABRE	+	212	ABRE	-	85		4
LOC_Os05g43640.1	5	expressed protein	306	ABRE	+	295	ABRE	+	2		4
LOC_Os05g43640.1	5	expressed protein	306	ABRE	+	296	ABRE	-	1		4
LOC_Os05g44140.1	19	Non-symbiotic hemoglobin 1 putative	537	ABRE	+	465	ABRE	-	63		3
LOC_Os05g44140.1	19	Non-symbiotic hemoglobin 1 putative	538	ABRE	-	465	ABRE	-	64		3
LOC_Os05g44140.1	19	Non-symbiotic hemoglobin 1 putative	579	ABRE	+	465	ABRE	-	105		3
LOC_Os05g44140.1	19	Non-symbiotic hemoglobin 1 putative	579	ABRE	+	537	ABRE	+	33		3
LOC_Os05g44140.1	19	Non-symbiotic hemoglobin 1 putative	579	ABRE	+	538	ABRE	-	32		3
LOC_Os05g44140.1	19	Non-symbiotic hemoglobin 1 putative	599	ABRE	-	465	ABRE	-	125		3
LOC_Os05g44140.1	19	Non-symbiotic hemoglobin 1 putative	599	ABRE	-	537	ABRE	+	53		3
LOC_Os05g44140.1	19	Non-symbiotic hemoglobin 1 putative	599	ABRE	-	538	ABRE	-	52		3
LOC_Os05g44140.1	19	Non-symbiotic hemoglobin 1 putative	599	ABRE	-	579	ABRE	+	11		3
LOC_Os05g44140.1	19	Non-symbiotic hemoglobin 1 putative	942	ABRE	+	465	ABRE	-	468		3
LOC_Os05g44140.1	19	Non-symbiotic hemoglobin 1 putative	942	ABRE	+	537	ABRE	+	396		3
LOC_Os05g44140.1	19	Non-symbiotic hemoglobin 1 putative	942	ABRE	+	538	ABRE	-	395		3
LOC_Os05g44140.1	19	Non-symbiotic hemoglobin 1 putative	942	ABRE	+	579	ABRE	+	354		3
LOC_Os05g44140.1	19	Non-symbiotic hemoglobin 1 putative	942	ABRE	+	599	ABRE	-	334		3
LOC_Os05g44140.1	19	Non-symbiotic hemoglobin 1 putative	943	ABRE	-	465	ABRE	-	469		3
LOC_Os05g44140.1	19	Non-symbiotic hemoglobin 1 putative	943	ABRE	-	537	ABRE	+	397		3
LOC_Os05g44140.1	19	Non-symbiotic hemoglobin 1 putative	943	ABRE	-	538	ABRE	-	396		3
LOC_Os05g44140.1	19	Non-symbiotic hemoglobin 1 putative	943	ABRE	-	579	ABRE	+	355		3
LOC_Os05g44140.1	19	Non-symbiotic hemoglobin 1 putative	943	ABRE	-	599	ABRE	-	335		3
LOC_Os05g44610.1	8	expressed protein	706	ABRE	+	662	ABRE	+	35	555	4
LOC_Os05g44610.1	8	expressed protein	706	ABRE	+	663	ABRE	-	34	555	4
LOC_Os05g44610.1	8	expressed protein	707	ABRE	-	662	ABRE	+	36	555	4
LOC_Os05g44610.1	8	expressed protein	707	ABRE	-	663	ABRE	-	35	555	4
LOC_Os05g44610.1	8	expressed protein	868	ABRE	-	662	ABRE	+	197	555	4
LOC_Os05g44610.1	8	expressed protein	868	ABRE	-	663	ABRE	-	196	555	4
LOC_Os05g44610.1	8	expressed protein	868	ABRE	-	706	ABRE	+	153	555	4
LOC_Os05g44610.1	8	expressed protein	868	ABRE	-	707	ABRE	-	152	555	4
LOC_Os05g44610.2	8	expressed protein	775	ABRE	+	731	ABRE	+	35	572	4
LOC_Os05g44610.2	8	expressed protein	775	ABRE	+	732	ABRE	-	34	572	4
LOC_Os05g44610.2	8	expressed protein	776	ABRE	-	731	ABRE	+	36	572	4
LOC_Os05g44610.2	8	expressed protein	776	ABRE	-	732	ABRE	-	35	572	4
LOC_Os05g44610.2	8	expressed protein	937	ABRE	-	731	ABRE	+	197	572	4
LOC_Os05g44610.2	8	expressed protein	937	ABRE	-	732	ABRE	-	196	572	4
LOC_Os05g44610.2	8	expressed protein	937	ABRE	-	775	ABRE	+	153	572	4
LOC_Os05g44610.2	8	expressed protein	937	ABRE	-	776	ABRE	-	152	572	4
LOC_Os05g44610.3	8	expressed protein	775	ABRE	+	731	ABRE	+	35	575	4
LOC_Os05g44610.3	8	expressed protein	775	ABRE	+	732	ABRE	-	34	575	4
LOC_Os05g44610.3	8	expressed protein	776	ABRE	-	731	ABRE	+	36	575	4
LOC_Os05g44610.3	8	expressed protein	776	ABRE	-	732	ABRE	-	35	575	4
LOC_Os05g44610.3	8	expressed protein	937	ABRE	-	731	ABRE	+	197	575	4
LOC_Os05g44610.3	8	expressed protein	937	ABRE	-	732	ABRE	-	196	575	4
LOC_Os05g44610.3	8	expressed protein	937	ABRE	-	775	ABRE	+	153	575	4
LOC_Os05g44610.3	8	expressed protein	937	ABRE	-	776	ABRE	-	152	575	4
LOC_Os05g45070.1	1	Harpin-induced protein 1 containing protein, expressed	540	ABRE	+	190	ABRE	+	341	26	4
LOC_Os05g45230.1	1	hypothetical protein	876	ABRE	+	420	ABRE	-	447		3
LOC_Os05g46190.1	3	expressed protein	723	ABRE	-	694	ABRE	-	20	81	4
LOC_Os05g46190.1	3	expressed protein	896	ABRE	+	694	ABRE	-	193	81	4
LOC_Os05g46190.1	3	expressed protein	896	ABRE	+	723	ABRE	-	164	81	4
LOC_Os05g46480.1	3	Late embryogenesis abundant protein, expressed	194	ABRE	+	162	ABRE	+	23	103	4
LOC_Os05g46480.1	3	Late embryogenesis abundant protein, expressed	379	ABRE	+	162	ABRE	+	208	103	4
LOC_Os05g46480.1	3	Late embryogenesis abundant protein, expressed	379	ABRE	+	194	ABRE	+	176	103	4
LOC_Os05g46480.2	3	Late embryogenesis abundant protein, expressed	364	ABRE	+	332	ABRE	+	23	273	4
LOC_Os05g46480.2	3	Late embryogenesis abundant protein, expressed	549	ABRE	+	332	ABRE	+	208	273	4
LOC_Os05g46480.2	3	Late embryogenesis abundant protein, expressed	549	ABRE	+	364	ABRE	+	176	273	4
LOC_Os05g46520.1	1	Polygalacturonase family protein, expressed	381	ABRE	-	150	ABRE	+	222	25	4
LOC_Os05g46890.1	3	expressed protein	361	ABRE	-	331	ABRE	-	21	86	4
LOC_Os05g46890.1	3	expressed protein	452	ABRE	+	331	ABRE	-	112	86	4
LOC_Os05g46890.1	3	expressed protein	452	ABRE	+	361	ABRE	-	82	86	4
LOC_Os05g46890.2	1	expressed protein	970	ABRE	-	940	ABRE	-	21	73	4
LOC_Os05g48630.1	3	Photosystem I reaction center subunit VI, chloroplast precursor, putative, expressed	252	ABRE	-	81	ABRE	+	162	80	4
LOC_Os05g48630.1	3	Photosystem I reaction center subunit VI, chloroplast precursor, putative, expressed	427	ABRE	-	81	ABRE	+	337	80	4
LOC_Os05g48630.1	3	Photosystem I reaction center subunit VI, chloroplast precursor, putative, expressed	427	ABRE	-	252	ABRE	-	166	80	4
LOC_Os05g49300.1	1	NifU-like N-terminal domain containing protein, mitochondrial precursor, putative, expressed	353	ABRE	+	148	ABRE	+	196	78	4
LOC_Os05g49440.1	2	secreted protein, putative, expressed	136	ABRE	-	114	ABRE	+	13	50	4
LOC_Os05g49440.1	2	secreted protein, putative, expressed	136	ABRE	-	115	ABRE	-	12	50	4
LOC_Os05g49440.2	2	secreted protein, putative, expressed	136	ABRE	-	114	ABRE	+	13	10	4
LOC_Os05g49440.2	2	secreted protein, putative, expressed	136	ABRE	-	115	ABRE	-	12	10	4
LOC_Os05g49950.1	1	hypothetical protein	355	ABRE	+	326	ABRE	+	20		3
LOC_Os05g50000.1	2	hypothetical protein	896	ABRE	+	177	ABRE	+	710		3
LOC_Os05g50000.1	2	hypothetical protein	896	ABRE	+	178	ABRE	-	709		3
LOC_Os05g50110.1	1	Oleosin family protein, expressed	307	ABRE	-	113	ABRE	-	185	55	4
LOC_Os05g50280.1	2	Sugar transporter family protein, expressed	316	ABRE	+	248	ABRE	+	59	110	4
LOC_Os05g50280.1	2	Sugar transporter family protein, expressed	316	ABRE	+	249	ABRE	-	58	110	4
LOC_Os05g50370.1	1	expressed protein	882	ABRE	+	705	ABRE	+	168	127	4
LOC_Os05g50410.1	1	N terminus of Rad21/Rec8 like protein, expressed	873	ABRE	-	719	ABRE	-	145	53	4
LOC_Os05g50930.1	1	Sigma-70, region 4 family protein, expressed	401	ABRE	+	318	ABRE	+	74	119	4
LOC_Os05g51100.1	2	F-box domain containing protein	852	ABRE	+	55	ABRE	+	788		3
LOC_Os05g51100.1	2	F-box domain containing protein	853	ABRE	-	55	ABRE	+	789		3
LOC_Os05g51140.1	2	expressed protein	767	ABRE	+	746	ABRE	+	12	108	4
LOC_Os05g51140.1	2	expressed protein	768	ABRE	-	746	ABRE	+	13	108	4
LOC_Os06g01290.1	1	expressed protein	350	ABRE	-	322	ABRE	-	19		3
LOC_Os06g01490.1	2	Monocopper oxidase precursor, putative, expressed	482	ABRE	-	447	ABRE	+	26	83	4
LOC_Os06g01490.1	2	Monocopper oxidase precursor, putative, expressed	482	ABRE	-	448	ABRE	-	25	83	4
LOC_Os06g01660.1	1	Integral membrane protein DUF6 containing protein, expressed	330	ABRE	-	259	ABRE	-	62	214	4
LOC_Os06g01780.1	1	expressed protein	948	ABRE	+	803	ABRE	+	136	226	4
LOC_Os06g02280.1	1	hypothetical protein	263	ABRE	+	169	ABRE	-	85		3
LOC_Os06g03020.1	1	hypothetical protein	945	ABRE	+	81	ABRE	+	855		3
LOC_Os06g04020.1	2	linker histone H1 and H5 family protein, expressed	493	ABRE	-	175	ABRE	+	309	66	4
LOC_Os06g04020.1	2	linker histone H1 and H5 family protein, expressed	493	ABRE	-	176	ABRE	-	308	66	4
LOC_Os06g04240.1	2	expressed protein	886	ABRE	+	431	ABRE	+	446	99	4
LOC_Os06g04240.1	2	expressed protein	886	ABRE	+	432	ABRE	-	445	99	4
LOC_Os06g04480.1	1	expressed protein	966	ABRE	+	258	ABRE	-	699	93	4
LOC_Os06g04630.1	1	hypothetical protein	387	ABRE	+	235	ABRE	+	143		3
LOC_Os06g04640.1	1	DNA-binding bromodomain-containing protein, putative, expressed	470	ABRE	-	313	ABRE	+	148	82	4
LOC_Os06g04640.2	1	DNA-binding bromodomain-containing protein, putative, expressed	971	ABRE	-	814	ABRE	+	148	246	4
LOC_Os06g04930.1	2	expressed protein	374	ABRE	+	113	ABRE	+	252	66	4
LOC_Os06g04930.1	2	expressed protein	375	ABRE	-	113	ABRE	+	253	66	4
LOC_Os06g05020.1	1	Early nodulin 93 putative, expressed	755	ABRE	+	741	ABRE	+	5	117	4
LOC_Os06g05080.1	3	Cytochrome c oxidase subunit Vb family protein, expressed	563	ABRE	-	447	ABRE	+	107	108	4
LOC_Os06g05080.1	3	Cytochrome c oxidase subunit Vb family protein, expressed	685	ABRE	-	447	ABRE	+	229	108	4
LOC_Os06g05080.1	3	Cytochrome c oxidase subunit Vb family protein, expressed	685	ABRE	-	563	ABRE	-	113	108	4
LOC_Os06g05090.1	3	protein arginine N-methyltransferase family protein, putative, expressed	716	ABRE	+	594	ABRE	+	113	34	4
LOC_Os06g05090.1	3	protein arginine N-methyltransferase family protein, putative, expressed	832	ABRE	-	594	ABRE	+	229	34	4
LOC_Os06g05090.1	3	protein arginine N-methyltransferase family protein, putative, expressed	832	ABRE	-	716	ABRE	+	107	34	4
LOC_Os06g05670.1	2	expressed protein	453	ABRE	+	317	ABRE	-	127	73	4
LOC_Os06g05670.1	2	expressed protein	454	ABRE	-	317	ABRE	-	128	73	4
LOC_Os06g05860.1	1	Phosphofructokinase family protein, expressed	839	ABRE	-	376	ABRE	-	454		4
LOC_Os06g07120.1	1	undecaprenyl diphosphate synthase family protein, expressed	804	ABRE	+	409	ABRE	-	386	408	4
LOC_Os06g07300.1	1	Protein GOS9, putative	451	ABRE	+	422	ABRE	+	20		3
LOC_Os06g08450.1	2	ATPase, histidine kinase, DNA gyrase B-, and HSP90-like domain containing protein	709	ABRE	+	609	ABRE	-	91		3
LOC_Os06g08450.1	2	ATPase, histidine kinase, DNA gyrase B-, and HSP90-like domain containing protein	710	ABRE	-	609	ABRE	-	92		3
LOC_Os06g10010.1	5	hypothetical protein	106	ABRE	+	84	ABRE	+	13		3
LOC_Os06g10010.1	5	hypothetical protein	107	ABRE	-	84	ABRE	+	14		3
LOC_Os06g10010.1	5	hypothetical protein	136	ABRE	+	84	ABRE	+	43		3
LOC_Os06g10010.1	5	hypothetical protein	136	ABRE	+	106	ABRE	+	21		3
LOC_Os06g10010.1	5	hypothetical protein	136	ABRE	+	107	ABRE	-	20		3
LOC_Os06g10020.1	5	expressed protein	784	ABRE	-	772	ABRE	+	3	119	4
LOC_Os06g10020.1	5	expressed protein	784	ABRE	-	773	ABRE	-	2	119	4
LOC_Os06g10020.1	5	expressed protein	836	ABRE	-	772	ABRE	+	55	119	4
LOC_Os06g10020.1	5	expressed protein	836	ABRE	-	773	ABRE	-	54	119	4
LOC_Os06g10020.1	5	expressed protein	836	ABRE	-	784	ABRE	-	43	119	4
LOC_Os06g11070.1	1	expressed protein	781	ABRE	-	258	ABRE	+	514	202	4
LOC_Os06g11910.1	1	expressed protein	655	ABRE	-	551	ABRE	-	95		4
LOC_Os06g12290.1	2	Glutathione S-transferase, N-terminal domain containing protein	480	ABRE	+	167	ABRE	-	304		3
LOC_Os06g12290.1	2	Glutathione S-transferase, N-terminal domain containing protein	481	ABRE	-	167	ABRE	-	305		3
LOC_Os06g12890.1	2	hypothetical protein	694	ABRE	+	61	ABRE	-	624		3
LOC_Os06g12890.1	2	hypothetical protein	695	ABRE	-	61	ABRE	-	625		3
LOC_Os06g13320.1	2	Protein kinase domain containing protein, expressed	648	ABRE	-	601	ABRE	+	38	193	4
LOC_Os06g13320.1	2	Protein kinase domain containing protein, expressed	648	ABRE	-	602	ABRE	-	37	193	4
LOC_Os06g13800.1	2	hypothetical protein	55	ABRE	+	44	ABRE	+	2		3
LOC_Os06g13800.1	2	hypothetical protein	55	ABRE	+	45	ABRE	-	1		3
LOC_Os06g13960.1	1	F-box domain containing protein	736	ABRE	+	306	ABRE	-	421		3
LOC_Os06g14530.1	1	expressed protein	110	ABRE	-	92	ABRE	-	9		4
LOC_Os06g14550.1	1	Signal recognition particle 9 kDa protein, putative, expressed	906	ABRE	-	758	ABRE	-	139	136	4
LOC_Os06g14560.1	1	hypothetical protein	348	ABRE	+	200	ABRE	+	139		3
LOC_Os06g15400.1	4	expressed protein	220	ABRE	+	187	ABRE	+	24	110	4
LOC_Os06g15400.1	4	expressed protein	220	ABRE	+	188	ABRE	-	23	110	4
LOC_Os06g15400.1	4	expressed protein	221	ABRE	-	187	ABRE	+	25	110	4
LOC_Os06g15400.1	4	expressed protein	221	ABRE	-	188	ABRE	-	24	110	4
LOC_Os06g16380.1	1	hypothetical protein	816	ABRE	+	802	ABRE	+	5		3
LOC_Os06g16390.1	1	Polycomb protein EZ1, putative, expressed	604	ABRE	-	579	ABRE	+	16	293	4
LOC_Os06g17500.1	1	expressed protein	709	ABRE	-	679	ABRE	-	21	493	4
LOC_Os06g18120.1	5	expressed protein	918	ABRE	+	664	ABRE	-	245		3
LOC_Os06g18120.1	5	expressed protein	951	ABRE	+	664	ABRE	-	278		3
LOC_Os06g18120.1	5	expressed protein	951	ABRE	+	918	ABRE	+	24		3
LOC_Os06g18120.1	5	expressed protein	952	ABRE	-	664	ABRE	-	279		3
LOC_Os06g18120.1	5	expressed protein	952	ABRE	-	918	ABRE	+	25		3
LOC_Os06g18960.1	1	expressed protein	306	ABRE	-	97	ABRE	+	200	49	4
LOC_Os06g20020.1	1	Zinc finger, C2H2 type family protein, expressed	618	ABRE	-	587	ABRE	-	22		3
LOC_Os06g20130.1	1	hypothetical protein	701	ABRE	+	530	ABRE	+	162		3
LOC_Os06g20354.1	1	expressed protein	359	ABRE	-	327	ABRE	-	23	66	4
LOC_Os06g21360.1	1	Sodium/hydrogen exchanger family protein	645	ABRE	-	188	ABRE	+	448		3
LOC_Os06g23090.1	1	hypothetical protein	266	ABRE	+	32	ABRE	+	225		3
LOC_Os06g23350.1	2	Seed maturation protein, expressed	917	ABRE	+	301	ABRE	-	607	114	4
LOC_Os06g23350.1	2	Seed maturation protein, expressed	918	ABRE	-	301	ABRE	-	608	114	4
LOC_Os06g24000.1	5	hypothetical protein	205	ABRE	+	173	ABRE	-	23		3
LOC_Os06g24000.1	5	hypothetical protein	206	ABRE	-	173	ABRE	-	24		3
LOC_Os06g24000.1	5	hypothetical protein	216	ABRE	+	173	ABRE	-	34		3
LOC_Os06g24000.1	5	hypothetical protein	216	ABRE	+	205	ABRE	+	2		3
LOC_Os06g24000.1	5	hypothetical protein	216	ABRE	+	206	ABRE	-	1		3
LOC_Os06g26280.1	5	hypothetical protein	587	ABRE	+	555	ABRE	-	23		3
LOC_Os06g26280.1	5	hypothetical protein	588	ABRE	-	555	ABRE	-	24		3
LOC_Os06g26280.1	5	hypothetical protein	598	ABRE	+	555	ABRE	-	34		3
LOC_Os06g26280.1	5	hypothetical protein	598	ABRE	+	587	ABRE	+	2		3
LOC_Os06g26280.1	5	hypothetical protein	598	ABRE	+	588	ABRE	-	1		3
LOC_Os06g29100.1	1	hypothetical protein	824	ABRE	+	303	ABRE	+	512		3
LOC_Os06g29710.1	2	F-box domain containing protein, expressed	661	ABRE	-	626	ABRE	+	26		4
LOC_Os06g29710.1	2	F-box domain containing protein, expressed	661	ABRE	-	627	ABRE	-	25		4
LOC_Os06g30380.1	2	expressed protein	331	ABRE	+	278	ABRE	+	44	73	4
LOC_Os06g30380.1	2	expressed protein	331	ABRE	+	279	ABRE	-	43	73	4
LOC_Os06g30550.1	1	hypothetical protein	137	ABRE	+	96	ABRE	+	32		3
LOC_Os06g30740.1	1	hypothetical protein	879	ABRE	-	784	ABRE	+	86		3
LOC_Os06g30870.1	1	hypothetical protein	510	ABRE	+	345	ABRE	+	156		3
LOC_Os06g32700.1	1	hypothetical protein	435	ABRE	-	423	ABRE	+	3		3
LOC_Os06g32930.1	1	hypothetical protein	179	ABRE	+	150	ABRE	+	20		3
LOC_Os06g33210.1	3	UDP-galactose transporter family protein, expressed	776	ABRE	-	704	ABRE	-	63	390	4
LOC_Os06g33210.1	3	UDP-galactose transporter family protein, expressed	932	ABRE	+	704	ABRE	-	219	390	4
LOC_Os06g33210.1	3	UDP-galactose transporter family protein, expressed	932	ABRE	+	776	ABRE	-	147	390	4
LOC_Os06g33220.1	3	hypothetical protein	370	ABRE	+	214	ABRE	-	147		3
LOC_Os06g33220.1	3	hypothetical protein	442	ABRE	+	214	ABRE	-	219		3
LOC_Os06g33220.1	3	hypothetical protein	442	ABRE	+	370	ABRE	+	63		3
LOC_Os06g34770.1	1	hypothetical protein	569	ABRE	+	83	ABRE	-	477		3
LOC_Os06g36250.1	5	hypothetical protein	501	ABRE	+	157	ABRE	-	335		3
LOC_Os06g36250.1	5	hypothetical protein	502	ABRE	-	157	ABRE	-	336		3
LOC_Os06g36250.1	5	hypothetical protein	733	ABRE	-	157	ABRE	-	567		3
LOC_Os06g36250.1	5	hypothetical protein	733	ABRE	-	501	ABRE	+	223		3
LOC_Os06g36250.1	5	hypothetical protein	733	ABRE	-	502	ABRE	-	222		3
LOC_Os06g36460.1	1	hypothetical protein	181	ABRE	+	164	ABRE	+	8		3
LOC_Os06g36930.1	10	HSF-type DNA-binding domain containing protein	536	ABRE	-	495	ABRE	-	32		3
LOC_Os06g36930.1	10	HSF-type DNA-binding domain containing protein	547	ABRE	-	495	ABRE	-	43		3
LOC_Os06g36930.1	10	HSF-type DNA-binding domain containing protein	547	ABRE	-	536	ABRE	-	2		3
LOC_Os06g36930.1	10	HSF-type DNA-binding domain containing protein	577	ABRE	-	495	ABRE	-	73		3
LOC_Os06g36930.1	10	HSF-type DNA-binding domain containing protein	577	ABRE	-	536	ABRE	-	32		3
LOC_Os06g36930.1	10	HSF-type DNA-binding domain containing protein	577	ABRE	-	547	ABRE	-	21		3
LOC_Os06g36930.1	10	HSF-type DNA-binding domain containing protein	588	ABRE	-	495	ABRE	-	84		3
LOC_Os06g36930.1	10	HSF-type DNA-binding domain containing protein	588	ABRE	-	536	ABRE	-	43		3
LOC_Os06g36930.1	10	HSF-type DNA-binding domain containing protein	588	ABRE	-	547	ABRE	-	32		3
LOC_Os06g36930.1	10	HSF-type DNA-binding domain containing protein	588	ABRE	-	577	ABRE	-	2		3
LOC_Os06g37070.1	3	Uncharacterised protein family containing protein, expressed	498	ABRE	-	487	ABRE	-	2		3
LOC_Os06g37070.1	3	Uncharacterised protein family containing protein, expressed	528	ABRE	-	487	ABRE	-	32		3
LOC_Os06g37070.1	3	Uncharacterised protein family containing protein, expressed	528	ABRE	-	498	ABRE	-	21		3
LOC_Os06g37130.1	1	hypothetical protein	511	ABRE	-	333	ABRE	+	169		3
LOC_Os06g37280.1	2	expressed protein	605	ABRE	+	120	ABRE	+	476		3
LOC_Os06g37280.1	2	expressed protein	606	ABRE	-	120	ABRE	+	477		3
LOC_Os06g37620.1	2	U-box domain containing protein, expressed	344	ABRE	-	257	ABRE	+	78		4
LOC_Os06g37620.1	2	U-box domain containing protein, expressed	344	ABRE	-	258	ABRE	-	77		4
LOC_Os06g39600.1	2	Protein phosphatase 2C containing protein, expressed	392	ABRE	+	378	ABRE	+	5	135	4
LOC_Os06g39600.1	2	Protein phosphatase 2C containing protein, expressed	393	ABRE	-	378	ABRE	+	6	135	4
LOC_Os06g40210.1	1	expressed protein	878	ABRE	+	705	ABRE	-	164	110	4
LOC_Os06g40430.1	1	hypothetical protein	807	ABRE	-	126	ABRE	+	672		3
LOC_Os06g41270.1	1	hypothetical protein	599	ABRE	-	587	ABRE	+	3		3
LOC_Os06g42610.1	2	Cytochrome P450 89A2, putative	339	ABRE	+	202	ABRE	+	128		3
LOC_Os06g42610.1	2	Cytochrome P450 89A2, putative	339	ABRE	+	203	ABRE	-	127		3
LOC_Os06g42930.1	2	hypothetical protein	543	ABRE	-	97	ABRE	+	437		3
LOC_Os06g42930.1	2	hypothetical protein	543	ABRE	-	98	ABRE	-	436		3
LOC_Os06g44144.1	2	expressed protein	182	ABRE	+	161	ABRE	+	12	74	4
LOC_Os06g44144.1	2	expressed protein	183	ABRE	-	161	ABRE	+	13	74	4
LOC_Os06g44180.1	2	NAD dependent epimerase/dehydratase family protein, expressed	763	ABRE	+	740	ABRE	+	14	112	4
LOC_Os06g44180.1	2	NAD dependent epimerase/dehydratase family protein, expressed	764	ABRE	-	740	ABRE	+	15	112	4
LOC_Os06g44190.1	2	hypothetical protein	160	ABRE	-	136	ABRE	+	15		3
LOC_Os06g44190.1	2	hypothetical protein	160	ABRE	-	137	ABRE	-	14		3
LOC_Os06g44380.1	3	Ubiquitin carboxyl-terminal hydrolase family protein, expressed	586	ABRE	-	279	ABRE	-	298		4
LOC_Os06g44380.1	3	Ubiquitin carboxyl-terminal hydrolase family protein, expressed	719	ABRE	+	279	ABRE	-	431		4
LOC_Os06g44380.1	3	Ubiquitin carboxyl-terminal hydrolase family protein, expressed	719	ABRE	+	586	ABRE	-	124		4
LOC_Os06g44800.1	1	hAT family dimerisation domain containing protein, expressed	651	ABRE	-	629	ABRE	+	13	321	4
LOC_Os06g45100.1	1	cryptochrome dash, putative, expressed	204	ABRE	-	179	ABRE	+	16	99	4
LOC_Os06g45480.1	2	peptidase M20/M25/M40 family protein, putative, expressed	913	ABRE	+	375	ABRE	+	529	60	4
LOC_Os06g45480.1	2	peptidase M20/M25/M40 family protein, putative, expressed	914	ABRE	-	375	ABRE	+	530	60	4
LOC_Os06g45480.2	2	peptidase M20/M25/M40 family protein, putative, expressed	913	ABRE	+	375	ABRE	+	529	60	4
LOC_Os06g45480.2	2	peptidase M20/M25/M40 family protein, putative, expressed	914	ABRE	-	375	ABRE	+	530	60	4
LOC_Os06g45770.1	1	BTB/POZ domain containing protein	990	ABRE	+	892	ABRE	+	89		3
LOC_Os06g46190.1	1	hypothetical protein	535	ABRE	-	505	ABRE	-	21		3
LOC_Os06g47270.1	1	Zinc finger, C3HC4 type family protein, expressed	551	ABRE	+	268	ABRE	+	274	91	4
LOC_Os06g47970.1	3	expressed protein	780	ABRE	-	161	ABRE	-	610	91	4
LOC_Os06g47970.1	3	expressed protein	926	ABRE	-	161	ABRE	-	756	91	4
LOC_Os06g47970.1	3	expressed protein	926	ABRE	-	780	ABRE	-	137	91	4
LOC_Os06g48150.1	1	hypothetical protein	115	ABRE	+	6	ABRE	+	100		3
LOC_Os06g48320.1	6	pleckstrin homology domain-containing protein, putative, expressed	489	ABRE	-	344	ABRE	-	136		4
LOC_Os06g48320.1	6	pleckstrin homology domain-containing protein, putative, expressed	578	ABRE	-	344	ABRE	-	225		4
LOC_Os06g48320.1	6	pleckstrin homology domain-containing protein, putative, expressed	578	ABRE	-	489	ABRE	-	80		4
LOC_Os06g48320.1	6	pleckstrin homology domain-containing protein, putative, expressed	978	ABRE	-	344	ABRE	-	625		4
LOC_Os06g48320.1	6	pleckstrin homology domain-containing protein, putative, expressed	978	ABRE	-	489	ABRE	-	480		4
LOC_Os06g48320.1	6	pleckstrin homology domain-containing protein, putative, expressed	978	ABRE	-	578	ABRE	-	391		4
LOC_Os06g49320.1	1	glycosyltransferase, putative, expressed	834	ABRE	+	814	ABRE	+	11	84	4
LOC_Os06g49330.1	2	hypothetical protein	232	ABRE	+	202	ABRE	+	21		3
LOC_Os06g49330.1	2	hypothetical protein	233	ABRE	-	202	ABRE	+	22		3
LOC_Os06g49660.1	5	Transferase family protein, expressed	459	ABRE	-	195	ABRE	+	255	57	4
LOC_Os06g49660.1	5	Transferase family protein, expressed	459	ABRE	-	196	ABRE	-	254	57	4
LOC_Os06g49660.1	5	Transferase family protein, expressed	664	ABRE	-	195	ABRE	+	460	57	4
LOC_Os06g49660.1	5	Transferase family protein, expressed	664	ABRE	-	196	ABRE	-	459	57	4
LOC_Os06g49660.1	5	Transferase family protein, expressed	664	ABRE	-	459	ABRE	-	196	57	4
LOC_Os06g50300.1	5	Endoplasmin homolog precursor, putative, expressed	202	ABRE	-	164	ABRE	+	29	82	4
LOC_Os06g50300.1	5	Endoplasmin homolog precursor, putative, expressed	334	ABRE	+	164	ABRE	+	161	82	4
LOC_Os06g50300.1	5	Endoplasmin homolog precursor, putative, expressed	334	ABRE	+	202	ABRE	-	123	82	4
LOC_Os06g50300.1	5	Endoplasmin homolog precursor, putative, expressed	335	ABRE	-	164	ABRE	+	162	82	4
LOC_Os06g50300.1	5	Endoplasmin homolog precursor, putative, expressed	335	ABRE	-	202	ABRE	-	124	82	4
LOC_Os06g51084.1	1	1,4-alpha-glucan branching enzyme, chloroplast precursor, putative, expressed	245	ABRE	-	188	ABRE	+	48	117	4
LOC_Os06g51290.1	1	Phytoene synthase, chloroplast precursor, putative, expressed	702	ABRE	-	261	ABRE	+	432	282	4
LOC_Os06g51290.2	1	Phytoene synthase, chloroplast precursor, putative, expressed	702	ABRE	-	261	ABRE	+	432	186	4
LOC_Os06g51290.3	1	Phytoene synthase, chloroplast precursor, putative, expressed	702	ABRE	-	261	ABRE	+	432	186	4
LOC_Os06g51290.4	1	Phytoene synthase, chloroplast precursor, putative, expressed	702	ABRE	-	261	ABRE	+	432	276	4
LOC_Os06g51360.1	1	LysM domain containing protein, expressed	743	ABRE	+	345	ABRE	+	389	156	4
LOC_Os06g51530.1	1	ribosomal protein L29 containing protein	469	ABRE	-	407	ABRE	-	53		3
LOC_Os07g02430.1	1	expressed protein	314	ABRE	-	283	ABRE	-	22	218	4
LOC_Os07g03200.1	2	Phytosulfokines 4 precursor, putative, expressed	243	ABRE	+	222	ABRE	+	12		4
LOC_Os07g03200.1	2	Phytosulfokines 4 precursor, putative, expressed	243	ABRE	+	223	ABRE	-	11		4
LOC_Os07g03710.1	1	Pathogenesis-related protein PRB1-3 precursor, putative, expressed	969	ABRE	+	806	ABRE	-	154	96	4
LOC_Os07g03770.1	1	Homeobox protein rough sheath 1 putative, expressed	837	ABRE	+	359	ABRE	+	469	166	4
LOC_Os07g03980.1	3	hypothetical protein	698	ABRE	+	190	ABRE	+	499		3
LOC_Os07g03980.1	3	hypothetical protein	845	ABRE	+	190	ABRE	+	646		3
LOC_Os07g03980.1	3	hypothetical protein	845	ABRE	+	698	ABRE	+	138		3
LOC_Os07g04800.1	1	hypothetical protein	552	ABRE	-	385	ABRE	-	158		3
LOC_Os07g05230.1	1	hypothetical protein	726	ABRE	-	367	ABRE	+	350		3
LOC_Os07g05410.1	2	hypothetical protein	549	ABRE	+	245	ABRE	+	295		3
LOC_Os07g05410.1	2	hypothetical protein	550	ABRE	-	245	ABRE	+	296		3
LOC_Os07g05810.1	5	expressed protein	282	ABRE	+	202	ABRE	+	71	133	4
LOC_Os07g05810.1	5	expressed protein	869	ABRE	+	202	ABRE	+	658	133	4
LOC_Os07g05810.1	5	expressed protein	869	ABRE	+	282	ABRE	+	578	133	4
LOC_Os07g05810.1	5	expressed protein	870	ABRE	-	202	ABRE	+	659	133	4
LOC_Os07g05810.1	5	expressed protein	870	ABRE	-	282	ABRE	+	579	133	4
LOC_Os07g06080.1	1	FAD dependent oxidoreductase family protein, expressed	694	ABRE	-	581	ABRE	-	104	24	4
LOC_Os07g06490.1	2	expressed protein	359	ABRE	+	220	ABRE	+	130	155	4
LOC_Os07g06490.1	2	expressed protein	360	ABRE	-	220	ABRE	+	131	155	4
LOC_Os07g06800.1	1	3-oxo-5-alpha-steroid 4-dehydrogenase family protein, expressed	188	ABRE	-	103	ABRE	-	76		3
LOC_Os07g07240.1	1	Ubiquitin-conjugating enzyme E2-17 kDa, putative, expressed	476	ABRE	-	289	ABRE	+	178	164	4
LOC_Os07g07600.1	1	hypothetical protein	289	ABRE	+	145	ABRE	-	135		3
LOC_Os07g07630.1	2	hypothetical protein	475	ABRE	+	27	ABRE	+	439		3
LOC_Os07g07630.1	2	hypothetical protein	476	ABRE	-	27	ABRE	+	440		3
LOC_Os07g07974.1	2	Tesmin/TSO1-like CXC domain containing protein, expressed	442	ABRE	+	413	ABRE	+	20	177	4
LOC_Os07g07974.1	2	Tesmin/TSO1-like CXC domain containing protein, expressed	442	ABRE	+	414	ABRE	-	19	177	4
LOC_Os07g09690.1	1	galactosyltransferase family protein, putative, expressed	450	ABRE	+	386	ABRE	-	55	173	4
LOC_Os07g09710.1	1	F-box domain containing protein, expressed	121	ABRE	-	83	ABRE	-	29	80	4
LOC_Os07g10610.1	2	expressed protein	924	ABRE	+	102	ABRE	+	813	26	4
LOC_Os07g10610.1	2	expressed protein	925	ABRE	-	102	ABRE	+	814	26	4
LOC_Os07g10620.1	2	expressed protein	949	ABRE	-	126	ABRE	+	814		4
LOC_Os07g10620.1	2	expressed protein	949	ABRE	-	127	ABRE	-	813		4
LOC_Os07g10890.1	3	HALF-1 transcription factor, putative, expressed	278	ABRE	+	237	ABRE	-	32	80	4
LOC_Os07g10890.1	3	HALF-1 transcription factor, putative, expressed	308	ABRE	-	237	ABRE	-	62	80	4
LOC_Os07g10890.1	3	HALF-1 transcription factor, putative, expressed	308	ABRE	-	278	ABRE	+	21	80	4
LOC_Os07g10890.2	3	HALF-1 transcription factor, putative, expressed	278	ABRE	+	237	ABRE	-	32	80	4
LOC_Os07g10890.2	3	HALF-1 transcription factor, putative, expressed	308	ABRE	-	237	ABRE	-	62	80	4
LOC_Os07g10890.2	3	HALF-1 transcription factor, putative, expressed	308	ABRE	-	278	ABRE	+	21	80	4
LOC_Os07g13510.1	12	hypothetical protein	388	ABRE	+	377	ABRE	+	2		3
LOC_Os07g13510.1	12	hypothetical protein	388	ABRE	+	378	ABRE	-	1		3
LOC_Os07g13510.1	12	hypothetical protein	389	ABRE	-	377	ABRE	+	3		3
LOC_Os07g13510.1	12	hypothetical protein	389	ABRE	-	378	ABRE	-	2		3
LOC_Os07g13510.1	12	hypothetical protein	410	ABRE	+	377	ABRE	+	24		3
LOC_Os07g13510.1	12	hypothetical protein	410	ABRE	+	378	ABRE	-	23		3
LOC_Os07g13510.1	12	hypothetical protein	410	ABRE	+	388	ABRE	+	13		3
LOC_Os07g13510.1	12	hypothetical protein	410	ABRE	+	389	ABRE	-	12		3
LOC_Os07g13510.1	12	hypothetical protein	411	ABRE	-	377	ABRE	+	25		3
LOC_Os07g13510.1	12	hypothetical protein	411	ABRE	-	378	ABRE	-	24		3
LOC_Os07g13510.1	12	hypothetical protein	411	ABRE	-	388	ABRE	+	14		3
LOC_Os07g13510.1	12	hypothetical protein	411	ABRE	-	389	ABRE	-	13		3
LOC_Os07g16820.1	2	hypothetical protein	532	ABRE	+	35	ABRE	+	488		3
LOC_Os07g16820.1	2	hypothetical protein	533	ABRE	-	35	ABRE	+	489		3
LOC_Os07g18510.1	1	F-box domain containing protein, expressed	943	ABRE	-	843	ABRE	-	91	45	4
LOC_Os07g19030.1	1	Tic22-like family protein, expressed	500	ABRE	-	373	ABRE	+	118	49	4
LOC_Os07g19190.1	1	ribosome biogenesis protein RLP24, putative, expressed	716	ABRE	-	569	ABRE	-	138	196	4
LOC_Os07g19570.1	1	hypothetical protein	416	ABRE	-	328	ABRE	-	79		3
LOC_Os07g26950.1	1	hypothetical protein	466	ABRE	+	434	ABRE	-	23		3
LOC_Os07g27780.1	1	Acetylornithine aminotransferase, mitochondrial precursor, putative, expressed	915	ABRE	-	216	ABRE	+	690	252	4
LOC_Os07g27970.1	1	O-methyltransferase family protein, expressed	826	ABRE	+	659	ABRE	+	158		4
LOC_Os07g28350.1	1	hypothetical protein	559	ABRE	-	547	ABRE	+	3		3
LOC_Os07g28410.1	5	hypothetical protein	295	ABRE	+	212	ABRE	-	74		3
LOC_Os07g28410.1	5	hypothetical protein	296	ABRE	-	212	ABRE	-	75		3
LOC_Os07g28410.1	5	hypothetical protein	306	ABRE	+	212	ABRE	-	85		3
LOC_Os07g28410.1	5	hypothetical protein	306	ABRE	+	295	ABRE	+	2		3
LOC_Os07g28410.1	5	hypothetical protein	306	ABRE	+	296	ABRE	-	1		3
LOC_Os07g28660.1	1	hypothetical protein	597	ABRE	-	378	ABRE	+	210		3
LOC_Os07g29070.1	4	calcineurin-like phosphoesterase family protein, putative	349	ABRE	+	304	ABRE	+	36		3
LOC_Os07g29070.1	4	calcineurin-like phosphoesterase family protein, putative	349	ABRE	+	305	ABRE	-	35		3
LOC_Os07g29070.1	4	calcineurin-like phosphoesterase family protein, putative	350	ABRE	-	304	ABRE	+	37		3
LOC_Os07g29070.1	4	calcineurin-like phosphoesterase family protein, putative	350	ABRE	-	305	ABRE	-	36		3
LOC_Os07g29300.1	2	hypothetical protein	750	ABRE	+	143	ABRE	+	598		3
LOC_Os07g29300.1	2	hypothetical protein	751	ABRE	-	143	ABRE	+	599		3
LOC_Os07g29760.1	2	Cysteine proteinase 1 precursor, putative, expressed	402	ABRE	+	160	ABRE	+	233	19	4
LOC_Os07g29760.1	2	Cysteine proteinase 1 precursor, putative, expressed	403	ABRE	-	160	ABRE	+	234	19	4
LOC_Os07g29950.1	1	hypothetical protein	560	ABRE	+	530	ABRE	+	21		3
LOC_Os07g30330.1	1	UDP-glucoronosyl and UDP-glucosyl transferase family protein, expressed	769	ABRE	+	758	ABRE	-	2	73	4
LOC_Os07g31300.1	1	ATP synthase delta chain, mitochondrial precursor, putative, expressed	487	ABRE	-	389	ABRE	-	89	84	4
LOC_Os07g32570.1	4	5'-adenylylsulfate reductase 2 chloroplast precursor, putative, expressed	318	ABRE	+	203	ABRE	+	106	64	4
LOC_Os07g32570.1	4	5'-adenylylsulfate reductase 2 chloroplast precursor, putative, expressed	318	ABRE	+	204	ABRE	-	105	64	4
LOC_Os07g32570.1	4	5'-adenylylsulfate reductase 2 chloroplast precursor, putative, expressed	319	ABRE	-	203	ABRE	+	107	64	4
LOC_Os07g32570.1	4	5'-adenylylsulfate reductase 2 chloroplast precursor, putative, expressed	319	ABRE	-	204	ABRE	-	106	64	4
LOC_Os07g33040.1	1	hypothetical protein	749	ABRE	+	681	ABRE	+	59		3
LOC_Os07g33280.1	2	expressed protein	514	ABRE	+	146	ABRE	+	359		4
LOC_Os07g33280.1	2	expressed protein	515	ABRE	-	146	ABRE	+	360		4
LOC_Os07g33310.1	2	MATE efflux family protein, expressed	403	ABRE	+	377	ABRE	+	17	130	4
LOC_Os07g33310.1	2	MATE efflux family protein, expressed	404	ABRE	-	377	ABRE	+	18	130	4
LOC_Os07g33770.1	1	hypothetical protein	443	ABRE	-	121	ABRE	-	313		3
LOC_Os07g34250.1	2	expressed protein	870	ABRE	+	597	ABRE	+	264		3
LOC_Os07g34250.1	2	expressed protein	871	ABRE	-	597	ABRE	+	265		3
LOC_Os07g34370.1	3	hypothetical protein	700	ABRE	-	410	ABRE	+	281		3
LOC_Os07g34370.1	3	hypothetical protein	721	ABRE	-	410	ABRE	+	302		3
LOC_Os07g34370.1	3	hypothetical protein	721	ABRE	-	700	ABRE	-	12		3
LOC_Os07g34540.1	1	hypothetical protein	774	ABRE	-	305	ABRE	+	460		3
LOC_Os07g36090.1	1	ribosomal protein L28 containing protein, expressed	649	ABRE	-	406	ABRE	-	234	131	4
LOC_Os07g36730.1	1	hypothetical protein	262	ABRE	+	144	ABRE	-	109		3
LOC_Os07g37000.1	1	hypothetical protein	870	ABRE	+	64	ABRE	+	797		3
LOC_Os07g37210.1	1	Myb-like DNA-binding domain containing protein, expressed	459	ABRE	-	13	ABRE	+	437	115	4
LOC_Os07g37610.1	1	B3 DNA binding domain containing protein, expressed	865	ABRE	-	259	ABRE	-	597	113	4
LOC_Os07g37620.1	3	Cotton fibre expressed protein, expressed	656	ABRE	+	510	ABRE	+	137	126	4
LOC_Os07g37620.1	3	Cotton fibre expressed protein, expressed	970	ABRE	-	510	ABRE	+	451	126	4
LOC_Os07g37620.1	3	Cotton fibre expressed protein, expressed	970	ABRE	-	656	ABRE	+	305	126	4
LOC_Os07g38210.1	2	hypothetical protein	820	ABRE	-	560	ABRE	+	251		3
LOC_Os07g38210.1	2	hypothetical protein	820	ABRE	-	561	ABRE	-	250		3
LOC_Os07g38740.1	1	expressed protein	968	ABRE	-	944	ABRE	-	15	69	4
LOC_Os07g38980.1	1	hypothetical protein	147	ABRE	+	117	ABRE	+	21		3
LOC_Os07g39740.1	1	Esterase precursor, putative, expressed	368	ABRE	-	107	ABRE	-	252	60	4
LOC_Os07g39780.1	4	Repeat in ubiquitin-activating protein, expressed	911	ABRE	+	818	ABRE	+	84	166	4
LOC_Os07g39780.1	4	Repeat in ubiquitin-activating protein, expressed	911	ABRE	+	819	ABRE	-	83	166	4
LOC_Os07g39780.1	4	Repeat in ubiquitin-activating protein, expressed	912	ABRE	-	818	ABRE	+	85	166	4
LOC_Os07g39780.1	4	Repeat in ubiquitin-activating protein, expressed	912	ABRE	-	819	ABRE	-	84	166	4
LOC_Os07g39780.2	4	Repeat in ubiquitin-activating protein, expressed	911	ABRE	+	818	ABRE	+	84	166	4
LOC_Os07g39780.2	4	Repeat in ubiquitin-activating protein, expressed	911	ABRE	+	819	ABRE	-	83	166	4
LOC_Os07g39780.2	4	Repeat in ubiquitin-activating protein, expressed	912	ABRE	-	818	ABRE	+	85	166	4
LOC_Os07g39780.2	4	Repeat in ubiquitin-activating protein, expressed	912	ABRE	-	819	ABRE	-	84	166	4
LOC_Os07g39780.3	4	Repeat in ubiquitin-activating protein, expressed	911	ABRE	+	818	ABRE	+	84	166	4
LOC_Os07g39780.3	4	Repeat in ubiquitin-activating protein, expressed	911	ABRE	+	819	ABRE	-	83	166	4
LOC_Os07g39780.3	4	Repeat in ubiquitin-activating protein, expressed	912	ABRE	-	818	ABRE	+	85	166	4
LOC_Os07g39780.3	4	Repeat in ubiquitin-activating protein, expressed	912	ABRE	-	819	ABRE	-	84	166	4
LOC_Os07g40820.1	5	pentatricopeptide, putative	314	ABRE	-	302	ABRE	+	3		3
LOC_Os07g40820.1	5	pentatricopeptide, putative	314	ABRE	-	303	ABRE	-	2		3
LOC_Os07g40820.1	5	pentatricopeptide, putative	344	ABRE	-	302	ABRE	+	33		3
LOC_Os07g40820.1	5	pentatricopeptide, putative	344	ABRE	-	303	ABRE	-	32		3
LOC_Os07g40820.1	5	pentatricopeptide, putative	344	ABRE	-	314	ABRE	-	21		3
LOC_Os07g40920.1	1	APO protein 3 mitochondrial precursor, putative, expressed	971	ABRE	+	397	ABRE	-	565		3
LOC_Os07g41160.1	4	expressed protein	543	ABRE	+	523	ABRE	+	11	413	4
LOC_Os07g41160.1	4	expressed protein	543	ABRE	+	524	ABRE	-	10	413	4
LOC_Os07g41160.1	4	expressed protein	544	ABRE	-	523	ABRE	+	12	413	4
LOC_Os07g41160.1	4	expressed protein	544	ABRE	-	524	ABRE	-	11	413	4
LOC_Os07g41370.1	5	MADS-box transcription factor 18 putative, expressed	473	ABRE	-	459	ABRE	+	5	89	4
LOC_Os07g41370.1	5	MADS-box transcription factor 18 putative, expressed	473	ABRE	-	460	ABRE	-	4	89	4
LOC_Os07g41370.1	5	MADS-box transcription factor 18 putative, expressed	647	ABRE	+	459	ABRE	+	179	89	4
LOC_Os07g41370.1	5	MADS-box transcription factor 18 putative, expressed	647	ABRE	+	460	ABRE	-	178	89	4
LOC_Os07g41370.1	5	MADS-box transcription factor 18 putative, expressed	647	ABRE	+	473	ABRE	-	165	89	4
LOC_Os07g41890.1	1	C1-like domain containing protein	980	ABRE	+	120	ABRE	+	851		3
LOC_Os07g42470.1	3	hypothetical protein	147	ABRE	-	8	ABRE	+	130		3
LOC_Os07g42470.1	3	hypothetical protein	849	ABRE	-	8	ABRE	+	832		3
LOC_Os07g42470.1	3	hypothetical protein	849	ABRE	-	147	ABRE	-	693		3
LOC_Os07g42730.1	25	EF hand family protein, expressed	487	ABRE	+	300	ABRE	+	178	83	4
LOC_Os07g42730.1	25	EF hand family protein, expressed	487	ABRE	+	301	ABRE	-	177	83	4
LOC_Os07g42730.1	25	EF hand family protein, expressed	488	ABRE	-	300	ABRE	+	179	83	4
LOC_Os07g42730.1	25	EF hand family protein, expressed	488	ABRE	-	301	ABRE	-	178	83	4
LOC_Os07g42730.1	25	EF hand family protein, expressed	579	ABRE	+	300	ABRE	+	270	83	4
LOC_Os07g42730.1	25	EF hand family protein, expressed	579	ABRE	+	301	ABRE	-	269	83	4
LOC_Os07g42730.1	25	EF hand family protein, expressed	579	ABRE	+	487	ABRE	+	83	83	4
LOC_Os07g42730.1	25	EF hand family protein, expressed	579	ABRE	+	488	ABRE	-	82	83	4
LOC_Os07g42730.1	25	EF hand family protein, expressed	673	ABRE	-	300	ABRE	+	364	83	4
LOC_Os07g42730.1	25	EF hand family protein, expressed	673	ABRE	-	301	ABRE	-	363	83	4
LOC_Os07g42730.1	25	EF hand family protein, expressed	673	ABRE	-	487	ABRE	+	177	83	4
LOC_Os07g42730.1	25	EF hand family protein, expressed	673	ABRE	-	488	ABRE	-	176	83	4
LOC_Os07g42730.1	25	EF hand family protein, expressed	673	ABRE	-	579	ABRE	+	85	83	4
LOC_Os07g42730.1	25	EF hand family protein, expressed	773	ABRE	+	300	ABRE	+	464	83	4
LOC_Os07g42730.1	25	EF hand family protein, expressed	773	ABRE	+	301	ABRE	-	463	83	4
LOC_Os07g42730.1	25	EF hand family protein, expressed	773	ABRE	+	487	ABRE	+	277	83	4
LOC_Os07g42730.1	25	EF hand family protein, expressed	773	ABRE	+	488	ABRE	-	276	83	4
LOC_Os07g42730.1	25	EF hand family protein, expressed	773	ABRE	+	579	ABRE	+	185	83	4
LOC_Os07g42730.1	25	EF hand family protein, expressed	773	ABRE	+	673	ABRE	-	91	83	4
LOC_Os07g42730.1	25	EF hand family protein, expressed	774	ABRE	-	300	ABRE	+	465	83	4
LOC_Os07g42730.1	25	EF hand family protein, expressed	774	ABRE	-	301	ABRE	-	464	83	4
LOC_Os07g42730.1	25	EF hand family protein, expressed	774	ABRE	-	487	ABRE	+	278	83	4
LOC_Os07g42730.1	25	EF hand family protein, expressed	774	ABRE	-	488	ABRE	-	277	83	4
LOC_Os07g42730.1	25	EF hand family protein, expressed	774	ABRE	-	579	ABRE	+	186	83	4
LOC_Os07g42730.1	25	EF hand family protein, expressed	774	ABRE	-	673	ABRE	-	92	83	4
LOC_Os07g43390.1	1	4-alpha-glucanotransferase, chloroplast precursor, putative, expressed	316	ABRE	+	215	ABRE	+	92		4
LOC_Os07g43440.1	1	expressed protein	538	ABRE	+	188	ABRE	+	341		3
LOC_Os07g43570.1	40	Protein kinase domain containing protein, expressed	669	ABRE	+	577	ABRE	+	83	255	4
LOC_Os07g43570.1	40	Protein kinase domain containing protein, expressed	669	ABRE	+	578	ABRE	-	82	255	4
LOC_Os07g43570.1	40	Protein kinase domain containing protein, expressed	670	ABRE	-	577	ABRE	+	84	255	4
LOC_Os07g43570.1	40	Protein kinase domain containing protein, expressed	670	ABRE	-	578	ABRE	-	83	255	4
LOC_Os07g43570.1	40	Protein kinase domain containing protein, expressed	761	ABRE	+	577	ABRE	+	175	255	4
LOC_Os07g43570.1	40	Protein kinase domain containing protein, expressed	761	ABRE	+	578	ABRE	-	174	255	4
LOC_Os07g43570.1	40	Protein kinase domain containing protein, expressed	761	ABRE	+	669	ABRE	+	83	255	4
LOC_Os07g43570.1	40	Protein kinase domain containing protein, expressed	761	ABRE	+	670	ABRE	-	82	255	4
LOC_Os07g43570.1	40	Protein kinase domain containing protein, expressed	762	ABRE	-	577	ABRE	+	176	255	4
LOC_Os07g43570.1	40	Protein kinase domain containing protein, expressed	762	ABRE	-	578	ABRE	-	175	255	4
LOC_Os07g43570.1	40	Protein kinase domain containing protein, expressed	762	ABRE	-	669	ABRE	+	84	255	4
LOC_Os07g43570.1	40	Protein kinase domain containing protein, expressed	762	ABRE	-	670	ABRE	-	83	255	4
LOC_Os07g43570.1	40	Protein kinase domain containing protein, expressed	853	ABRE	+	577	ABRE	+	267	255	4
LOC_Os07g43570.1	40	Protein kinase domain containing protein, expressed	853	ABRE	+	578	ABRE	-	266	255	4
LOC_Os07g43570.1	40	Protein kinase domain containing protein, expressed	853	ABRE	+	669	ABRE	+	175	255	4
LOC_Os07g43570.1	40	Protein kinase domain containing protein, expressed	853	ABRE	+	670	ABRE	-	174	255	4
LOC_Os07g43570.1	40	Protein kinase domain containing protein, expressed	853	ABRE	+	761	ABRE	+	83	255	4
LOC_Os07g43570.1	40	Protein kinase domain containing protein, expressed	853	ABRE	+	762	ABRE	-	82	255	4
LOC_Os07g43570.1	40	Protein kinase domain containing protein, expressed	854	ABRE	-	577	ABRE	+	268	255	4
LOC_Os07g43570.1	40	Protein kinase domain containing protein, expressed	854	ABRE	-	578	ABRE	-	267	255	4
LOC_Os07g43570.1	40	Protein kinase domain containing protein, expressed	854	ABRE	-	669	ABRE	+	176	255	4
LOC_Os07g43570.1	40	Protein kinase domain containing protein, expressed	854	ABRE	-	670	ABRE	-	175	255	4
LOC_Os07g43570.1	40	Protein kinase domain containing protein, expressed	854	ABRE	-	761	ABRE	+	84	255	4
LOC_Os07g43570.1	40	Protein kinase domain containing protein, expressed	854	ABRE	-	762	ABRE	-	83	255	4
LOC_Os07g43570.1	40	Protein kinase domain containing protein, expressed	944	ABRE	+	577	ABRE	+	358	255	4
LOC_Os07g43570.1	40	Protein kinase domain containing protein, expressed	944	ABRE	+	578	ABRE	-	357	255	4
LOC_Os07g43570.1	40	Protein kinase domain containing protein, expressed	944	ABRE	+	669	ABRE	+	266	255	4
LOC_Os07g43570.1	40	Protein kinase domain containing protein, expressed	944	ABRE	+	670	ABRE	-	265	255	4
LOC_Os07g43570.1	40	Protein kinase domain containing protein, expressed	944	ABRE	+	761	ABRE	+	174	255	4
LOC_Os07g43570.1	40	Protein kinase domain containing protein, expressed	944	ABRE	+	762	ABRE	-	173	255	4
LOC_Os07g43570.1	40	Protein kinase domain containing protein, expressed	944	ABRE	+	853	ABRE	+	82	255	4
LOC_Os07g43570.1	40	Protein kinase domain containing protein, expressed	944	ABRE	+	854	ABRE	-	81	255	4
LOC_Os07g43570.1	40	Protein kinase domain containing protein, expressed	945	ABRE	-	577	ABRE	+	359	255	4
LOC_Os07g43570.1	40	Protein kinase domain containing protein, expressed	945	ABRE	-	578	ABRE	-	358	255	4
LOC_Os07g43570.1	40	Protein kinase domain containing protein, expressed	945	ABRE	-	669	ABRE	+	267	255	4
LOC_Os07g43570.1	40	Protein kinase domain containing protein, expressed	945	ABRE	-	670	ABRE	-	266	255	4
LOC_Os07g43570.1	40	Protein kinase domain containing protein, expressed	945	ABRE	-	761	ABRE	+	175	255	4
LOC_Os07g43570.1	40	Protein kinase domain containing protein, expressed	945	ABRE	-	762	ABRE	-	174	255	4
LOC_Os07g43570.1	40	Protein kinase domain containing protein, expressed	945	ABRE	-	853	ABRE	+	83	255	4
LOC_Os07g43570.1	40	Protein kinase domain containing protein, expressed	945	ABRE	-	854	ABRE	-	82	255	4
LOC_Os07g44140.1	3	Cytochrome P450 family protein, expressed	452	ABRE	+	431	ABRE	+	12	175	4
LOC_Os07g44140.1	3	Cytochrome P450 family protein, expressed	820	ABRE	-	431	ABRE	+	380	175	4
LOC_Os07g44140.1	3	Cytochrome P450 family protein, expressed	820	ABRE	-	452	ABRE	+	359	175	4
LOC_Os07g46070.1	2	hypothetical protein	146	ABRE	+	135	ABRE	+	2		3
LOC_Os07g46070.1	2	hypothetical protein	146	ABRE	+	136	ABRE	-	1		3
LOC_Os07g46440.1	2	ribosomal protein S9 containing protein, expressed	651	ABRE	+	188	ABRE	+	454	51	4
LOC_Os07g46440.1	2	ribosomal protein S9 containing protein, expressed	652	ABRE	-	188	ABRE	+	455	51	4
LOC_Os07g46440.2	2	ribosomal protein S9 containing protein, expressed	651	ABRE	+	188	ABRE	+	454	31	4
LOC_Os07g46440.2	2	ribosomal protein S9 containing protein, expressed	652	ABRE	-	188	ABRE	+	455	31	4
LOC_Os07g46550.1	1	Annexin family protein	786	ABRE	+	360	ABRE	-	417		3
LOC_Os07g47100.1	2	sodium/hydrogen exchanger 3 family protein, expressed	654	ABRE	+	385	ABRE	+	260	186	4
LOC_Os07g47100.1	2	sodium/hydrogen exchanger 3 family protein, expressed	654	ABRE	+	386	ABRE	-	259	186	4
LOC_Os07g47100.2	2	sodium/hydrogen exchanger 3 family protein, expressed	654	ABRE	+	385	ABRE	+	260	296	4
LOC_Os07g47100.2	2	sodium/hydrogen exchanger 3 family protein, expressed	654	ABRE	+	386	ABRE	-	259	296	4
LOC_Os07g47100.3	2	sodium/hydrogen exchanger 3 family protein, expressed	654	ABRE	+	385	ABRE	+	260	186	4
LOC_Os07g47100.3	2	sodium/hydrogen exchanger 3 family protein, expressed	654	ABRE	+	386	ABRE	-	259	186	4
LOC_Os07g47120.1	2	Glycosyl hydrolase family 14 protein, expressed	599	ABRE	-	568	ABRE	+	22		3
LOC_Os07g47120.1	2	Glycosyl hydrolase family 14 protein, expressed	599	ABRE	-	569	ABRE	-	21		3
LOC_Os07g47130.1	2	hypothetical protein	123	ABRE	+	93	ABRE	+	21		3
LOC_Os07g47130.1	2	hypothetical protein	124	ABRE	-	93	ABRE	+	22		3
LOC_Os07g47280.1	1	DNA polymerase zeta catalytic subunit, putative, expressed	716	ABRE	+	468	ABRE	-	239	52	4
LOC_Os07g48180.1	1	Transcription factor RF2b, putative	493	ABRE	-	441	ABRE	-	43		3
LOC_Os07g48190.1	1	hypothetical protein	380	ABRE	+	328	ABRE	+	43		3
LOC_Os07g48510.1	2	Thioredoxin-like 1 putative, expressed	442	ABRE	+	304	ABRE	+	129	135	4
LOC_Os07g48510.1	2	Thioredoxin-like 1 putative, expressed	443	ABRE	-	304	ABRE	+	130	135	4
LOC_Os07g48720.2	4	RINT-1/TIP-1 family protein, expressed	504	ABRE	+	473	ABRE	+	22	572	1
LOC_Os07g48720.2	4	RINT-1/TIP-1 family protein, expressed	504	ABRE	+	474	ABRE	-	21	572	1
LOC_Os07g48720.2	4	RINT-1/TIP-1 family protein, expressed	505	ABRE	-	473	ABRE	+	23	572	1
LOC_Os07g48720.2	4	RINT-1/TIP-1 family protein, expressed	505	ABRE	-	474	ABRE	-	22	572	1
LOC_Os08g01930.1	1	KH domain containing protein, expressed	266	ABRE	+	174	ABRE	-	83		4
LOC_Os08g02320.1	1	hypothetical protein	158	ABRE	+	80	ABRE	+	69		3
LOC_Os08g02440.1	1	leucine-rich repeat transmembrane protein kinase, putative, expressed	847	ABRE	-	383	ABRE	-	455	39	4
LOC_Os08g02590.1	12	expressed protein	466	ABRE	+	374	ABRE	+	83		3
LOC_Os08g02590.1	12	expressed protein	466	ABRE	+	375	ABRE	-	82		3
LOC_Os08g02590.1	12	expressed protein	467	ABRE	-	374	ABRE	+	84		3
LOC_Os08g02590.1	12	expressed protein	467	ABRE	-	375	ABRE	-	83		3
LOC_Os08g02590.1	12	expressed protein	556	ABRE	+	374	ABRE	+	173		3
LOC_Os08g02590.1	12	expressed protein	556	ABRE	+	375	ABRE	-	172		3
LOC_Os08g02590.1	12	expressed protein	556	ABRE	+	466	ABRE	+	81		3
LOC_Os08g02590.1	12	expressed protein	556	ABRE	+	467	ABRE	-	80		3
LOC_Os08g02590.1	12	expressed protein	557	ABRE	-	374	ABRE	+	174		3
LOC_Os08g02590.1	12	expressed protein	557	ABRE	-	375	ABRE	-	173		3
LOC_Os08g02590.1	12	expressed protein	557	ABRE	-	466	ABRE	+	82		3
LOC_Os08g02590.1	12	expressed protein	557	ABRE	-	467	ABRE	-	81		3
LOC_Os08g02640.1	1	Succinate dehydrogenase iron-sulfur protein,mitochondrial precursor, putative, expressed	864	ABRE	+	832	ABRE	-	23	65	4
LOC_Os08g02640.2	1	Succinate dehydrogenase iron-sulfur protein,mitochondrial precursor, putative, expressed	864	ABRE	+	832	ABRE	-	23	69	4
LOC_Os08g02640.3	1	Succinate dehydrogenase iron-sulfur protein,mitochondrial precursor, putative, expressed	864	ABRE	+	832	ABRE	-	23	67	4
LOC_Os08g02640.4	1	Succinate dehydrogenase iron-sulfur protein,mitochondrial precursor, putative, expressed	864	ABRE	+	832	ABRE	-	23	67	4
LOC_Os08g02640.5	1	Succinate dehydrogenase iron-sulfur protein,mitochondrial precursor, putative, expressed	864	ABRE	+	832	ABRE	-	23	69	4
LOC_Os08g03290.1	1	Glyceraldehyde-3-phosphate dehydrogenase, cytosolic, putative, expressed	597	ABRE	-	337	ABRE	-	251	190	4
LOC_Os08g03290.2	1	Glyceraldehyde-3-phosphate dehydrogenase, cytosolic, putative, expressed	971	ABRE	-	711	ABRE	-	251	309	4
LOC_Os08g03290.4	1	Glyceraldehyde-3-phosphate dehydrogenase, cytosolic, putative, expressed	597	ABRE	-	337	ABRE	-	251	190	4
LOC_Os08g04200.1	1	hypothetical protein	788	ABRE	-	774	ABRE	+	5		3
LOC_Os08g05460.1	1	F-box domain containing protein	422	ABRE	+	296	ABRE	+	117		3
LOC_Os08g06020.1	1	VAP27, putative, expressed	584	ABRE	+	319	ABRE	-	256	143	4
LOC_Os08g06090.1	1	Zinc finger, C3HC4 type family protein, expressed	727	ABRE	-	666	ABRE	-	52	86	4
LOC_Os08g06330.1	2	Zinc finger C-x8-C-x5-C-x3-H type family protein, expressed	854	ABRE	-	268	ABRE	+	577		4
LOC_Os08g06330.1	2	Zinc finger C-x8-C-x5-C-x3-H type family protein, expressed	854	ABRE	-	269	ABRE	-	576		4
LOC_Os08g07200.1	1	Cytokinin-O-glucosyltransferase 2 putative	302	ABRE	+	97	ABRE	+	196		3
LOC_Os08g07830.1	2	expressed protein	852	ABRE	-	255	ABRE	+	588	257	4
LOC_Os08g07830.1	2	expressed protein	852	ABRE	-	256	ABRE	-	587	257	4
LOC_Os08g07930.1	1	NB-ARC domain containing protein	494	ABRE	+	483	ABRE	-	2		3
LOC_Os08g08500.1	2	NAD dependent epimerase/dehydratase family protein	214	ABRE	+	125	ABRE	+	80		3
LOC_Os08g08500.1	2	NAD dependent epimerase/dehydratase family protein	214	ABRE	+	126	ABRE	-	79		3
LOC_Os08g09930.1	1	expressed protein	207	ABRE	+	123	ABRE	+	75		4
LOC_Os08g10500.1	3	expressed protein	335	ABRE	-	306	ABRE	-	20	117	4
LOC_Os08g10500.1	3	expressed protein	800	ABRE	-	306	ABRE	-	485	117	4
LOC_Os08g10500.1	3	expressed protein	800	ABRE	-	335	ABRE	-	456	117	4
LOC_Os08g10500.2	3	expressed protein	335	ABRE	-	306	ABRE	-	20	117	4
LOC_Os08g10500.2	3	expressed protein	800	ABRE	-	306	ABRE	-	485	117	4
LOC_Os08g10500.2	3	expressed protein	800	ABRE	-	335	ABRE	-	456	117	4
LOC_Os08g10520.1	3	hypothetical protein	178	ABRE	-	146	ABRE	+	23		3
LOC_Os08g10520.1	3	hypothetical protein	924	ABRE	-	146	ABRE	+	769		3
LOC_Os08g10520.1	3	hypothetical protein	924	ABRE	-	178	ABRE	-	737		3
LOC_Os08g10760.1	1	hypothetical protein	282	ABRE	-	272	ABRE	-	1		3
LOC_Os08g14300.1	8	hypothetical protein	108	ABRE	+	97	ABRE	+	2		3
LOC_Os08g14300.1	8	hypothetical protein	108	ABRE	+	98	ABRE	-	1		3
LOC_Os08g14300.1	8	hypothetical protein	109	ABRE	-	97	ABRE	+	3		3
LOC_Os08g14300.1	8	hypothetical protein	109	ABRE	-	98	ABRE	-	2		3
LOC_Os08g14300.1	8	hypothetical protein	141	ABRE	+	97	ABRE	+	35		3
LOC_Os08g14300.1	8	hypothetical protein	141	ABRE	+	98	ABRE	-	34		3
LOC_Os08g14300.1	8	hypothetical protein	141	ABRE	+	108	ABRE	+	24		3
LOC_Os08g14300.1	8	hypothetical protein	141	ABRE	+	109	ABRE	-	23		3
LOC_Os08g14490.1	2	4'-phosphopantetheinyl transferase superfamily protein, expressed	633	ABRE	-	160	ABRE	+	464	2	4
LOC_Os08g14490.1	2	4'-phosphopantetheinyl transferase superfamily protein, expressed	633	ABRE	-	161	ABRE	-	463	2	4
LOC_Os08g15070.1	1	hypothetical protein	169	ABRE	-	42	ABRE	-	118		3
LOC_Os08g15460.1	1	Preprotein translocase secY subunit, chloroplast precursor, putative, expressed	352	ABRE	-	313	ABRE	-	30	21	4
LOC_Os08g16360.1	9	expressed protein	425	ABRE	-	373	ABRE	-	43		3
LOC_Os08g16360.1	9	expressed protein	478	ABRE	-	373	ABRE	-	96		3
LOC_Os08g16360.1	9	expressed protein	478	ABRE	-	425	ABRE	-	44		3
LOC_Os08g16360.1	9	expressed protein	898	ABRE	+	373	ABRE	-	516		3
LOC_Os08g16360.1	9	expressed protein	898	ABRE	+	425	ABRE	-	464		3
LOC_Os08g16360.1	9	expressed protein	898	ABRE	+	478	ABRE	-	411		3
LOC_Os08g16360.1	9	expressed protein	899	ABRE	-	373	ABRE	-	517		3
LOC_Os08g16360.1	9	expressed protein	899	ABRE	-	425	ABRE	-	465		3
LOC_Os08g16360.1	9	expressed protein	899	ABRE	-	478	ABRE	-	412		3
LOC_Os08g16600.1	2	WD-40 repeat protein family, putative, expressed	323	ABRE	+	173	ABRE	-	141	54	4
LOC_Os08g16600.1	2	WD-40 repeat protein family, putative, expressed	324	ABRE	-	173	ABRE	-	142	54	4
LOC_Os08g16650.1	12	hypothetical protein	315	ABRE	+	283	ABRE	+	23		3
LOC_Os08g16650.1	12	hypothetical protein	315	ABRE	+	284	ABRE	-	22		3
LOC_Os08g16650.1	12	hypothetical protein	316	ABRE	-	283	ABRE	+	24		3
LOC_Os08g16650.1	12	hypothetical protein	316	ABRE	-	284	ABRE	-	23		3
LOC_Os08g16650.1	12	hypothetical protein	755	ABRE	+	283	ABRE	+	463		3
LOC_Os08g16650.1	12	hypothetical protein	755	ABRE	+	284	ABRE	-	462		3
LOC_Os08g16650.1	12	hypothetical protein	755	ABRE	+	315	ABRE	+	431		3
LOC_Os08g16650.1	12	hypothetical protein	755	ABRE	+	316	ABRE	-	430		3
LOC_Os08g16650.1	12	hypothetical protein	756	ABRE	-	283	ABRE	+	464		3
LOC_Os08g16650.1	12	hypothetical protein	756	ABRE	-	284	ABRE	-	463		3
LOC_Os08g16650.1	12	hypothetical protein	756	ABRE	-	315	ABRE	+	432		3
LOC_Os08g16650.1	12	hypothetical protein	756	ABRE	-	316	ABRE	-	431		3
LOC_Os08g16690.1	12	hypothetical protein	168	ABRE	+	136	ABRE	+	23		3
LOC_Os08g16690.1	12	hypothetical protein	168	ABRE	+	137	ABRE	-	22		3
LOC_Os08g16690.1	12	hypothetical protein	169	ABRE	-	136	ABRE	+	24		3
LOC_Os08g16690.1	12	hypothetical protein	169	ABRE	-	137	ABRE	-	23		3
LOC_Os08g16690.1	12	hypothetical protein	608	ABRE	+	136	ABRE	+	463		3
LOC_Os08g16690.1	12	hypothetical protein	608	ABRE	+	137	ABRE	-	462		3
LOC_Os08g16690.1	12	hypothetical protein	608	ABRE	+	168	ABRE	+	431		3
LOC_Os08g16690.1	12	hypothetical protein	608	ABRE	+	169	ABRE	-	430		3
LOC_Os08g16690.1	12	hypothetical protein	609	ABRE	-	136	ABRE	+	464		3
LOC_Os08g16690.1	12	hypothetical protein	609	ABRE	-	137	ABRE	-	463		3
LOC_Os08g16690.1	12	hypothetical protein	609	ABRE	-	168	ABRE	+	432		3
LOC_Os08g16690.1	12	hypothetical protein	609	ABRE	-	169	ABRE	-	431		3
LOC_Os08g16730.1	2	hypothetical protein	390	ABRE	+	379	ABRE	+	2		3
LOC_Os08g16730.1	2	hypothetical protein	390	ABRE	+	380	ABRE	-	1		3
LOC_Os08g16910.1	2	mannitol dehydrogenase, putative, expressed	767	ABRE	+	233	ABRE	+	525		3
LOC_Os08g16910.1	2	mannitol dehydrogenase, putative, expressed	767	ABRE	+	234	ABRE	-	524		3
LOC_Os08g17440.1	4	hypothetical protein	934	ABRE	+	520	ABRE	+	405		3
LOC_Os08g17440.1	4	hypothetical protein	934	ABRE	+	521	ABRE	-	404		3
LOC_Os08g17440.1	4	hypothetical protein	935	ABRE	-	520	ABRE	+	406		3
LOC_Os08g17440.1	4	hypothetical protein	935	ABRE	-	521	ABRE	-	405		3
LOC_Os08g19380.1	2	hypothetical protein	182	ABRE	+	46	ABRE	-	127		3
LOC_Os08g19380.1	2	hypothetical protein	183	ABRE	-	46	ABRE	-	128		3
LOC_Os08g20400.1	2	Adenylate cyclase family protein, expressed	601	ABRE	+	465	ABRE	-	127		4
LOC_Os08g20400.1	2	Adenylate cyclase family protein, expressed	602	ABRE	-	465	ABRE	-	128		4
LOC_Os08g20660.1	1	Sucrose-phosphate synthase 1 putative, expressed	829	ABRE	+	819	ABRE	-	1	194	4
LOC_Os08g20660.2	1	Sucrose-phosphate synthase 1 putative, expressed	829	ABRE	+	819	ABRE	-	1	194	4
LOC_Os08g22020.1	12	hypothetical protein	784	ABRE	+	773	ABRE	+	2		3
LOC_Os08g22020.1	12	hypothetical protein	784	ABRE	+	774	ABRE	-	1		3
LOC_Os08g22020.1	12	hypothetical protein	785	ABRE	-	773	ABRE	+	3		3
LOC_Os08g22020.1	12	hypothetical protein	785	ABRE	-	774	ABRE	-	2		3
LOC_Os08g22020.1	12	hypothetical protein	806	ABRE	+	773	ABRE	+	24		3
LOC_Os08g22020.1	12	hypothetical protein	806	ABRE	+	774	ABRE	-	23		3
LOC_Os08g22020.1	12	hypothetical protein	806	ABRE	+	784	ABRE	+	13		3
LOC_Os08g22020.1	12	hypothetical protein	806	ABRE	+	785	ABRE	-	12		3
LOC_Os08g22020.1	12	hypothetical protein	807	ABRE	-	773	ABRE	+	25		3
LOC_Os08g22020.1	12	hypothetical protein	807	ABRE	-	774	ABRE	-	24		3
LOC_Os08g22020.1	12	hypothetical protein	807	ABRE	-	784	ABRE	+	14		3
LOC_Os08g22020.1	12	hypothetical protein	807	ABRE	-	785	ABRE	-	13		3
LOC_Os08g22970.1	3	AT hook motif-containing protein, putative	591	ABRE	-	123	ABRE	-	459		3
LOC_Os08g22970.1	3	AT hook motif-containing protein, putative	745	ABRE	-	123	ABRE	-	613		3
LOC_Os08g22970.1	3	AT hook motif-containing protein, putative	745	ABRE	-	591	ABRE	-	145		3
LOC_Os08g24770.1	1	Legume lectins beta domain containing protein, expressed	936	ABRE	-	134	ABRE	-	793		3
LOC_Os08g25410.1	1	hypothetical protein	361	ABRE	+	351	ABRE	-	1		3
LOC_Os08g25600.1	1	hypothetical protein	695	ABRE	-	652	ABRE	-	34		3
LOC_Os08g25770.1	1	hypothetical protein	748	ABRE	+	229	ABRE	+	510		3
LOC_Os08g25990.1	1	alcohol oxidase, putative	178	ABRE	-	146	ABRE	+	23		3
LOC_Os08g26350.1	3	expressed protein	526	ABRE	-	333	ABRE	+	184	52	4
LOC_Os08g26350.1	3	expressed protein	735	ABRE	-	333	ABRE	+	393	52	4
LOC_Os08g26350.1	3	expressed protein	735	ABRE	-	526	ABRE	-	200	52	4
LOC_Os08g26890.1	5	hypothetical protein	178	ABRE	-	146	ABRE	+	23		3
LOC_Os08g26890.1	5	hypothetical protein	409	ABRE	+	146	ABRE	+	254		3
LOC_Os08g26890.1	5	hypothetical protein	409	ABRE	+	178	ABRE	-	222		3
LOC_Os08g26890.1	5	hypothetical protein	410	ABRE	-	146	ABRE	+	255		3
LOC_Os08g26890.1	5	hypothetical protein	410	ABRE	-	178	ABRE	-	223		3
LOC_Os08g28120.1	2	hypothetical protein	442	ABRE	+	431	ABRE	+	2		3
LOC_Os08g28120.1	2	hypothetical protein	442	ABRE	+	432	ABRE	-	1		3
LOC_Os08g28190.1	1	Actin-like protein 2 putative, expressed	164	ABRE	-	137	ABRE	+	18		4
LOC_Os08g29210.1	1	hypothetical protein	430	ABRE	+	419	ABRE	-	2		3
LOC_Os08g29340.1	1	hypothetical protein	519	ABRE	+	401	ABRE	+	109		3
LOC_Os08g29350.1	1	hypothetical protein	524	ABRE	-	406	ABRE	-	109		3
LOC_Os08g29600.1	5	seed maturation protein PM41, putative, expressed	152	ABRE	-	117	ABRE	+	26	56	4
LOC_Os08g29600.1	5	seed maturation protein PM41, putative, expressed	152	ABRE	-	118	ABRE	-	25	56	4
LOC_Os08g29600.1	5	seed maturation protein PM41, putative, expressed	186	ABRE	+	117	ABRE	+	60	56	4
LOC_Os08g29600.1	5	seed maturation protein PM41, putative, expressed	186	ABRE	+	118	ABRE	-	59	56	4
LOC_Os08g29600.1	5	seed maturation protein PM41, putative, expressed	186	ABRE	+	152	ABRE	-	25	56	4
LOC_Os08g30820.1	3	pre-mrna cleavage factor, putative, expressed	566	ABRE	-	536	ABRE	-	21	178	4
LOC_Os08g30820.1	3	pre-mrna cleavage factor, putative, expressed	673	ABRE	-	536	ABRE	-	128	178	4
LOC_Os08g30820.1	3	pre-mrna cleavage factor, putative, expressed	673	ABRE	-	566	ABRE	-	98	178	4
LOC_Os08g30884.1	1	ethylene-responsive elongation factor EF-Ts precursor, putative, expressed	804	ABRE	-	741	ABRE	-	54	225	4
LOC_Os08g31120.1	5	hypothetical protein	333	ABRE	-	323	ABRE	+	1		3
LOC_Os08g31120.1	5	hypothetical protein	417	ABRE	+	323	ABRE	+	85		3
LOC_Os08g31120.1	5	hypothetical protein	417	ABRE	+	333	ABRE	-	75		3
LOC_Os08g31120.1	5	hypothetical protein	418	ABRE	-	323	ABRE	+	86		3
LOC_Os08g31120.1	5	hypothetical protein	418	ABRE	-	333	ABRE	-	76		3
LOC_Os08g31380.1	2	hypothetical protein	182	ABRE	+	46	ABRE	-	127		3
LOC_Os08g31380.1	2	hypothetical protein	183	ABRE	-	46	ABRE	-	128		3
LOC_Os08g31580.1	2	DRE binding factor 1 putative, expressed	749	ABRE	+	727	ABRE	+	13	497	4
LOC_Os08g31580.1	2	DRE binding factor 1 putative, expressed	750	ABRE	-	727	ABRE	+	14	497	4
LOC_Os08g31810.1	1	RNA recognition motif family protein, expressed	983	ABRE	+	577	ABRE	-	397	131	4
LOC_Os08g31860.1	6	expressed protein	409	ABRE	+	96	ABRE	-	304	1	4
LOC_Os08g31860.1	6	expressed protein	805	ABRE	-	96	ABRE	-	700	1	4
LOC_Os08g31860.1	6	expressed protein	805	ABRE	-	409	ABRE	+	387	1	4
LOC_Os08g31860.1	6	expressed protein	871	ABRE	+	96	ABRE	-	766	1	4
LOC_Os08g31860.1	6	expressed protein	871	ABRE	+	409	ABRE	+	453	1	4
LOC_Os08g31860.1	6	expressed protein	871	ABRE	+	805	ABRE	-	57	1	4
LOC_Os08g32060.1	4	U-box domain containing protein, expressed	174	ABRE	+	135	ABRE	+	30	79	4
LOC_Os08g32060.1	4	U-box domain containing protein, expressed	174	ABRE	+	136	ABRE	-	29	79	4
LOC_Os08g32060.1	4	U-box domain containing protein, expressed	175	ABRE	-	135	ABRE	+	31	79	4
LOC_Os08g32060.1	4	U-box domain containing protein, expressed	175	ABRE	-	136	ABRE	-	30	79	4
LOC_Os08g32460.1	1	hypothetical protein	957	ABRE	-	867	ABRE	+	81		3
LOC_Os08g32750.1	1	Eukaryotic-type carbonic anhydrase family protein, expressed	231	ABRE	+	90	ABRE	-	132	30	4
LOC_Os08g32980.1	4	expressed protein	147	ABRE	+	118	ABRE	+	20	82	4
LOC_Os08g32980.1	4	expressed protein	147	ABRE	+	119	ABRE	-	19	82	4
LOC_Os08g32980.1	4	expressed protein	148	ABRE	-	118	ABRE	+	21	82	4
LOC_Os08g32980.1	4	expressed protein	148	ABRE	-	119	ABRE	-	20	82	4
LOC_Os08g32980.2	4	expressed protein	147	ABRE	+	118	ABRE	+	20	82	4
LOC_Os08g32980.2	4	expressed protein	147	ABRE	+	119	ABRE	-	19	82	4
LOC_Os08g32980.2	4	expressed protein	148	ABRE	-	118	ABRE	+	21	82	4
LOC_Os08g32980.2	4	expressed protein	148	ABRE	-	119	ABRE	-	20	82	4
LOC_Os08g33580.1	6	hypothetical protein	451	ABRE	-	344	ABRE	-	98		3
LOC_Os08g33580.1	6	hypothetical protein	593	ABRE	+	344	ABRE	-	240		3
LOC_Os08g33580.1	6	hypothetical protein	593	ABRE	+	451	ABRE	-	133		3
LOC_Os08g33580.1	6	hypothetical protein	943	ABRE	+	344	ABRE	-	590		3
LOC_Os08g33580.1	6	hypothetical protein	943	ABRE	+	451	ABRE	-	483		3
LOC_Os08g33580.1	6	hypothetical protein	943	ABRE	+	593	ABRE	+	341		3
LOC_Os08g33850.1	1	GDA1/CD39 family protein, expressed	408	ABRE	-	130	ABRE	-	269	137	4
LOC_Os08g33850.2	1	GDA1/CD39 family protein, expressed	408	ABRE	-	130	ABRE	-	269	137	4
LOC_Os08g33940.1	4	Myb-like DNA-binding domain containing protein, expressed	267	ABRE	+	175	ABRE	+	83		4
LOC_Os08g33940.1	4	Myb-like DNA-binding domain containing protein, expressed	267	ABRE	+	176	ABRE	-	82		4
LOC_Os08g33940.1	4	Myb-like DNA-binding domain containing protein, expressed	268	ABRE	-	175	ABRE	+	84		4
LOC_Os08g33940.1	4	Myb-like DNA-binding domain containing protein, expressed	268	ABRE	-	176	ABRE	-	83		4
LOC_Os08g34190.1	2	Stromal cell-derived factor 2-like protein precursor, putative, expressed	807	ABRE	+	385	ABRE	-	413	243	4
LOC_Os08g34190.1	2	Stromal cell-derived factor 2-like protein precursor, putative, expressed	808	ABRE	-	385	ABRE	-	414	243	4
LOC_Os08g34730.1	2	hypothetical protein	616	ABRE	+	605	ABRE	+	2		3
LOC_Os08g34730.1	2	hypothetical protein	616	ABRE	+	606	ABRE	-	1		3
LOC_Os08g35400.1	2	hypothetical protein	425	ABRE	+	289	ABRE	-	127		3
LOC_Os08g35400.1	2	hypothetical protein	426	ABRE	-	289	ABRE	-	128		3
LOC_Os08g36300.1	2	hypothetical protein	595	ABRE	+	459	ABRE	-	127		3
LOC_Os08g36300.1	2	hypothetical protein	596	ABRE	-	459	ABRE	-	128		3
LOC_Os08g36400.1	1	hypothetical protein	258	ABRE	+	228	ABRE	+	21		3
LOC_Os08g36440.1	2	HVA22 protein, putative, expressed	395	ABRE	+	375	ABRE	+	11	119	4
LOC_Os08g36440.1	2	HVA22 protein, putative, expressed	396	ABRE	-	375	ABRE	+	12	119	4
LOC_Os08g36440.2	2	HVA22 protein, putative, expressed	730	ABRE	+	710	ABRE	+	11	286	4
LOC_Os08g36440.2	2	HVA22 protein, putative, expressed	731	ABRE	-	710	ABRE	+	12	286	4
LOC_Os08g36460.1	1	hypothetical protein	144	ABRE	+	114	ABRE	+	21		3
LOC_Os08g36580.1	1	expressed protein	313	ABRE	+	261	ABRE	+	43	148	4
LOC_Os08g36910.1	1	Alpha-amylase isozyme 3D precursor, putative, expressed	288	ABRE	-	104	ABRE	+	175	278	4
LOC_Os08g36910.2	1	Alpha-amylase isozyme 3D precursor, putative, expressed	288	ABRE	-	104	ABRE	+	175	278	4
LOC_Os08g36960.1	2	F-box domain containing protein, expressed	690	ABRE	+	413	ABRE	-	268		3
LOC_Os08g36960.1	2	F-box domain containing protein, expressed	691	ABRE	-	413	ABRE	-	269		3
LOC_Os08g37590.1	1	expressed protein	393	ABRE	+	333	ABRE	+	51	232	4
LOC_Os08g37760.1	1	Zinc finger, C3HC4 type family protein, expressed	805	ABRE	-	289	ABRE	+	507		4
LOC_Os08g38020.1	1	bZIP transcription factor family protein, expressed	803	ABRE	+	754	ABRE	+	40	139	4
LOC_Os08g38410.1	5	RNA recognition motif family protein, expressed	444	ABRE	+	415	ABRE	-	20	51	4
LOC_Os08g38410.1	5	RNA recognition motif family protein, expressed	445	ABRE	-	415	ABRE	-	21	51	4
LOC_Os08g38410.1	5	RNA recognition motif family protein, expressed	467	ABRE	-	415	ABRE	-	43	51	4
LOC_Os08g38410.1	5	RNA recognition motif family protein, expressed	467	ABRE	-	444	ABRE	+	14	51	4
LOC_Os08g38410.1	5	RNA recognition motif family protein, expressed	467	ABRE	-	445	ABRE	-	13	51	4
LOC_Os08g38410.2	5	RNA recognition motif family protein, expressed	444	ABRE	+	415	ABRE	-	20	64	4
LOC_Os08g38410.2	5	RNA recognition motif family protein, expressed	445	ABRE	-	415	ABRE	-	21	64	4
LOC_Os08g38410.2	5	RNA recognition motif family protein, expressed	467	ABRE	-	415	ABRE	-	43	64	4
LOC_Os08g38410.2	5	RNA recognition motif family protein, expressed	467	ABRE	-	444	ABRE	+	14	64	4
LOC_Os08g38410.2	5	RNA recognition motif family protein, expressed	467	ABRE	-	445	ABRE	-	13	64	4
LOC_Os08g38450.1	2	hypothetical protein	140	ABRE	+	110	ABRE	+	21		3
LOC_Os08g38450.1	2	hypothetical protein	140	ABRE	+	111	ABRE	-	20		3
LOC_Os08g39370.1	1	sodium/dicarboxylate cotransporter, putative, expressed	819	ABRE	+	198	ABRE	+	612	97	4
LOC_Os08g39610.1	1	hypothetical protein	338	ABRE	+	308	ABRE	+	21		3
LOC_Os08g40100.1	1	expressed protein	714	ABRE	+	456	ABRE	+	249	107	4
LOC_Os08g40950.1	2	hypothetical protein	282	ABRE	+	146	ABRE	-	127		3
LOC_Os08g40950.1	2	hypothetical protein	283	ABRE	-	146	ABRE	-	128		3
LOC_Os08g41030.1	4	AP2 domain containing protein, expressed	152	ABRE	+	107	ABRE	+	36	58	4
LOC_Os08g41030.1	4	AP2 domain containing protein, expressed	152	ABRE	+	108	ABRE	-	35	58	4
LOC_Os08g41030.1	4	AP2 domain containing protein, expressed	153	ABRE	-	107	ABRE	+	37	58	4
LOC_Os08g41030.1	4	AP2 domain containing protein, expressed	153	ABRE	-	108	ABRE	-	36	58	4
LOC_Os08g41360.1	1	hypothetical protein	702	ABRE	+	43	ABRE	+	650		3
LOC_Os08g41850.1	2	hypothetical protein	949	ABRE	+	904	ABRE	+	36		3
LOC_Os08g41850.1	2	hypothetical protein	950	ABRE	-	904	ABRE	+	37		3
LOC_Os08g41860.1	2	hypothetical protein	824	ABRE	-	778	ABRE	+	37		3
LOC_Os08g41860.1	2	hypothetical protein	824	ABRE	-	779	ABRE	-	36		3
LOC_Os08g42850.1	1	FKBP-type peptidyl-prolyl cis-trans isomerase 2 chloroplast precursor, putative, expressed	903	ABRE	+	185	ABRE	-	709	89	4
LOC_Os08g42850.2	1	FKBP-type peptidyl-prolyl cis-trans isomerase 2 chloroplast precursor, putative, expressed	903	ABRE	+	185	ABRE	-	709	89	4
LOC_Os08g43470.1	1	ER lumen protein retaining receptor containing protein, expressed	829	ABRE	-	748	ABRE	-	72	179	4
LOC_Os08g44080.1	9	hypothetical protein	728	ABRE	+	705	ABRE	+	14		3
LOC_Os08g44080.1	9	hypothetical protein	772	ABRE	+	705	ABRE	+	58		3
LOC_Os08g44080.1	9	hypothetical protein	772	ABRE	+	728	ABRE	+	35		3
LOC_Os08g44080.1	9	hypothetical protein	835	ABRE	+	705	ABRE	+	121		3
LOC_Os08g44080.1	9	hypothetical protein	835	ABRE	+	728	ABRE	+	98		3
LOC_Os08g44080.1	9	hypothetical protein	835	ABRE	+	772	ABRE	+	54		3
LOC_Os08g44080.1	9	hypothetical protein	836	ABRE	-	705	ABRE	+	122		3
LOC_Os08g44080.1	9	hypothetical protein	836	ABRE	-	728	ABRE	+	99		3
LOC_Os08g44080.1	9	hypothetical protein	836	ABRE	-	772	ABRE	+	55		3
LOC_Os08g44370.1	1	Inosine-uridine preferring nucleoside hydrolase family protein, expressed	485	ABRE	-	452	ABRE	+	24	169	4
LOC_Os08g44370.2	1	Inosine-uridine preferring nucleoside hydrolase family protein, expressed	485	ABRE	-	452	ABRE	+	24	169	4
LOC_Os08g45110.1	4	AP2 domain containing protein, expressed	694	ABRE	+	238	ABRE	+	447	25	4
LOC_Os08g45110.1	4	AP2 domain containing protein, expressed	694	ABRE	+	239	ABRE	-	446	25	4
LOC_Os08g45110.1	4	AP2 domain containing protein, expressed	695	ABRE	-	238	ABRE	+	448	25	4
LOC_Os08g45110.1	4	AP2 domain containing protein, expressed	695	ABRE	-	239	ABRE	-	447	25	4
LOC_Os09g02550.1	4	hypothetical protein	924	ABRE	+	343	ABRE	+	572		3
LOC_Os09g02550.1	4	hypothetical protein	924	ABRE	+	344	ABRE	-	571		3
LOC_Os09g02550.1	4	hypothetical protein	925	ABRE	-	343	ABRE	+	573		3
LOC_Os09g02550.1	4	hypothetical protein	925	ABRE	-	344	ABRE	-	572		3
LOC_Os09g03850.1	2	hypothetical protein	768	ABRE	+	677	ABRE	-	82		3
LOC_Os09g03850.1	2	hypothetical protein	769	ABRE	-	677	ABRE	-	83		3
LOC_Os09g04030.1	2	hypothetical protein	877	ABRE	-	220	ABRE	+	648		3
LOC_Os09g04030.1	2	hypothetical protein	877	ABRE	-	221	ABRE	-	647		3
LOC_Os09g04310.1	1	expressed protein	516	ABRE	+	311	ABRE	+	196	21	4
LOC_Os09g04670.1	5	expressed protein	798	ABRE	-	450	ABRE	+	339	27	4
LOC_Os09g04670.1	5	expressed protein	798	ABRE	-	451	ABRE	-	338	27	4
LOC_Os09g04670.1	5	expressed protein	828	ABRE	-	450	ABRE	+	369	27	4
LOC_Os09g04670.1	5	expressed protein	828	ABRE	-	451	ABRE	-	368	27	4
LOC_Os09g04670.1	5	expressed protein	828	ABRE	-	798	ABRE	-	21	27	4
LOC_Os09g04680.1	5	Photosystem II P680 chlorophyll A apoprotein, putative	638	ABRE	+	608	ABRE	+	21		3
LOC_Os09g04680.1	5	Photosystem II P680 chlorophyll A apoprotein, putative	985	ABRE	+	608	ABRE	+	368		3
LOC_Os09g04680.1	5	Photosystem II P680 chlorophyll A apoprotein, putative	985	ABRE	+	638	ABRE	+	338		3
LOC_Os09g04680.1	5	Photosystem II P680 chlorophyll A apoprotein, putative	986	ABRE	-	608	ABRE	+	369		3
LOC_Os09g04680.1	5	Photosystem II P680 chlorophyll A apoprotein, putative	986	ABRE	-	638	ABRE	+	339		3
LOC_Os09g06330.1	5	hypothetical protein	945	ABRE	+	860	ABRE	-	76		3
LOC_Os09g06330.1	5	hypothetical protein	946	ABRE	-	860	ABRE	-	77		3
LOC_Os09g06330.1	5	hypothetical protein	956	ABRE	+	860	ABRE	-	87		3
LOC_Os09g06330.1	5	hypothetical protein	956	ABRE	+	945	ABRE	+	2		3
LOC_Os09g06330.1	5	hypothetical protein	956	ABRE	+	946	ABRE	-	1		3
LOC_Os09g07630.1	1	hypothetical protein	109	ABRE	+	52	ABRE	+	48		3
LOC_Os09g08580.1	1	expressed protein	699	ABRE	-	559	ABRE	+	131	72	4
LOC_Os09g09740.1	3	hypothetical protein	659	ABRE	+	614	ABRE	+	36		3
LOC_Os09g09740.1	3	hypothetical protein	701	ABRE	+	614	ABRE	+	78		3
LOC_Os09g09740.1	3	hypothetical protein	701	ABRE	+	659	ABRE	+	33		3
LOC_Os09g10950.1	1	expressed protein	899	ABRE	-	700	ABRE	-	190	113	4
LOC_Os09g12580.1	2	hypothetical protein	671	ABRE	+	237	ABRE	-	425		3
LOC_Os09g12580.1	2	hypothetical protein	672	ABRE	-	237	ABRE	-	426		3
LOC_Os09g12590.1	2	Sugar transporter family protein, expressed	907	ABRE	+	164	ABRE	-	734		3
LOC_Os09g12590.1	2	Sugar transporter family protein, expressed	908	ABRE	-	164	ABRE	-	735		3
[truncated: 2,724 more rows]
